# Supplementary material for: A comprehensive epigenomic analysis of phenotypically distinguishable, genetically identical female and male Daphnia pulex
Source: BMC Genomics. 2020 Jan 6;21:17. doi: 10.1186/s12864-019-6415-5 (PMC6945601; doi:10.1186/s12864-019-6415-5)
Supplement: Supplementary file 1 — Additional file 1: Table S1. Differentially expressed or regulated events between male and female Daphnia pulex. Results are in separate tabs; A) Differentially expressed transcripts, B) Differentially expressed genes, C) Differentially expressed splice variants, D) Differentially methylated CpGs, E) Differentially modified histone H3 trimethylated at lysine 4 (H3K4me3), F) Differentially modified histone H3 trimethylated at lysine 27 (H3K27me3). [file 12864_2019_6415_MOESM1_ESM.xlsx]

## Sheet: A) DE transcripts
# Differentially expressed transcripts between female and male Daphnia pulex.
# The differential expression results are based on RSEM and EBSeq using the transcript models.
# Counts = Read counts for female and male samples
# FPKM = Fragments Per Kilobase of transcript per Million (read counts scaled to gene length and library coverage).
# Isoform percentage = Percentage of reads for a given gene coming from a specific transcript.
# PPEE = Posterior Probability of Equivalent Expression (likelyhood of no change).
# Significance category = Transcript expressions are categorised by significance (male specific = differentially expressed transcript, detected only in male, female specific = differentially expressed transcript, detected only in female, DE transcript = differentially expressed transcript, detected in both sexes, NS = non-significant).
# The direction of the expression change is highlighed in color (blue = higher in males, red = higher in females).
Transcript ID	Counts Female 1	Counts Female 2	Counts Male 1	Counts Male 2	Counts Male 3	FPKM Female 1	FPKM Female 2	FPKM Male 1	FPKM Male 2	FPKM Male 3	Isoform percentage Female 1	Isoform percentage Female 2	Isoform percentage Male 1	Isoform percentage Male 2	Isoform percentage Male 3	Fold change (log2)	PPEE	Significance category	Gene ID	Gene name	Maximum bitscore	Ensembl gene ID	HGNC symbol	Description	NCBI gene ID
Daplx7pEVm058757t2	0	0	20306.7	16800.9	18905.8	0	0	677.93	613.71	572.1	0	0	18.34	17.87	17.92	-14.2921	0	male specific	Daplx7pEVm058757	Beta-1,3-galactosyltransferase	NA	NA	NA	NA	NA
Daplx7pEVm014318t3	0	0	18250.1	18438.7	17240.2	0	0	1357.2	1500.33	1162.12	0	0	48.14	57.15	48.13	-13.701	0	male specific	Daplx7pEVm014318	Uncharacterized protein	NA	NA	NA	NA	NA
Daplx7pEVm014318t4	0	0	18250.1	12700.9	17240.2	0	0	1357.2	1033.5	1162.12	0	0	48.14	39.37	48.13	-13.5379	0	male specific	Daplx7pEVm014318	Uncharacterized protein	NA	NA	NA	NA	NA
Daplx7pEVm017701t2	0	0	9052.97	7785.5	8465.62	0	0	548.82	516.43	465.19	0	0	100	100	100	-13.6304	0	male specific	Daplx7pEVm017701	Uncharacterized protein	NA	NA	NA	NA	NA
Daplx7pEVm011305t7	0	0	8358.23	6383.78	7897.84	0	0	575.99	481.36	493.34	0	0	60.69	56.01	62.78	-12.4466	0	male specific	Daplx7pEVm011305	Uncharacterized protein	NA	NA	NA	NA	NA
Daplx7pEVm013606t1	0	0	5942.26	5039.81	5583.1	0	0	431.75	400.66	367.69	0	0	89.35	87.33	90.6	-13.0189	0	male specific	Daplx7pEVm013606	Uncharacterized protein	NA	NA	NA	NA	NA
Daplx7pEVm000001t9	0	0	3810.71	5000.35	6826.28	0	0	9.84	14.12	15.97	0	0	3.48	5.6	6.44	-11.8968	0	male specific	Daplx7pEVm000001	Myosin light chain kinase,smooth muscle,putative	684	ENSG00000155657	TTN	titin	7273
Daplx7pEVm011161t2	0	0	5396.33	4810.73	5087.99	0	0	272.71	266.01	233.06	0	0	36.44	38.66	37.2	-12.9039	0	male specific	Daplx7pEVm011161	Lactosylceramide	NA	NA	NA	NA	NA
Daplx7pEVm059850t1	0	0	5187.42	3528.29	4138.14	0	0	573.39	426.73	414.61	0	0	37.83	30.94	33.18	-12.1815	0	male specific	Daplx7pEVm059850	NA	NA	NA	NA	NA	NA
Daplx7pEVm000948t1	0	0	4279.73	3624.79	3233.29	0	0	55.53	51.46	38.02	0	0	60.8	61.81	44.71	-11.4398	0	male specific	Daplx7pEVm000948	Uncharacterized protein	744	ENSG00000104774	MAN2B1	mannosidase alpha class 2B member 1	4125
Daplx7pEVm005764t6	0	0	3544.69	2898.5	3134.49	0	0	173.34	155.09	138.94	0	0	56.78	55.63	54.34	-11.2096	0	male specific	Daplx7pEVm005764	Lactosylceramide	NA	NA	NA	NA	NA
Daplx7pEVm000001t16	0	0	3093.56	1382.11	1589.08	0	0	10.79	5.27	5.02	0	0	3.82	2.09	2.02	-10.6149	0	male specific	Daplx7pEVm000001	Myosin light chain kinase,smooth muscle,putative	684	ENSG00000155657	TTN	titin	7273
Daplx7pEVm019037t2	0	0	1758.08	1587.37	1861.15	0	0	188.63	186.36	181.01	100	100	98.96	98.73	98.84	-11.3425	0	male specific	Daplx7pEVm019037	NA	NA	NA	NA	NA	NA
Daplx7pEVm005764t2	0	0	1649.07	1358.82	1319.71	0	0	51.63	46.55	37.45	0	0	16.91	16.7	14.65	-10.0714	0	male specific	Daplx7pEVm005764	Lactosylceramide	NA	NA	NA	NA	NA
Daplx7pEVm005764t1	0	0	1697.47	1124.78	1498.59	0	0	61.1	44.3	48.89	0	0	20.01	15.89	19.12	-10.0643	0	male specific	Daplx7pEVm005764	Lactosylceramide	NA	NA	NA	NA	NA
Daplx7pEVm009818t1	0	0	1452.7	1137.34	1403.76	0	0	64.84	55.54	56.79	0	0	100	100	100	-10.9652	0	male specific	Daplx7pEVm009818	Beta-1,3-galactosyltransferase	105	ENSG00000183778	B3GALT5	beta-1,3-galactosyltransferase 5	10317
Daplx7pEVm021859t1	0	0	1380.25	1123.33	1155.66	0	0	144.96	129.09	110.02	0	0	100	100	100	-11.453	0	male specific	Daplx7pEVm021859	Kunitz-type protease inhibitor,putative	NA	NA	NA	NA	NA
Daplx7pEVm010774t2	0	0	1324.22	1037.75	1217.22	0	0	64.66	55.45	53.88	0	0	42.62	40.57	45.52	-10.3255	0	male specific	Daplx7pEVm010774	conserved protein	NA	NA	NA	NA	NA
Daplx7pEVm006156t1	0	0	1195.2	933.24	1129.11	0	0	41.49	35.45	35.53	0	0	98.06	97.76	98.66	-10.188	0	male specific	Daplx7pEVm006156	Lactosylceramide	349	ENSG00000151611	MMAA	methylmalonic aciduria (cobalamin deficiency) cblA type	166785
Daplx7pEVm007742t8	0	0	488.44	1950.83	709.31	0	0	21.5	93.94	28.3	0	0	3.39	13.25	8.65	-9.72015	0	male specific	Daplx7pEVm007742	Collagen iv alpha 1 chain,putative	221	ENSG00000116874	WARS2	tryptophanyl tRNA synthetase 2, mitochondrial	10352
Daplx7pEVm007579t1	0	0	1034.48	987.01	943.79	0	0	36.63	38.24	30.29	0	0	100	100	100	-10.2461	0	male specific	Daplx7pEVm007579	Lactosylceramide	NA	NA	NA	NA	NA
Daplx7pEVm005680t1	0	0	990.06	914.83	971.68	0	0	34.53	34.91	30.72	0	0	3.59	3.86	3.7	-10.0066	0	male specific	Daplx7pEVm005680	Lactosylceramide	NA	NA	NA	NA	NA
Daplx7pEVm014318t1	0	0	1105.03	319.4	1419.57	0	0	77.53	24.52	90.28	0	0	2.75	0.93	3.74	-9.48419	0	male specific	Daplx7pEVm014318	Uncharacterized protein	NA	NA	NA	NA	NA
Daplx7pEVm006575t3	0	0	963.72	812.53	950.58	0	0	85.04	78.45	76.03	0	0	99.89	99.62	99.89	-10.1187	0	male specific	Daplx7pEVm006575	Beta-1,3-galactosyltransferase	NA	NA	NA	NA	NA
Daplx7pEVm015460t10	0	0	382.16	1168.7	1067.57	0	0	34.37	115.02	87.04	0	0	3.05	9.34	7.73	-9.35658	0	male specific	Daplx7pEVm015460	Zinc metalloproteinase nas-13,putative	155	ENSG00000112818	MEP1A	meprin A subunit alpha	4224
Daplx7pEVm007761t3	0	0	661.6	1005.02	862.37	0	0	22.6	37.56	26.7	0	0	21.88	27.45	22.2	-9.28732	0	male specific	Daplx7pEVm007761	Eukaryotic translation initiation factor 2 subunit	808	ENSG00000130741	EIF2S3	eukaryotic translation initiation factor 2 subunit gamma	1968
Daplx7pEVm013606t2	0	0	865.77	893.68	708.28	0	0	51.45	58.12	38.16	0	0	10.65	12.67	9.4	-10.2866	0	male specific	Daplx7pEVm013606	Uncharacterized protein	NA	NA	NA	NA	NA
Daplx7pEVm020742t1	0	0	836.93	743.45	800.17	0	0	110.41	107.31	95.68	0	0	79.38	80.81	79.74	-10.2195	0	male specific	Daplx7pEVm020742	Uncharacterized protein	NA	NA	NA	NA	NA
Daplx7pEVm018501t1	0	0	900.26	638.14	780.44	0	0	86.34	66.96	67.84	0	0	100	100	100	-10.7935	0	male specific	Daplx7pEVm018501	Beta-1,3-galactosyltransferase	NA	NA	NA	NA	NA
Daplx7pEVm011305t3	0	0	733.46	739.11	749.88	0	0	49.95	55.08	46.29	0	0	5.26	6.41	5.89	-9.09592	0	male specific	Daplx7pEVm011305	Uncharacterized protein	NA	NA	NA	NA	NA
Daplx7pEVm007652t2	0	0	557.58	1106.38	491.99	0	0	21.15	45.93	16.92	0	0	22.82	22.75	27.21	-9.1206	0	male specific	Daplx7pEVm007652	Collagen iv alpha 1 chain,putative	NA	NA	NA	NA	NA
Daplx7pEVm003558t3	0	0	844.82	536.63	752.59	0	0	35.01	24.33	28.27	0	0	57.65	63.55	58.66	-9.58542	0	male specific	Daplx7pEVm003558	Collagen alpha-5(IV) chain-like protein	NA	NA	NA	NA	NA
Daplx7pEVm006814t1	0	0	776.49	565.25	719.48	0	0	29.38	23.4	24.67	0	0	100	100	100	-10.6189	0	male specific	Daplx7pEVm006814	Sex-determining protein fem-1,putative	NA	NA	NA	NA	NA
Daplx7pEVm000298t1	0	0	828.67	797.41	405.26	0	0	9.67	10.18	4.29	0	0	28.46	30.01	17.66	-9.02913	0	male specific	Daplx7pEVm000298	Uncharacterized protein	219	ENSG00000278494	RRN3	RRN3 homolog, RNA polymerase I transcription factor	54700
Daplx7pEVm010774t1	0	0	596.61	669.38	669.9	0	0	31.57	38.76	32.13	0	0	20.81	28.36	27.15	-9.43207	0	male specific	Daplx7pEVm010774	conserved protein	NA	NA	NA	NA	NA
Daplx7pEVm010774t4	0	0	764.86	559.2	536.88	0	0	44.77	35.81	28.48	0	0	29.51	26.2	24.06	-9.40354	0	male specific	Daplx7pEVm010774	conserved protein	NA	NA	NA	NA	NA
Daplx7pEVm008131t1	0	0	531.16	534.54	716.32	0	0	22.24	24.49	27.18	0	0	42.48	48.76	58.08	-9.30278	0	male specific	Daplx7pEVm008131	conserved protein	NA	NA	NA	NA	NA
Daplx7pEVm001050t1	0	0	566.75	537.64	653.6	0	0	9	9.34	9.41	0	0	38.41	36.09	41.23	-9.12534	0	male specific	Daplx7pEVm001050	Transcriptional repressor NF-X1	677	ENSG00000086102	NFX1	nuclear transcription factor, X-box binding 1	4799
Daplx7pEVm001312t4	0	0	0	975.32	645.27	0	0	0	15.02	8.23	0	0	0	14.34	7.56	-8.76113	0	male specific	Daplx7pEVm001312	Cleavage and polyadenylation specificity factor subunit	NA	NA	NA	NA	NA
Daplx7pEVm005764t3	0	0	268.94	600.62	585.63	0	0	9.67	23.63	19.09	0	0	3.17	8.48	7.46	-8.4941	0	male specific	Daplx7pEVm005764	Lactosylceramide	NA	NA	NA	NA	NA
Daplx7pEVm008090t2	0	0	817.24	20.84	553.85	0	0	40.56	1.13	24.92	0	0	27.44	27.86	18.24	-8.55388	0	male specific	Daplx7pEVm008090	Collagen alpha-2(IV) chain	NA	NA	NA	NA	NA
Daplx7pEVm005146t4	0	0	532.32	340.27	469.75	0	0	18.56	12.98	14.85	0	0	9.94	8.16	9.07	-8.3801	0	male specific	Daplx7pEVm005146	Testis development protein nyd-sp29	374	ENSG00000177058	SLC38A9	solute carrier family 38 member 9	153129
Daplx7pEVm018470t2	0	0	173.15	723.32	439.51	0	0	17.65	80.68	40.61	0	0	24.67	43.86	36.53	-8.80649	0	male specific	Daplx7pEVm018470	Uncharacterized protein	NA	NA	NA	NA	NA
Daplx7pEVm004859t1	0	0	458	393	463	0	0	13.47	12.65	12.35	0	0	100	100	100	-9.96306	0	male specific	Daplx7pEVm004859	NA	NA	NA	NA	NA	NA
Daplx7pEVm000287t8	0	0	574.11	0.05	716.84	0	0	5.71	0	6.46	0	0	23.34	0	23.96	-8.40387	0	male specific	Daplx7pEVm000287	Unconventional myosin-X	2679	ENSG00000137474	MYO7A	myosin VIIA	4647
Daplx7pEVm013647t1	0	0	451.57	361.03	416.39	0	0	30.84	26.98	25.78	0	0	100	100	100	-9.87225	0	male specific	Daplx7pEVm013647	Uncharacterized protein	NA	NA	NA	NA	NA
Daplx7pEVm000149t12	0	0	213.85	557.54	409.52	0	0	3.84	10.95	6.66	0	0	10.76	28.13	19.4	-8.21663	0	male specific	Daplx7pEVm000149	BTB/POZ domain-containing protein	692	ENSG00000183826	BTBD9	BTB domain containing 9	114781
Daplx7pEVm014318t2	0	0	357.75	806.06	0.11	0	0	27.16	66.95	0.01	0	0	0.96	2.55	0	-8.39445	0	male specific	Daplx7pEVm014318	Uncharacterized protein	NA	NA	NA	NA	NA
Daplx7pEVm005712t1	0	0	437.14	325.71	395.11	0	0	13.65	11.13	11.18	0	0	61.58	54.4	57.27	-9.18408	0	male specific	Daplx7pEVm005712	Daphplx:hxAUG25s647g55t1-like protein	NA	NA	NA	NA	NA
Daplx7pEVm058863t1	0	0	366.39	353.68	417.33	0	0	17.04	18	17.6	0	0	100	100	100	-9.14619	0	male specific	Daplx7pEVm058863	Uncharacterized protein	NA	NA	NA	NA	NA
Daplx7pEVm016441t1	0	0	386.02	328.89	415.83	0	0	34.63	32.29	33.82	0	0	66.88	63.79	69.11	-8.65475	0	male specific	Daplx7pEVm016441	Eukaryotic translation initiation factor 4 gamma,putative	NA	NA	NA	NA	NA
Daplx7pEVm005791t1	0	0	367.31	301.06	409.54	0	0	8.88	7.97	8.98	0	0	50.3	56.71	54.61	-9.06864	0	male specific	Daplx7pEVm005791	Daphplx:hxAUG25s647g55t1-like protein	NA	NA	NA	NA	NA
Daplx7pEVm012139t9	0	0	109.02	724.8	240.14	0	0	10.31	75.02	20.59	0	0	1.35	6.89	2.18	-8.20414	0	male specific	Daplx7pEVm012139	Class a rhodopsin g-protein coupled receptor gprop1	185	ENSG00000122375	OPN4	opsin 4	94233
Daplx7pEVm000068t2	0	0	411.76	0	639.85	0	0	2.52	0	3.55	0	0	58.63	0	79.53	-8.10406	0	male specific	Daplx7pEVm000068	DNA-dependent protein kinase catalytic subunit	711	ENSG00000106263	EIF3B	eukaryotic translation initiation factor 3 subunit B	8662
Daplx7pEVm017041t1	0	0	197	399	427.77	0	0	17.19	38.09	33.83	0	0	100	100	98.53	-9.0019	0	male specific	Daplx7pEVm017041	Collagen alpha-3(VI) chain	NA	NA	NA	NA	NA
Daplx7pEVm008204t4	0	0	332.7	310.82	378	0	0	13.11	13.4	13.5	0	0	83.72	97.61	100	-8.34381	0	male specific	Daplx7pEVm008204	Histone acetyltransferase type b catalytic subunit	NA	NA	NA	NA	NA
Daplx7pEVm021204t4	0	0	296.78	425.7	291.02	0	0	35.82	56.22	31.84	0	0	55.3	60.38	42.76	-8.5241	0	male specific	Daplx7pEVm021204	Neuroparsin-A	NA	NA	NA	NA	NA
Daplx7pEVm000372t31	0	0	80.62	347.46	582.18	0	0	0.84	3.98	5.52	0	0	0.06	0.26	0.38	-7.99492	0	male specific	Daplx7pEVm000372	Myosin heavy chain,non-muscle	1847	ENSG00000197616	MYH6	myosin heavy chain 6	4624
Daplx7pEVm018143t1	0	0	311	304	351	0	0	30.12	32.21	30.81	0	0	100	100	100	-9.51554	0	male specific	Daplx7pEVm018143	Ubiquitin-protein e3 ligase	NA	NA	NA	NA	NA
Daplx7pEVm000317t16	0	0	398.45	140.06	407.23	0	0	4.5	1.73	4.17	0	0	12.85	5.46	12.57	-7.89387	0	male specific	Daplx7pEVm000317	Arginine-glutamic acid dipeptide repeats protein	463	ENSG00000142599	RERE	arginine-glutamic acid dipeptide repeats	473
Daplx7pEVm000847t6	0	0	255.32	355.1	332.8	0	0	3.57	5.43	4.22	0	0	13.1	18.57	16.26	-7.86029	0	male specific	Daplx7pEVm000847	Neither inactivation nor afterpotential protein C	404	ENSG00000071909	MYO3B	myosin IIIB	140469
Daplx7pEVm016342t1	0	0	239	376	328	0	0	16.31	28.07	20.29	0	0	100	100	100	-9.49029	0	male specific	Daplx7pEVm016342	Uncharacterized protein	NA	NA	NA	NA	NA
Daplx7pEVm000094t1	0	0	3.09	282.02	649.23	0	0	0.02	2.11	4.03	0	0	0.15	14.77	28.47	-7.92877	0	male specific	Daplx7pEVm000094	Polyadenylate binding protein II	NA	NA	NA	NA	NA
Daplx7pEVm007456t1	0	0	238.69	360	335	0	0	7.77	12.82	9.89	0	0	93.68	100	100	-8.86762	0	male specific	Daplx7pEVm007456	Tyrosine-protein phosphatase non-receptor type	NA	NA	NA	NA	NA
Daplx7pEVm000210t14	0	0	281.09	186.83	442.34	0	0	3.22	2.34	4.59	0	0	2.86	1.69	3.69	-7.80702	0	male specific	Daplx7pEVm000210	Spectrin alpha chain,non-erythrocytic	3212	ENSG00000197694	SPTAN1	spectrin alpha, non-erythrocytic 1	6709
Daplx7pEVm001312t3	0	0	584.19	322.66	2.5	0	0	8.12	4.91	0.03	0	0	7.5	4.68	0.03	-8.03451	0	male specific	Daplx7pEVm001312	Cleavage and polyadenylation specificity factor subunit	NA	NA	NA	NA	NA
Daplx7pEVm005807t7	0	0	130.2	425.29	341.22	0	0	4.85	17.32	11.51	0	0	16.97	43.86	33.75	-7.82345	0	male specific	Daplx7pEVm005807	conserved protein	269	ENSG00000255346	NOX5	NADPH oxidase 5	79400
Daplx7pEVm002170t2	0	0	487.37	216.08	172.92	0	0	10.09	4.89	3.24	0	0	91.24	49.84	30.72	-8.23909	0	male specific	Daplx7pEVm002170	Uncharacterized protein	NA	NA	NA	NA	NA
Daplx7pEVm004049t1	0	0	299	246	327	0	0	8.46	7.62	8.39	0	0	100	100	100	-9.36772	0	male specific	Daplx7pEVm004049	DNA-directed RNA polymerase II subunit RPB1	NA	NA	NA	NA	NA
Daplx7pEVm021408t1	0	0	312.61	267.2	290.94	0	0	40.47	37.85	34.14	0	0	82.24	89.19	90.75	-8.47638	0	male specific	Daplx7pEVm021408	Uncharacterized protein	NA	NA	NA	NA	NA
Daplx7pEVm000092t3	0	0	238.62	508.45	114.01	0	0	1.55	3.62	0.67	0	0	9.91	19.96	4	-8.23785	0	male specific	Daplx7pEVm000092	Serine/threonine-protein kinase SMG1	693	ENSG00000157106	SMG1	SMG1, nonsense mediated mRNA decay associated PI3K related kinase	23049
Daplx7pEVm015576t8	0	0	380.12	176.14	294.05	0	0	23.66	12	16.59	0	0	7.32	5.02	7.99	-7.74392	0	male specific	Daplx7pEVm015576	Ovochymase-1	146	ENSG00000010438	PRSS3	serine protease 3	5646
Daplx7pEVm001715t21	0	0	310.82	410.28	126.31	0	0	6.52	9.41	2.4	0	0	9.17	12.94	3.47	-7.80377	0	male specific	Daplx7pEVm001715	Family with sequence similarity 63,member B	379	ENSG00000136718	IMP4	IMP4, U3 small nucleolar ribonucleoprotein	92856
Daplx7pEVm011185t1	0	0	282.23	256.53	295.54	0	0	14.36	14.28	13.63	0	0	100	100	100	-9.30655	0	male specific	Daplx7pEVm011185	Uncharacterized protein	NA	NA	NA	NA	NA
Daplx7pEVm007808t6	0	0	594.8	0	238.6	0	0	30.87	0	11.22	0	0	10.16	0	2.62	-7.89012	0	male specific	Daplx7pEVm007808	Clip-domain serine protease	164	ENSG00000153802	TMPRSS11D	transmembrane serine protease 11D	9407
Daplx7pEVm005712t2	0	0	269.85	270.05	291.57	0	0	8.52	9.33	8.34	100	100	38.42	45.6	42.73	-8.69791	0	male specific	Daplx7pEVm005712	Daphplx:hxAUG25s647g55t1-like protein	NA	NA	NA	NA	NA
Daplx7pEVm002089t2	0	0	324.3	258.69	229.23	0	0	6.08	5.31	3.9	0	0	86.06	81.95	56.37	-8.04468	0	male specific	Daplx7pEVm002089	SET and MYND domain-containing protein 1/sw	NA	NA	NA	NA	NA
Daplx7pEVm018990t1	0	0	314.95	239.19	254.98	0	0	24.55	20.4	18.02	0	0	100	100	100	-9.27877	0	male specific	Daplx7pEVm018990	Sulfotransferase sult	NA	NA	NA	NA	NA
Daplx7pEVm001787t42	0	0	543.58	0	262.99	0	0	8.91	0	3.91	0	0	14.42	0	5.47	-7.81884	0	male specific	Daplx7pEVm001787	Ribosome-binding protein	262	ENSG00000173992	CCS	copper chaperone for superoxide dismutase	9973
Daplx7pEVm009776t6	0	0	389.45	174.34	228.57	0	0	14.81	7.25	7.88	0	0	11.91	5.13	6.29	-7.66842	0	male specific	Daplx7pEVm009776	MIF4G domain-containing protein	NA	NA	NA	NA	NA
Daplx7pEVm000052t5	0	0	496.25	114.83	171.65	0	0	4.52	1.14	1.42	0	0	5.5	2.69	2.66	-7.74446	0	male specific	Daplx7pEVm000052	conserved protein	157	ENSG00000183963	SMTN	smoothelin	6525
Daplx7pEVm029221t1	0	0	276.83	225.61	273.5	0	0	26.44	23.58	23.68	0	0	54.32	62.6	57.81	-7.9539	0	male specific	Daplx7pEVm029221	RE36989p	214	ENSG00000117620	SLC35A3	solute carrier family 35 member A3	23443
Daplx7pEVm004703t17	0	0	285.46	219.33	270.73	0	0	19.48	16.38	16.75	0	0	11.89	11.09	11.11	-7.58215	0	male specific	Daplx7pEVm004703	Complement C1q tumor necrosis factor-related protein 3	NA	NA	NA	NA	NA
Daplx7pEVm003494t12	0	0	384.69	137.95	240.66	0	0	8.93	3.5	5.06	0	0	38.92	17.01	23.34	-7.61992	0	male specific	Daplx7pEVm003494	Ras-related protein Rab-44	132	ENSG00000130038	CRACR2A	calcium release activated channel regulator 2A	84766
Daplx7pEVm011349t1	0	0	283.99	216	260.99	0	0	14.29	11.89	11.9	0	0	100	100	100	-9.18132	0	male specific	Daplx7pEVm011349	Uncharacterized protein	NA	NA	NA	NA	NA
Daplx7pEVm012627t1	0	0	277.22	197.53	262.57	0	0	15.46	12.05	13.27	0	0	100	100	100	-9.13486	0	male specific	Daplx7pEVm012627	Uncharacterized protein	NA	NA	NA	NA	NA
Daplx7pEVm013295t12	0	0	470.84	54.9	202.79	0	0	32.61	4.16	12.73	0	0	21.56	5.16	14.68	-7.64799	0	male specific	Daplx7pEVm013295	Chymotrypsin elastase family member 2A	111	ENSG00000168925	CTRB1	chymotrypsinogen B1	1504
Daplx7pEVm007653t2	0	0	0.14	453.2	274.5	0	0	0.01	19.72	9.89	0	0	0.03	37.49	30	-7.61876	0	male specific	Daplx7pEVm007653	Fatty acyl-CoA reductase CG5065	400	ENSG00000197601	FAR1	fatty acyl-CoA reductase 1	84188
Daplx7pEVm003417t1	0	0	259.77	222.6	241.57	0	0	6.36	5.96	5.36	0	0	100	100	100	-9.10823	0	male specific	Daplx7pEVm003417	Btb/poz domain-containing protein	NA	NA	NA	NA	NA
Daplx7pEVm013111t4	0	0	288.62	205.95	220.39	0	0	26.54	20.73	18.37	0	0	62.2	62.18	57.19	-7.85509	0	male specific	Daplx7pEVm013111	Lactosylceramide	NA	NA	NA	NA	NA
Daplx7pEVm000845t13	0	0	193.38	94.96	408.38	0	0	3.28	1.76	6.28	0	0	5.66	3.81	13.56	-7.45073	0	male specific	Daplx7pEVm000845	Nucleolar protein c7b	275	ENSG00000143183	TMCO1	transmembrane and coiled-coil domains 1	54499
Daplx7pEVm005764t7	0	0	196.49	185.24	300.47	0	0	7.91	8.16	10.96	0	0	2.59	2.93	4.29	-7.38139	0	male specific	Daplx7pEVm005764	Lactosylceramide	NA	NA	NA	NA	NA
Daplx7pEVm006787t14_2/2	0	0	224.01	199.79	256.32	0	0	11.7	11.42	12.14	0	0	20.75	23.06	24.31	-7.38369	0	male specific	Daplx7pEVm006787_2/2	Serine/threonine-protein kinase polo	NA	NA	NA	NA	NA
Daplx7pEVm011979t3	0	0	248.85	159.99	266.63	0	0	11.59	8.15	11.26	0	0	97.04	58.07	95.68	-7.91769	0	male specific	Daplx7pEVm011979	Core 1 udp-galactose:n-acetylgalactosamine-alpha-r beta galactosyltransferase	241	ENSG00000106392	C1GALT1	core 1 synthase, glycoprotein-N-acetylgalactosamine 3-beta-galactosyltransferase 1	56913
Daplx7pEVm001168t1	0	0	331.51	331.51	0	0	0	4.97	5.44	0	0	0	17.87	22.58	0	-8.5742	0	male specific	Daplx7pEVm001168	Uncharacterized protein	NA	NA	NA	NA	NA
Daplx7pEVm003271t26	0	0	238.69	294.57	113.92	0	0	2.67	3.6	1.15	0	0	1.83	2.42	0.85	-7.39683	0	male specific	Daplx7pEVm003271	Eukaryotic translation initiation factor 4 gamma	439	ENSG00000075151	EIF4G3	eukaryotic translation initiation factor 4 gamma 3	8672
Daplx7pEVm007574t2	0	0	334.91	125.62	184.04	0	0	22.54	9.25	11.23	0	0	9.23	4.57	5.79	-8.40731	0	male specific	Daplx7pEVm007574	Beta-1,3-galactosyltransferase	NA	NA	NA	NA	NA
Daplx7pEVm002896t2	0	0	150.4	208.48	281.54	0	0	3.42	5.18	5.8	0	0	35.71	52.91	59.82	-7.29205	0	male specific	Daplx7pEVm002896	Heat shock 70 kDa protein 12B	694	ENSG00000165868	HSPA12A	heat shock protein family A (Hsp70) member 12A	259217
Daplx7pEVm021710t1	0	0	222.53	199.54	209.93	0	0	22.1	21.69	18.9	0	0	100	100	100	-8.91169	0	male specific	Daplx7pEVm021710	Kunitz-type protease inhibitor	NA	NA	NA	NA	NA
Daplx7pEVm024272t1	0	0	228	211	189	0	0	38.19	38.67	28.7	0	0	100	100	100	-8.91259	0	male specific	Daplx7pEVm024272	Uncharacterized protein	NA	NA	NA	NA	NA
Daplx7pEVm000053t20	0	0	237.29	264.68	123.99	0	0	2.15	2.63	1.02	0	0	2.16	2.76	1.1	-7.33406	0	male specific	Daplx7pEVm000053	Ankyrin-3	1732	ENSG00000151150	ANK3	ankyrin 3	288
Daplx7pEVm000847t4	0	0	164.59	94.25	361.98	0	0	2.39	1.5	4.77	0	0	8.77	5.12	18.38	-7.28025	0	male specific	Daplx7pEVm000847	Neither inactivation nor afterpotential protein C	404	ENSG00000071909	MYO3B	myosin IIIB	140469
Daplx7pEVm000015t42	0	0	0	223.23	396.47	0	0	0	0.99	1.46	0	0	0	3.75	5.36	-7.33097	0	male specific	Daplx7pEVm000015	Protocadherin Fat	2865	ENSG00000083857	FAT1	FAT atypical cadherin 1	2195
Daplx7pEVm005146t5	0	0	277.46	177.04	162.18	0	0	8.89	6.21	4.71	0	0	4.76	3.9	2.88	-7.29457	0	male specific	Daplx7pEVm005146	Testis development protein nyd-sp29	374	ENSG00000177058	SLC38A9	solute carrier family 38 member 9	153129
Daplx7pEVm001715t2	0	0	298.83	129.7	187.37	0	0	6.3	2.99	3.58	0	0	8.86	4.11	5.18	-7.30115	0	male specific	Daplx7pEVm001715	Family with sequence similarity 63,member B	379	ENSG00000136718	IMP4	IMP4, U3 small nucleolar ribonucleoprotein	92856
Daplx7pEVm007637t2	0	0	115.09	345.8	154.37	0	0	5.14	16.91	6.25	0	0	67.2	89.12	76.42	-7.33241	0	male specific	Daplx7pEVm007637	Tyrosine-protein phosphatase non-receptor type	NA	NA	NA	NA	NA
Daplx7pEVm015607t1	0	0	215.99	169.04	229.89	0	0	13.82	11.83	13.33	100	0	100	100	100	-8.86553	0	male specific	Daplx7pEVm015607	NA	NA	NA	NA	NA	NA
Daplx7pEVm000433t22	0	0	248.91	137.7	225.41	0	0	3.44	2.08	2.82	0	0	4.89	2.76	3.72	-7.25263	0	male specific	Daplx7pEVm000433	EG:BACH48C10.5 protein,LD04582p,MIP32627p1,Proximal to raf	NA	NA	NA	NA	NA
Daplx7pEVm005289t1	0	0	176.91	209.54	223.32	0	0	5.66	7.34	6.48	0	0	100	100	100	-8.85092	0	male specific	Daplx7pEVm005289	Sex-determining protein fem-1,putative	NA	NA	NA	NA	NA
Daplx7pEVm000399t58	0	0	176.62	95.23	334.36	0	0	1.88	1.11	3.22	0	0	5.16	3.49	10.24	-7.23942	0	male specific	Daplx7pEVm000399	Calmodulin regulated spectrin-associated protein 1 1 (CAMSAP1L1)	179	ENSG00000118200	CAMSAP2	calmodulin regulated spectrin associated protein family member 2	23271
Daplx7pEVm000845t24	0	0	260.23	112.44	233.54	0	0	5.32	2.51	4.33	0	0	9.17	5.43	9.33	-7.25027	0	male specific	Daplx7pEVm000845	Nucleolar protein c7b	275	ENSG00000143183	TMCO1	transmembrane and coiled-coil domains 1	54499
Daplx7pEVm019053t1	0	0	215.29	191.45	198.25	0	0	21.6	21.02	18.03	0	0	100	100	100	-8.85023	0	male specific	Daplx7pEVm019053	NA	NA	NA	NA	NA	NA
Daplx7pEVm012638t1	0	0	205	190	204	0	0	8.88	9	8.01	0	0	100	100	100	-8.83181	0	male specific	Daplx7pEVm012638	Uncharacterized protein	NA	NA	NA	NA	NA
Daplx7pEVm058905t2	0	0	216.47	185.59	196.14	0	0	10.9	10.22	8.95	0	0	98.59	75.23	100	-7.9372	0	male specific	Daplx7pEVm058905	NA	NA	NA	NA	NA	NA
Daplx7pEVm000116t18	0	0	353.86	0	232.1	0	0	3.32	0	1.97	0	0	7.23	0	4.4	-7.32089	0	male specific	Daplx7pEVm000116	Methionine sulfoxide oxidase MICAL2	842	ENSG00000243156	MICAL3	microtubule associated monooxygenase, calponin and LIM domain containing 3	57553
Daplx7pEVm001446t5	0	0	182.22	140.36	262.09	0	0	2.73	2.3	3.56	0	0	94.09	81.44	99.18	-7.16351	0	male specific	Daplx7pEVm001446	Carboxyl-ester lipase,putative	NA	NA	NA	NA	NA
Daplx7pEVm000103t6	0	0	0.02	365.43	218.41	0	0	0	4.59	2.27	0	0	0	17.29	8.54	-7.30352	0	male specific	Daplx7pEVm000103	E3 ubiquitin-protein ligase HECTD1,putative	834	ENSG00000092148	HECTD1	HECT domain E3 ubiquitin protein ligase 1	25831
Daplx7pEVm000012t1	0	0	225.86	355.88	0	0	0	0.94	1.62	0	0	0	1.25	1.9	0	-7.37502	0	male specific	Daplx7pEVm000012	Ryanodine receptor 44F	2396	ENSG00000198626	RYR2	ryanodine receptor 2	6262
Daplx7pEVm015552t4	0	0	178.8	172.9	227.52	0	0	18.78	19.87	21.66	0	0	13.44	13.27	18.57	-7.14935	0	male specific	Daplx7pEVm015552	Glutathione s-transferase	126	ENSG00000163106	HPGDS	hematopoietic prostaglandin D synthase	27306
Daplx7pEVm020742t2	0	0	210.84	171.14	197.18	0	0	28.69	25.48	24.32	0	0	20.62	19.19	20.26	-8.18233	0	male specific	Daplx7pEVm020742	Uncharacterized protein	NA	NA	NA	NA	NA
Daplx7pEVm004967t2	0	0	173.1	206.95	195.64	0	0	3.86	5.05	3.95	0	0	89.11	68.38	73.64	-7.52371	0	male specific	Daplx7pEVm004967	Uncharacterized protein	NA	NA	NA	NA	NA
Daplx7pEVm000032t3	0	0	349.34	221.9	0	0	0	1.65	1.15	0	0	0	4.32	2.93	0	-7.35786	0	male specific	Daplx7pEVm000032	Chromodomain-helicase-DNA-binding 7 protein	1406	ENSG00000177200	CHD9	chromodomain helicase DNA binding protein 9	80205
Daplx7pEVm029220t2	0	0	182	172.82	208.6	0	0	16.12	16.75	16.75	0	0	84.62	85.88	100	-7.6504	0	male specific	Daplx7pEVm029220	Nuclear transcription factor Y subunit beta	191	ENSG00000120837	NFYB	nuclear transcription factor Y subunit beta	4801
Daplx7pEVm000820t4	0	0	77.65	309.04	174.59	0	0	1.15	5.02	2.35	0	0	4.53	20.55	8.55	-7.18935	0	male specific	Daplx7pEVm000820	Chitin synthase variant	NA	NA	NA	NA	NA
Daplx7pEVm001557t1	0	0	0	319	229.6	0	0	0	6.22	3.71	0	0	0	100	66.06	-8.21276	0	male specific	Daplx7pEVm001557	Uncharacterized protein	NA	NA	NA	NA	NA
Daplx7pEVm003494t6	0	0	170.2	191.42	185.99	0	0	3.48	4.28	3.44	0	0	15.15	20.77	15.87	-7.07867	0	male specific	Daplx7pEVm003494	Ras-related protein Rab-44	132	ENSG00000130038	CRACR2A	calcium release activated channel regulator 2A	84766
Daplx7pEVm014853t1	0	0	193.95	168.27	182.55	0	0	13.37	12.69	11.4	0	0	100	100	100	-8.69731	0	male specific	Daplx7pEVm014853	Uncharacterized protein	NA	NA	NA	NA	NA
Daplx7pEVm002695t11	0	0	220.08	196.65	122.15	0	0	4.36	4.26	2.19	0	0	4.81	3.99	2.5	-7.10449	0	male specific	Daplx7pEVm002695	Neural cell adhesion molecule	216	ENSG00000149294	NCAM1	neural cell adhesion molecule 1	4684
Daplx7pEVm000744t9	0	0	316.29	203.73	17.99	0	0	5.69	4.01	0.29	0	0	17.26	13.34	0.9	-7.24662	0	male specific	Daplx7pEVm000744	A disintegrin and metalloproteinase with thrombospondin motifs	877	ENSG00000136378	ADAMTS7	ADAM metallopeptidase with thrombospondin type 1 motif 7	11173
Daplx7pEVm025140t1	0	0	170.42	160	207.53	0	0	28.48	29.26	31.43	0	0	100	100	100	-8.66771	0	male specific	Daplx7pEVm025140	Uncharacterized protein	NA	NA	NA	NA	NA
Daplx7pEVm018424t1	0	0	182.79	161.19	187.81	0	0	14.43	13.92	13.44	0	0	100	100	100	-8.65811	0	male specific	Daplx7pEVm018424	Uncharacterized protein	NA	NA	NA	NA	NA
Daplx7pEVm013470t1	0	0	183	161	187	0	0	8.46	8.14	7.83	0	0	100	100	100	-8.65618	0	male specific	Daplx7pEVm013470	Uncharacterized protein	NA	NA	NA	NA	NA
Daplx7pEVm006529t9	0	0	295.22	171.33	63.25	0	0	10.63	6.75	2.06	0	0	3.68	1.67	0.6	-7.17065	0	male specific	Daplx7pEVm006529	5-aminolevulinic acid synthase	587	ENSG00000158578	ALAS2	5'-aminolevulinate synthase 2	212
Daplx7pEVm017222t1	0	0	190.79	163.8	173.64	0	0	14.59	13.71	12.04	0	0	100	100	100	-8.65503	0	male specific	Daplx7pEVm017222	NA	NA	NA	NA	NA	NA
Daplx7pEVm004427t1	0	0	186.75	147.64	187.96	0	0	5.47	4.73	4.99	0	0	100	100	100	-8.63283	0	male specific	Daplx7pEVm004427	Sex-determining protein fem-1,putative	NA	NA	NA	NA	NA
Daplx7pEVm003993t2	0	0	133	200.13	187.62	0	0	3.75	6.18	4.8	0	0	100	47.09	57.93	-8.02547	0	male specific	Daplx7pEVm003993	Uncharacterized protein	NA	NA	NA	NA	NA
Daplx7pEVm006876t37	0	0	350.01	0	167.63	0	0	15.78	0	6.85	0	0	30.54	0	9.79	-7.18256	0	male specific	Daplx7pEVm006876	Aldehyde dehydrogenase,dimeric NADP-preferring	505	ENSG00000006534	ALDH3B1	aldehyde dehydrogenase 3 family member B1	221
Daplx7pEVm007279t1	0	0	167	156	175	0	0	6.7	6.85	6.36	0	0	100	100	100	-7.96019	0	male specific	Daplx7pEVm007279	Uncharacterized protein	NA	NA	NA	NA	NA
Daplx7pEVm000233t3	0	0	163.29	51.35	280.61	0	0	1.25	0.43	1.95	0	0	4.68	1.58	6.89	-6.96914	0	male specific	Daplx7pEVm000233	Crumbs	633	ENSG00000134250	NOTCH2	notch 2	4853
Daplx7pEVm000038t10	0	0	237.63	47.2	208.63	0	0	1.34	0.29	1.07	0	0	9.34	3.31	10.24	-6.99289	0	male specific	Daplx7pEVm000038	1-phosphatidylinositol 4,5-bisphosphate phosphodiesterase epsilon-1,putative	290	ENSG00000138193	PLCE1	phospholipase C epsilon 1	51196
Daplx7pEVm000530t6	0	0	490.89	0	0	0	0	5.49	0	0	0	0	4.17	0	0	-7.31095	0	male specific	Daplx7pEVm000530	Collagen alpha-1(IV) chain,putative	521	ENSG00000197565	COL4A6	collagen type IV alpha 6 chain	1288
Daplx7pEVm007920t4	0	0	180.69	152.46	153.52	0	0	7.51	6.93	5.78	0	0	36.21	35.63	30.66	-6.91926	0	male specific	Daplx7pEVm007920	Beta-1,3-galactosyltransferase	118	ENSG00000176597	B3GNT5	UDP-GlcNAc:betaGal beta-1,3-N-acetylglucosaminyltransferase 5	84002
Daplx7pEVm000153t17	0	0	196.29	71.5	218.56	0	0	1.55	0.62	1.56	0	0	0.97	0.36	0.95	-6.93274	0	male specific	Daplx7pEVm000153	Spectrin beta chain,non-erythrocytic	2510	ENSG00000115306	SPTBN1	spectrin beta, non-erythrocytic 1	6711
Daplx7pEVm002805t1	0	0	152.8	229	101.86	0	0	3.6	5.9	2.17	0	0	54.1	100	55.79	-7.68867	0	male specific	Daplx7pEVm002805	Calcium-activated chloride channel regulator 4,30 kDa form	348	ENSG00000016602	CLCA4	chloride channel accessory 4	22802
Daplx7pEVm000384t1	0	0	180.43	118.73	184.3	0	0	1.94	1.4	1.8	0	0	14.88	5.51	8.59	-7.62686	0	male specific	Daplx7pEVm000384	Cadherin-87A,putative	420	ENSG00000107736	CDH23	cadherin related 23	64072
Daplx7pEVm004686t51	0	0	0	55.21	422.63	0	0	0	1.91	12.14	0	0	0	2.17	16.37	-7.02348	0	male specific	Daplx7pEVm004686	Dihydropyrimidinase-related protein	655	ENSG00000147647	DPYS	dihydropyrimidinase	1807
Daplx7pEVm004674t1	0	0	174.55	42.53	260.43	0	0	5.41	1.44	7.31	0	0	48.85	9.93	58.41	-6.92312	0	male specific	Daplx7pEVm004674	Exocyst complex component	665	ENSG00000070367	EXOC5	exocyst complex component 5	10640
Daplx7pEVm000521t13	0	0	99.81	318.39	58.44	0	0	0.99	3.44	0.52	0	0	4.34	19.22	3.23	-7.05147	0	male specific	Daplx7pEVm000521	Diacylglycerol kinase delta	776	ENSG00000280873	DGKD	diacylglycerol kinase delta	8527
Daplx7pEVm000684t1	0	0	146.98	43.55	284.29	0	0	1.99	0.64	3.48	0	0	12.91	3.87	22.58	-6.91645	0	male specific	Daplx7pEVm000684	5'-3' exoribonuclease	1115	ENSG00000114127	XRN1	5'-3' exoribonuclease 1	54464
Daplx7pEVm001213t13	0	0	87.92	229.75	154.85	0	0	1.36	3.88	2.16	0	0	5.52	14.34	9.36	-6.90602	0	male specific	Daplx7pEVm001213	Poly(ADP-ribose) glycohydrolase,putative	NA	NA	NA	NA	NA
Daplx7pEVm000041t6	0	0	0	321.35	149.57	0	0	0	2.22	0.85	0	0	0	1.92	0.7	-7.02531	0	male specific	Daplx7pEVm000041	Neuroblast differentiation-associated protein AHNAK	253	ENSG00000124942	AHNAK	AHNAK nucleoprotein	79026
Daplx7pEVm001527t6	0	0	5.21	298.32	164.29	0	0	0.09	5.62	2.56	0	0	0.91	50.81	23.26	-6.98943	0	male specific	Daplx7pEVm001527	Tectonin beta-propeller repeat-containing protein	292	ENSG00000205356	TECPR1	tectonin beta-propeller repeat containing 1	25851
Daplx7pEVm002973t4	0	0	206.72	257.08	0	0	0	3.86	5.25	0	0	0	43.9	48.13	0	-7.04142	0	male specific	Daplx7pEVm002973	Dipeptidyl peptidase	292	ENSG00000078098	FAP	fibroblast activation protein alpha	2191
Daplx7pEVm003913t5	0	0	152.94	157.7	150.13	0	0	4.42	4.99	3.93	0	0	25.95	23.45	23.91	-6.83418	0	male specific	Daplx7pEVm003913	ABC transporter G family member	117	ENSG00000154258	ABCA9	ATP binding cassette subfamily A member 9	10350
Daplx7pEVm001220t3	0	0	118.03	147.18	194.26	0	0	1.73	2.36	2.59	0	0	21.25	25.74	32.2	-6.81338	0	male specific	Daplx7pEVm001220	Thrombospondin type-1 domain-containing protein 7A	370	ENSG00000144229	THSD7B	thrombospondin type 1 domain containing 7B	80731
Daplx7pEVm007144t1	0	0	166	127	166	0	0	6.24	5.22	5.65	0	0	100	100	100	-8.44702	0	male specific	Daplx7pEVm007144	Uncharacterized protein	NA	NA	NA	NA	NA
Daplx7pEVm012884t1	0	0	166.13	128.69	163.4	0	0	9.95	8.43	8.87	0	0	100	100	100	-8.44533	0	male specific	Daplx7pEVm012884	Lipid phosphate phosphatase-related protein type 5,EC:3.1.3	NA	NA	NA	NA	NA
Daplx7pEVm000001t6	0	0	0	45.62	408.67	0	0	0	0.14	1.01	0	0	0	0.05	0.41	-6.95617	0	male specific	Daplx7pEVm000001	Myosin light chain kinase,smooth muscle,putative	684	ENSG00000155657	TTN	titin	7273
Daplx7pEVm001592t16	0	0	159.01	127.7	163.76	0	0	2.84	2.49	2.65	0	0	7.11	5.43	6.11	-6.79597	0	male specific	Daplx7pEVm001592	1-phosphatidylinositol 4,5-bisphosphate phosphodiesterase beta-2	1210	ENSG00000101333	PLCB4	phospholipase C beta 4	5332
Daplx7pEVm001540t1	0	0	318.3	0	130.98	0	0	5.33	0	1.99	0	0	11.52	0	4.68	-6.99884	0	male specific	Daplx7pEVm001540	TBC1 domain family member	455	ENSG00000065882	TBC1D1	TBC1 domain family member 1	23216
Daplx7pEVm001479t18	0	0	178.11	131.81	137.43	0	0	3.32	2.69	2.32	0	0	37.08	32.72	27.81	-6.80596	0	male specific	Daplx7pEVm001479	Protocadherin-16,putative	NA	NA	NA	NA	NA
Daplx7pEVm000938t15	0	0	0	444.8	0	0	0	0	7.33	0	0	0	0	5.2	0	-7.13803	0	male specific	Daplx7pEVm000938	Plasma membrane calcium-transporting ATPase	1381	ENSG00000067842	ATP2B3	ATPase plasma membrane Ca2+ transporting 3	492
Daplx7pEVm007736t1	0	0	154.14	129.83	155.53	0	0	6.02	5.55	5.51	0	0	100	100	100	-8.38373	0	male specific	Daplx7pEVm007736	Uncharacterized protein	NA	NA	NA	NA	NA
Daplx7pEVm002684t3	0	0	75.3	246.33	117.47	0	0	1.86	6.66	2.63	0	0	2.44	9.5	3.66	-6.84495	0	male specific	Daplx7pEVm002684	Sushi,nidogen and EGF domain-containing protein 1,putative	NA	NA	NA	NA	NA
Daplx7pEVm000573t9	0	0	189.16	47.7	202.03	0	0	2.21	0.61	2.14	0	0	7.23	2.03	6.75	-6.80385	0	male specific	Daplx7pEVm000573	Na(+)/H(+) exchange regulatory cofactor NHE-RF2	266	ENSG00000282956	MAGI1	membrane associated guanylate kinase, WW and PDZ domain containing 1	9223
Daplx7pEVm002035t6	0	0	194.59	0	243.99	0	0	3.87	0	4.4	0	0	12.62	0	14.74	-6.85105	0	male specific	Daplx7pEVm002035	Mediator of DNA damage checkpoint protein,putative	NA	NA	NA	NA	NA
Daplx7pEVm001269t36	0	0	107.64	257.37	65.7	0	0	5.54	14.49	3.07	0	0	3.23	8.15	1.84	-6.86306	0	male specific	Daplx7pEVm001269	Argonaute-2	585	ENSG00000092847	AGO1	argonaute 1, RISC catalytic component	26523
Daplx7pEVm010721t1	0	0	158	116	156	0	0	7.57	6.08	6.78	0	0	100	100	100	-8.35416	0	male specific	Daplx7pEVm010721	Uncharacterized protein	NA	NA	NA	NA	NA
Daplx7pEVm000298t15	0	0	143.42	97.43	186.14	0	0	1.47	1.09	1.73	0	0	4.33	3.22	7.13	-6.71587	0	male specific	Daplx7pEVm000298	Uncharacterized protein	219	ENSG00000278494	RRN3	RRN3 homolog, RNA polymerase I transcription factor	54700
Daplx7pEVm009049t1	0	0	156.82	115.08	154.42	0	0	7.02	5.64	6.27	0	0	100	100	100	-8.34191	0	male specific	Daplx7pEVm009049	Lipid phosphate phosphatase-related protein type 5,EC:3.1.3	NA	NA	NA	NA	NA
Daplx7pEVm019658t1	0	0	82.47	179.24	164.37	0	0	10.15	24.13	18.33	0	0	10.2	27.48	20.69	-7.74702	0	male specific	Daplx7pEVm019658	NA	NA	NA	NA	NA	NA
Daplx7pEVm000692t4	0	0	96.32	172.63	156.89	0	0	0.99	1.95	1.47	0	0	4.81	9.26	7.16	-7.09495	0	male specific	Daplx7pEVm000692	G-protein coupled receptor	396	ENSG00000119718	EIF2B2	eukaryotic translation initiation factor 2B subunit beta	8892
Daplx7pEVm004101t2	0	0	144.36	151.35	129.92	0	0	3.22	3.7	2.63	0	0	8.58	5.65	5.02	-7.09973	0	male specific	Daplx7pEVm004101	Endoglucanase e-4 precursor	NA	NA	NA	NA	NA
Daplx7pEVm006845t1	0	0	141.67	133.35	145.89	0	0	5.37	5.53	5.01	0	0	100	100	100	-8.32236	0	male specific	Daplx7pEVm006845	Sex-determining protein fem-1	NA	NA	NA	NA	NA
Daplx7pEVm000117t2	0	0	223.05	0	192.48	0	0	1.56	0	1.22	0	0	11.58	0	8.18	-6.79789	0	male specific	Daplx7pEVm000117	Remodeling and spacing factor 1	137	ENSG00000048649	RSF1	remodeling and spacing factor 1	51773
Daplx7pEVm000413t2	0	0	267.99	0	142.55	0	0	2.67	0	1.29	0	0	16.07	0	7.64	-6.83616	0	male specific	Daplx7pEVm000413	Ral GTPase-activating protein subunit alpha-1	1107	ENSG00000188559	RALGAPA2	Ral GTPase activating protein catalytic alpha subunit 2	57186
Daplx7pEVm000887t1	0	0	0.65	409.86	0	0	0	0.01	6.58	0	0	0	0.1	54.43	0	-7.02231	0	male specific	Daplx7pEVm000887	Uncharacterized protein	NA	NA	NA	NA	NA
Daplx7pEVm021964t2	0	0	0	410.21	0	0	0	0	96.29	0	0	0	0	27.56	0	-7.74669	0	male specific	Daplx7pEVm021964	ATP synthase subunit f,mitochondrial	NA	NA	NA	NA	NA
Daplx7pEVm001843t5	0	0	152.01	188.44	69.7	0	0	2.99	4.06	1.24	0	0	6	7.72	2.52	-6.74529	0	male specific	Daplx7pEVm001843	Ubiquitin carboxyl-terminal hydrolase	1231	ENSG00000187555	USP7	ubiquitin specific peptidase 7	7874
Daplx7pEVm000569t3	0	0	150.82	100.36	158.74	0	0	1.64	1.2	1.57	0	0	7.85	6.25	7.74	-6.66301	0	male specific	Daplx7pEVm000569	Partitioning defective	271	ENSG00000148498	PARD3	par-3 family cell polarity regulator	56288
Daplx7pEVm000937t2	0	0	0	268.81	140.72	0	0	0	4.7	2.04	0	0	0	54.1	23.64	-7.5349	0	male specific	Daplx7pEVm000937	Uncharacterized protein	NA	NA	NA	NA	NA
Daplx7pEVm011937t1	0	0	114.55	161.83	132.67	0	0	6.66	10.29	6.99	0	0	40.91	47.6	38.01	-7.68575	0	male specific	Daplx7pEVm011937	Xyloside xylosyltransferase	212	ENSG00000173950	XXYLT1	xyloside xylosyltransferase 1	152002
Daplx7pEVm029158t36	0	0	328.26	0	80.7	0	0	5.45	0	1.21	0	0	12.76	0	3.08	-6.92443	0	male specific	Daplx7pEVm029158	Multidrug resistance-associated protein lethal(2)03659	942	ENSG00000275331	ABCC6	ATP binding cassette subfamily C member 6	368
Daplx7pEVm003558t1	0	0	194.47	71.75	140.56	0	0	5.26	2.12	3.44	0	0	8.65	5.54	7.15	-7.23583	0	male specific	Daplx7pEVm003558	Collagen alpha-5(IV) chain-like protein	NA	NA	NA	NA	NA
Daplx7pEVm002273t2	0	0	94.89	120.37	190.16	0	0	1.09	1.52	1.99	0	0	3.02	4.33	5.43	-6.63492	0	male specific	Daplx7pEVm002273	Discs large	935	ENSG00000075711	DLG1	discs large MAGUK scaffold protein 1	1739
Daplx7pEVm010159t3	0	0	130.22	179.6	94.02	0	0	5.95	8.98	3.9	0	0	21.97	30.65	18.24	-6.68866	0	male specific	Daplx7pEVm010159	Kinesin family member 3A (KIF3A)	NA	NA	NA	NA	NA
Daplx7pEVm000429t3	0	0	172.82	71.34	157.84	0	0	2.08	0.94	1.72	0	0	21.76	9.73	18.3	-6.66123	0	male specific	Daplx7pEVm000429	Nuclear pore complex-associated intranuclear coiled-coil protein tpr	121	ENSG00000100393	EP300	E1A binding protein p300	2033
Daplx7pEVm000005t55	0	0	394.43	0	6.18	0	0	1.49	0	0.02	0	0	0.92	0	0.01	-7.01015	0	male specific	Daplx7pEVm000005	Microtubule-actin cross-linking factor	1869	ENSG00000127603	MACF1	microtubule-actin crosslinking factor 1	23499
Daplx7pEVm008840t1	0	0	105.04	90.8	204.53	0	0	4.28	4.05	7.55	0	0	46.25	47.06	78.15	-6.62388	0	male specific	Daplx7pEVm008840	Btb/poz domain-containing protein	113	ENSG00000121067	SPOP	speckle type BTB/POZ protein	8405
Daplx7pEVm001473t19	0	0	74.99	325.07	0	0	0	1.23	5.84	0	0	0	5.64	26.35	0	-6.90568	0	male specific	Daplx7pEVm001473	Cyclin-dependent kinase	592	ENSG00000167258	CDK12	cyclin dependent kinase 12	51755
Daplx7pEVm000497t9	0	0	118.95	218.47	62.02	0	0	1.38	2.78	0.65	0	0	3.27	6.53	1.55	-6.73422	0	male specific	Daplx7pEVm000497	Ras GTPase-activating protein SynGAP,putative	513	ENSG00000136848	DAB2IP	DAB2 interacting protein	153090
Daplx7pEVm016826t6	0	0	23.5	190.37	184.41	0	0	0.81	7.17	5.75	0	0	5.06	30.62	30.21	-6.67838	0	male specific	Daplx7pEVm016826	Steroid reductase	103	ENSG00000167107	ACSF2	acyl-CoA synthetase family member 2	80221
Daplx7pEVm008190t2	0	0	201.6	0	195.85	0	0	8.34	0	7.35	0	0	99.07	0	81.87	-7.44858	0	male specific	Daplx7pEVm008190	Uncharacterized protein	NA	NA	NA	NA	NA
Daplx7pEVm001587t4	0	0	0	0	396.73	0	0	0	0	6.61	0	0	0	0	15.76	-7.32932	0	male specific	Daplx7pEVm001587	Uncharacterized protein	NA	NA	NA	NA	NA
Daplx7pEVm001839t3	0	0	76.45	280.65	38.74	0	0	1.54	6.18	0.71	0	0	7.88	28.33	3.18	-6.81255	0	male specific	Daplx7pEVm001839	DNA-directed RNA polymerase III subunit RPC2	1739	ENSG00000013503	POLR3B	RNA polymerase III subunit B	55703
Daplx7pEVm000001t8	0	0	0	0	395.57	0	0	0	0	1.05	0	0	0	0	0.42	-6.79024	0	male specific	Daplx7pEVm000001	Myosin light chain kinase,smooth muscle,putative	684	ENSG00000155657	TTN	titin	7273
Daplx7pEVm000435t4	0	0	0	130.2	265.06	0	0	0	1.54	2.59	0	0	0	17.81	28.43	-6.68931	0	male specific	Daplx7pEVm000435	Anaphase-promoting complex subunit	899	ENSG00000153107	ANAPC1	anaphase promoting complex subunit 1	64682
Daplx7pEVm005807t13	0	0	191.65	28.62	174.59	0	0	5.65	0.92	4.67	0	0	19.8	2.34	13.69	-6.68108	0	male specific	Daplx7pEVm005807	conserved protein	269	ENSG00000255346	NOX5	NADPH oxidase 5	79400
Daplx7pEVm003013t5	0	0	176.68	135.59	81.2	0	0	4.18	3.51	1.74	0	0	21.44	18.56	9.37	-6.66961	0	male specific	Daplx7pEVm003013	Echinoderm microtubule-associated protein 1	651	ENSG00000066629	EML1	echinoderm microtubule associated protein like 1	2009
Daplx7pEVm000168t9	0	0	169.81	35.89	187.31	0	0	1.82	0.42	1.82	0	0	8.01	2.05	8.13	-6.65166	0	male specific	Daplx7pEVm000168	Multiple PDZ domain protein	480	ENSG00000107186	MPDZ	multiple PDZ domain crumbs cell polarity complex component	8777
Daplx7pEVm000685t15	0	0	188.35	48.42	154.89	0	0	2.62	0.74	1.95	0	0	9.28	2.4	6.39	-6.65424	0	male specific	Daplx7pEVm000685	Pre-mRNA cleavage complex 2 protein Pcf11	183	ENSG00000165494	PCF11	PCF11 cleavage and polyadenylation factor subunit	51585
Daplx7pEVm009504t5	0	0	48.87	21.23	320.69	0	0	2.34	1.11	13.93	0	0	6.58	2.62	26.44	-6.71076	0	male specific	Daplx7pEVm009504	Serine/threonine-protein phosphatase 6 regulatory ankyrin repeat subunit A	120	ENSG00000151458	ANKRD50	ankyrin repeat domain 50	57182
Daplx7pEVm009293t1	0	0	149.95	106.88	131.78	0	0	6.82	5.31	5.43	0	0	100	100	100	-8.21568	0	male specific	Daplx7pEVm009293	Uncharacterized protein	NA	NA	NA	NA	NA
Daplx7pEVm000701t8	0	0	181.17	95.63	107.05	0	0	3.98	2.3	2.13	0	0	6.98	2.48	2.96	-6.61851	0	male specific	Daplx7pEVm000701	Translation initiation factor IF-2	NA	NA	NA	NA	NA
Daplx7pEVm013208t1	0	0	95.03	73.75	214.55	0	0	5.24	4.45	10.72	0	0	8.24	4.63	12.5	-6.57487	0	male specific	Daplx7pEVm013208	dTDP-D-glucose 4,6-dehydratase	570	ENSG00000112699	GMDS	GDP-mannose 4,6-dehydratase	2762
Daplx7pEVm013528t1	0	0	137	123	119	0	0	8.33	8.19	6.56	0	0	100	100	100	-8.17994	0	male specific	Daplx7pEVm013528	Uncharacterized protein	NA	NA	NA	NA	NA
Daplx7pEVm019368t1	0	0	143.51	100.04	135.33	0	0	13.76	10.5	11.76	0	0	100	100	100	-8.17511	0	male specific	Daplx7pEVm019368	NA	NA	NA	NA	NA	NA
Daplx7pEVm005296t3	0	0	95.57	106.04	172.57	0	0	3.35	4.07	5.49	0	0	61.41	66	88.05	-6.51835	0	male specific	Daplx7pEVm005296	Venom carboxylesterase-6	256	ENSG00000087085	ACHE	acetylcholinesterase (Cartwright blood group)	43
Daplx7pEVm001571t5	0	0	211.73	29.6	132.66	0	0	3.62	0.55	2.06	0	0	13.7	1.75	6.65	-6.63958	0	male specific	Daplx7pEVm001571	Phosphorylase b kinase regulatory subunit alpha,liver	981	ENSG00000044446	PHKA2	phosphorylase kinase regulatory subunit alpha 2	5256
Daplx7pEVm003546t1	0	0	128.11	124.41	120.41	0	0	3.17	3.36	2.7	0	0	34.31	29.07	28.41	-6.53197	0	male specific	Daplx7pEVm003546	Solute carrier family 23 member	515	ENSG00000170482	SLC23A1	solute carrier family 23 member 1	9963
Daplx7pEVm001693t6	0	0	106.16	99.47	162.34	0	0	1.8	1.84	2.49	0	0	4.66	5.12	6.38	-6.49432	0	male specific	Daplx7pEVm001693	Caskin-1	147	ENSG00000167971	CASKIN1	CASK interacting protein 1	57524
Daplx7pEVm010182t1	0	0	126.87	103.01	135.16	0	0	3.93	3.49	3.8	0	0	100	100	100	-8.11338	0	male specific	Daplx7pEVm010182	Uncharacterized protein	NA	NA	NA	NA	NA
Daplx7pEVm000443t23	0	0	207.38	104	50.38	0	0	3.12	1.71	0.69	0	0	3.61	1.98	0.83	-6.62087	0	male specific	Daplx7pEVm000443	L(2)01289 long form	NA	NA	NA	NA	NA
Daplx7pEVm009266t6	0	0	179.79	181.38	0.01	0	0	6.62	7.31	0	0	0	15.63	20.73	0	-6.68134	0	male specific	Daplx7pEVm009266	CDD: CBM_14,Chitin binding Peritrophin-A domain	321	ENSG00000243789	JMJD7	jumonji domain containing 7	100137047
Daplx7pEVm006855t2	0	0	125.51	107.65	126.64	0	0	4.32	4.05	3.95	0	0	19.14	20.39	20.51	-6.47549	0	male specific	Daplx7pEVm006855	Uncharacterized protein	NA	NA	NA	NA	NA
Daplx7pEVm000534t7	0	0	80.96	152.45	124.34	0	0	1.95	4.02	2.72	0	0	11.19	17.97	13.27	-6.47993	0	male specific	Daplx7pEVm000534	Tyrosine-protein phosphatase non-receptor type	557	ENSG00000076201	PTPN23	protein tyrosine phosphatase, non-receptor type 23	25930
Daplx7pEVm002698t9	0	0	69.24	120.62	166.17	0	0	1.57	2.99	3.41	0	0	2.86	5.09	6.25	-6.45496	0	male specific	Daplx7pEVm002698	Dynamin-2 protein	1165	ENSG00000106976	DNM1	dynamin 1	1759
Daplx7pEVm003697t9	0	0	132.97	94.11	128.8	0	0	4.7	3.64	4.12	0	0	2.01	1.58	1.71	-6.46254	0	male specific	Daplx7pEVm003697	Neutral endopeptidase	506	ENSG00000196549	MME	membrane metalloendopeptidase	4311
Daplx7pEVm001214t1	0	0	102.9	92.23	160.74	0	0	1.75	1.72	2.48	0	0	100	100	100	-8.06755	0	male specific	Daplx7pEVm001214	Ankyrin repeat protein,putative	NA	NA	NA	NA	NA
Daplx7pEVm012321t2	0	0	119.6	172.83	59.27	0	0	7.07	11.18	3.18	0	0	92.31	60.46	43.38	-6.90271	0	male specific	Daplx7pEVm012321	Cuticle protein	NA	NA	NA	NA	NA
Daplx7pEVm015092t1	0	0	116	102	131	0	0	8.07	7.77	8.26	0	0	100	100	100	-8.04724	0	male specific	Daplx7pEVm015092	Uncharacterized protein	NA	NA	NA	NA	NA
Daplx7pEVm000296t4	0	0	0	18.94	329.55	0	0	0	0.2	2.85	0	0	0	1	12.12	-6.59174	0	male specific	Daplx7pEVm000296	StAR-related lipid transfer 13 protein,putative	456	ENSG00000133121	STARD13	StAR related lipid transfer domain containing 13	90627
Daplx7pEVm012276t2	0	0	0	183.89	161.26	0	0	0	13.44	9.76	0	0	0	25.82	22.75	-7.23383	0	male specific	Daplx7pEVm012276	Serine-rich C215.13-like protein	NA	NA	NA	NA	NA
Daplx7pEVm001805t4	0	0	128.43	215.39	0.78	0	0	2.49	4.56	0.01	0	0	43.9	83.3	0.77	-6.62472	0	male specific	Daplx7pEVm001805	Bumetanide-sensitive na-k-cl cotransport protein	776	ENSG00000064651	SLC12A2	solute carrier family 12 member 2	6558
Daplx7pEVm005291t3	0	0	191.96	129.76	22.84	0	0	6.47	4.79	0.7	0	0	13.45	11.3	1.84	-6.58007	0	male specific	Daplx7pEVm005291	Uncharacterized protein	NA	NA	NA	NA	NA
Daplx7pEVm010774t3	0	0	174.42	99.27	69.53	0	0	10.7	6.67	3.87	0	0	7.06	4.88	3.27	-7.02895	0	male specific	Daplx7pEVm010774	conserved protein	NA	NA	NA	NA	NA
Daplx7pEVm006104t9	0	0	277.33	65.2	0	0	0	7.56	1.94	0	0	0	20.44	4.08	0	-6.70375	0	male specific	Daplx7pEVm006104	Syntaxin-binding protein	802	ENSG00000136854	STXBP1	syntaxin binding protein 1	6812
Daplx7pEVm003496t43	0	0	41.56	299.16	0	0	0	2.64	20.77	0	0	0	0.34	2.13	0	-6.70402	0	male specific	Daplx7pEVm003496	Polyubiquitin-C	1347	ENSG00000150991	UBC	ubiquitin C	7316
Daplx7pEVm004675t18	0	0	132.98	105.13	101.3	0	0	3.23	2.79	2.23	0	0	12.35	9.32	7.68	-6.41023	0	male specific	Daplx7pEVm004675	Amyloid beta A4 precursor protein-binding family B member	313	ENSG00000163697	APBB2	amyloid beta precursor protein binding family B member 2	323
Daplx7pEVm002655t4	0	0	97.01	126.75	111.65	0	0	2.34	3.35	2.44	0	0	22.61	26.77	21.88	-6.37783	0	male specific	Daplx7pEVm002655	Exocyst complex component	591	ENSG00000131558	EXOC4	exocyst complex component 4	60412
Daplx7pEVm015881t1	0	0	67	129	139	0	0	5.93	12.5	11.16	0	0	100	100	100	-7.99274	0	male specific	Daplx7pEVm015881	Uncharacterized protein	NA	NA	NA	NA	NA
Daplx7pEVm000390t9	0	0	0	194.77	139.45	0	0	0	2.43	1.44	0	0	0	15.48	9.28	-6.48273	0	male specific	Daplx7pEVm000390	Neuron navigator	479	ENSG00000166833	NAV2	neuron navigator 2	89797
Daplx7pEVm001893t1	0	0	69.43	156.42	107.56	0	0	1.32	3.26	1.85	0	0	7.97	17.7	10.49	-6.39774	0	male specific	Daplx7pEVm001893	Ca(2+)/calmodulin-responsive adenylate cyclase	323	ENSG00000138031	ADCY3	adenylate cyclase 3	109
Daplx7pEVm001936t10	0	0	0	122.55	210.47	0	0	0	2.36	3.36	0	0	0	2.14	3.6	-6.43898	0	male specific	Daplx7pEVm001936	Eukaryotic translation initiation factor 3 subunit A	811	ENSG00000107581	EIF3A	eukaryotic translation initiation factor 3 subunit A	8661
Daplx7pEVm008808t2	0	0	120.59	135.44	76.01	0	0	4.52	5.55	2.58	0	0	35.99	25.19	17.31	-6.4057	0	male specific	Daplx7pEVm008808	Zinc metalloproteinase nas-13	181	ENSG00000141434	MEP1B	meprin A subunit beta	4225
Daplx7pEVm010663t1	0	0	117.02	91.86	121.79	0	0	5.08	4.36	4.79	0	0	100	100	100	-7.97165	0	male specific	Daplx7pEVm010663	Uncharacterized protein	NA	NA	NA	NA	NA
Daplx7pEVm004994t3	0	0	78.51	99.7	147.05	0	0	2.54	3.54	4.32	0	0	43.8	40.18	48.18	-6.31771	0	male specific	Daplx7pEVm004994	Beta-glucuronidase	577	ENSG00000169919	GUSB	glucuronidase beta	2990
Daplx7pEVm010070t1	0	0	107.84	139.8	76.73	0	0	5.53	7.85	3.57	0	0	61.53	80.39	49.38	-6.37038	0	male specific	Daplx7pEVm010070	Zinc carboxypeptidase	242	ENSG00000128510	CPA4	carboxypeptidase A4	51200
Daplx7pEVm001368t4	0	0	122.85	97.47	103.47	0	0	2.01	1.74	1.53	0	0	8.98	7.54	6.3	-6.33472	0	male specific	Daplx7pEVm001368	Inositol hexakisphosphate and diphosphoinositol-pentakisphosphate kinase	1203	ENSG00000145725	PPIP5K2	diphosphoinositol pentakisphosphate kinase 2	23262
Daplx7pEVm003587t10	0	0	323.73	0	0	0	0	5.57	0	0	0	0	15.42	0	0	-6.71393	0	male specific	Daplx7pEVm003587	Smaug	248	ENSG00000020577	SAMD4A	sterile alpha motif domain containing 4A	23034
Daplx7pEVm001083t24	0	0	67.52	136	118.03	0	0	3.02	6.66	4.79	0	0	8.75	12.3	7.91	-6.32502	0	male specific	Daplx7pEVm001083	Signal transducer and activator of transcription 5B	NA	NA	NA	NA	NA
Daplx7pEVm022036t1	0	0	108.83	103.08	108.95	0	0	4.6	4.77	4.18	0	0	100	100	100	-7.93313	0	male specific	Daplx7pEVm022036	NA	NA	NA	NA	NA	NA
Daplx7pEVm003217t1	0	0	233.74	18.64	68.18	0	0	4.69	0.41	1.24	0	0	19.36	1.55	4.96	-6.52661	0	male specific	Daplx7pEVm003217	Calcium/calmodulin-dependent protein kinase type	343	ENSG00000133083	DCLK1	doublecortin like kinase 1	9201
Daplx7pEVm002390t10	0	0	123.35	95.78	100.28	0	0	1.91	1.62	1.4	0	0	18.08	15.14	14.2	-6.31794	0	male specific	Daplx7pEVm002390	PDZ and LIM domain protein	103	ENSG00000133401	PDZD2	PDZ domain containing 2	23037
Daplx7pEVm000274t19	0	0	109.75	125.72	83.27	0	0	1.17	1.47	0.8	0	0	2.82	2.53	1.62	-6.33069	0	male specific	Daplx7pEVm000274	Laminin alpha-2 chain precursor	256	ENSG00000106714	CNTNAP3	contactin associated protein like 3	79937
Daplx7pEVm002057t22	0	0	225.58	0	92.35	0	0	5.27	0	1.96	0	0	3.16	0	1.32	-6.5036	0	male specific	Daplx7pEVm002057	Sodium/potassium-transporting ATPase alpha-3 chain protein	1517	ENSG00000105409	ATP1A3	ATPase Na+/K+ transporting subunit alpha 3	478
Daplx7pEVm017928t3	0	0	45.78	138.53	133.22	0	0	7.07	23.42	18.65	0	0	35.6	100	89.07	-7.33481	0	male specific	Daplx7pEVm017928	KAZAL,Kazal type serine protease inhibitors	NA	NA	NA	NA	NA
Daplx7pEVm005962t3	0	0	146.01	50.48	120.99	0	0	4.08	1.54	3.06	0	0	7.35	2.44	5.38	-7.06121	0	male specific	Daplx7pEVm005962	Uncharacterized protein	NA	NA	NA	NA	NA
Daplx7pEVm002294t1	0	0	67.04	195.53	54.44	0	0	1.43	4.55	1.05	0	0	4.97	20.03	4.17	-6.42637	0	male specific	Daplx7pEVm002294	SET and MYND domain-containing protein 1	NA	NA	NA	NA	NA
Daplx7pEVm006726t18	0	0	26.89	146.49	142.35	0	0	1.33	7.9	6.36	0	0	1.69	4.53	5.46	-6.33294	0	male specific	Daplx7pEVm006726	Prolyl 4-hydroxylase subunit alpha-1	507	ENSG00000072682	P4HA2	prolyl 4-hydroxylase subunit alpha 2	8974
Daplx7pEVm002010t3	0	0	145.85	106.53	63.13	0	0	2.88	2.3	1.13	0	0	23.24	19.27	8.84	-6.35893	0	male specific	Daplx7pEVm002010	Serine/threonine-protein phosphatase 4 regulatory subunit,putative	253	ENSG00000278326	PPP4R4	protein phosphatase 4 regulatory subunit 4	57718
Daplx7pEVm016190t1	0	0	108.97	99.91	105.84	0	0	7.73	7.76	6.81	0	0	100	100	100	-7.90617	0	male specific	Daplx7pEVm016190	Uncharacterized protein	NA	NA	NA	NA	NA
Daplx7pEVm020432t1	0	0	99.3	107.44	107.26	0	0	5.54	6.56	5.43	0	0	13.69	12.48	16.6	-6.28142	0	male specific	Daplx7pEVm020432	C-type lectin domain family 9 member A	NA	NA	NA	NA	NA
Daplx7pEVm011694t1	0	0	110	93	110	0	0	4.59	4.24	4.16	0	0	100	100	100	-7.89568	0	male specific	Daplx7pEVm011694	Uncharacterized protein	NA	NA	NA	NA	NA
Daplx7pEVm000151t29_1/3	0	0	110.41	202.51	0	0	0	1.32	2.65	0	0	0	2.39	6.38	0	-6.49321	0	male specific	Daplx7pEVm000151_1/3	Microtubule-associated serine/threonine-protein kinase,putative	NA	NA	NA	NA	NA
Daplx7pEVm000116t2	0	0	2.77	180.19	129.74	0	0	0.02	1.24	0.74	0	0	0.04	3.16	1.65	-6.38222	0	male specific	Daplx7pEVm000116	Methionine sulfoxide oxidase MICAL2	842	ENSG00000243156	MICAL3	microtubule associated monooxygenase, calponin and LIM domain containing 3	57553
Daplx7pEVm001968t7	0	0	312.53	0	0	0	0	6.64	0	0	0	0	37.25	0	0	-6.66351	0	male specific	Daplx7pEVm001968	Sodium/potassium-transporting ATPase alpha-3 chain protein	1199	ENSG00000018625	ATP1A2	ATPase Na+/K+ transporting subunit alpha 2	477
Daplx7pEVm000157t36	0	0	79.32	159.74	72.31	0	0	1.65	3.64	1.37	0	0	2.97	7.27	2.56	-6.33556	0	male specific	Daplx7pEVm000157	RIMS-binding protein,putative	217	ENSG00000060709	RIMBP2	RIMS binding protein 2	23504
Daplx7pEVm009451t2	0	0	90.72	128.99	91.4	0	0	2.98	4.64	2.72	0	0	48.22	65.16	40.66	-6.28622	0	male specific	Daplx7pEVm009451	Argininosuccinate lyase	550	ENSG00000126522	ASL	argininosuccinate lyase	435
Daplx7pEVm013043t1	0	0	132.51	0	178.6	0	0	6.96	0	8.51	0	0	28.34	0	37.67	-6.35646	0	male specific	Daplx7pEVm013043	Uncharacterized protein	NA	NA	NA	NA	NA
Daplx7pEVm005873t2	0	0	124.71	72.42	113.79	0	0	3.47	2.21	2.87	0	0	6.86	3.72	5.37	-6.27773	0	male specific	Daplx7pEVm005873	Uridine phosphorylase	296	ENSG00000007001	UPP2	uridine phosphorylase 2	151531
Daplx7pEVm014328t1	0	0	105	96	109	0	0	6.34	6.35	5.97	0	0	100	100	100	-7.88135	0	male specific	Daplx7pEVm014328	NA	NA	NA	NA	NA	NA
Daplx7pEVm001620t12	0	0	55.54	97.93	154.74	0	0	0.87	1.68	2.21	0	0	1.97	3.98	5.12	-6.25181	0	male specific	Daplx7pEVm001620	Myc box-dependent-interacting protein	NA	NA	NA	NA	NA
Daplx7pEVm001368t2	0	0	0	26.5	281.08	0	0	0	0.48	4.18	0	0	0	2.06	17.17	-6.40242	0	male specific	Daplx7pEVm001368	Inositol hexakisphosphate and diphosphoinositol-pentakisphosphate kinase	1203	ENSG00000145725	PPIP5K2	diphosphoinositol pentakisphosphate kinase 2	23262
Daplx7pEVm006582t14	0	0	24.55	129.74	153.27	0	0	1.1	6.36	6.22	0	0	2.88	14.78	15.99	-6.28821	0	male specific	Daplx7pEVm006582	Hepatoma-derived growth factor,putative	112	ENSG00000143321	HDGF	heparin binding growth factor	3068
Daplx7pEVm013613t1	0	0	99.96	95.65	111.4	0	0	6.35	6.65	6.42	0	0	100	100	100	-7.86488	0	male specific	Daplx7pEVm013613	Uncharacterized protein	NA	NA	NA	NA	NA
Daplx7pEVm001774t4	0	0	133.76	133.33	39.59	0	0	2.54	2.77	0.68	0	0	25.13	27.78	7.07	-6.35413	0	male specific	Daplx7pEVm001774	TAF2 RNA polymerase II,TATA box binding (TBP)-associated factor,150 kDa (TAF2),mRNA protein	1090	ENSG00000064313	TAF2	TATA-box binding protein associated factor 2	6873
Daplx7pEVm011846t10	0	0	63.74	212.59	29.23	0	0	3.72	13.59	1.55	0	0	7.9	13.1	2.9	-6.43564	0	male specific	Daplx7pEVm011846	Nadp-dependent leukotriene b4	351	ENSG00000116791	CRYZ	crystallin zeta	1429
Daplx7pEVm010457t3	0	0	76.16	76.16	152.31	0	0	3.48	3.8	6.3	0	0	18.02	15.94	32.44	-6.60036	0	male specific	Daplx7pEVm010457	Uncharacterized protein	NA	NA	NA	NA	NA
Daplx7pEVm000641t5	0	0	93.96	0	208.56	0	0	1.36	0	2.74	0	0	6.18	0	12.71	-6.69208	0	male specific	Daplx7pEVm000641	Mediator of RNA polymerase II transcription subunit	744	ENSG00000180182	MED14	mediator complex subunit 14	9282
Daplx7pEVm013208t10	0	0	0	92.86	206.34	0	0	0	6.21	11.43	0	0	0	6.46	13.33	-6.29381	0	male specific	Daplx7pEVm013208	dTDP-D-glucose 4,6-dehydratase	570	ENSG00000112699	GMDS	GDP-mannose 4,6-dehydratase	2762
Daplx7pEVm004975t7	0	0	0	0	299.1	0	0	0	0	7.04	0	0	0	0	47.64	-6.3902	0	male specific	Daplx7pEVm004975	Kanadaptin	326	ENSG00000163798	SLC4A1AP	solute carrier family 4 member 1 adaptor protein	22950
Daplx7pEVm000021t6	0	0	0	181.91	114.1	0	0	0	0.97	0.5	0	0	0	12.2	3.84	-6.32338	0	male specific	Daplx7pEVm000021	Mucin 5AC,oligomeric mucus/gel-forming	637	ENSG00000197558	SSPO	SCO-spondin	23145
Daplx7pEVm000609t13	0	0	0	110.55	185.12	0	0	0	1.49	2.07	0	0	0	1.49	2.54	-6.26818	0	male specific	Daplx7pEVm000609	Janus kinase and microtubule-interacting protein 1	NA	NA	NA	NA	NA
Daplx7pEVm000268t3	0	0	151.29	83.81	59.29	0	0	1.57	0.95	0.56	0	0	10.78	6.02	3.81	-6.2769	0	male specific	Daplx7pEVm000268	Dedicator of cytokinesis protein	1948	ENSG00000116641	DOCK7	dedicator of cytokinesis 7	85440
Daplx7pEVm012933t5	0	0	7.41	149.17	137.19	0	0	0.43	9.42	7.18	0	0	0.39	6.07	5.69	-6.26241	0	male specific	Daplx7pEVm012933	Succinyl-CoA ligase [ADP/GDP-forming] subunit alpha,mitochondrial	402	ENSG00000163541	SUCLG1	succinate-CoA ligase alpha subunit	8802
Daplx7pEVm010945t1	0	0	129.33	69.7	94.3	0	0	6.19	3.65	4.09	0	0	67.37	37.07	44.13	-6.21294	0	male specific	Daplx7pEVm010945	Nuclear fragile X mental retardation-interacting protein	130	ENSG00000083635	NUFIP1	NUFIP1, FMR1 interacting protein 1	26747
Daplx7pEVm001658t4	0	0	54.2	82.1	156.92	0	0	0.97	1.6	2.53	0	0	24.27	37.34	61.09	-6.18351	0	male specific	Daplx7pEVm001658	Short transient receptor potential channel	686	ENSG00000072315	TRPC5	transient receptor potential cation channel subfamily C member 5	7224
Daplx7pEVm006430t9	0	0	0	104.45	187.6	0	0	0	3.5	5.2	0	0	0	12.76	19.24	-6.25196	0	male specific	Daplx7pEVm006430	Copine-5	546	ENSG00000139117	CPNE8	copine 8	144402
Daplx7pEVm008736t2	0	0	126.32	164.71	0	0	0	4.94	7.05	0	0	0	51.09	64.14	0	-6.90834	0	male specific	Daplx7pEVm008736	Protein Fatty acyl-CoA reductase	355	ENSG00000064763	FAR2	fatty acyl-CoA reductase 2	55711
Daplx7pEVm064681t1	0	0	0	0	289.99	0	0	0	0	63	0	0	0	0	69.97	-7.3616	0	male specific	Daplx7pEVm064681	NA	NA	NA	NA	NA	NA
Daplx7pEVm002318t4	0	0	79.82	0	209.59	0	0	1.57	0	3.74	0	0	9.71	0	19.75	-6.26322	0	male specific	Daplx7pEVm002318	Histone deacetylase	695	ENSG00000094631	HDAC6	histone deacetylase 6	10013
Daplx7pEVm003295t6	0	0	206.03	58.47	24.61	0	0	4.14	1.29	0.45	0	0	18.46	5.17	1.9	-6.38757	0	male specific	Daplx7pEVm003295	Semaphorin-6B	340	ENSG00000137872	SEMA6D	semaphorin 6D	80031
Daplx7pEVm007196t19	0	0	137.01	151.59	0	0	0	6.46	7.82	0	0	0	45.91	44.01	0	-6.35958	0	male specific	Daplx7pEVm007196	Transcriptional adapter 2-beta	275	ENSG00000173011	TADA2B	transcriptional adaptor 2B	93624
Daplx7pEVm003798t1	0	0	95.95	130.52	59.25	0	0	1.79	2.66	1	0	0	7.64	8.98	3.78	-6.5781	0	male specific	Daplx7pEVm003798	Uncharacterized protein	NA	NA	NA	NA	NA
Daplx7pEVm001857t2	0	0	116.43	59.13	109.23	0	0	1.67	0.93	1.42	0	0	50.91	41.49	56.8	-6.5275	0	male specific	Daplx7pEVm001857	Kinase C-binding protein NELL2	501	ENSG00000165973	NELL1	neural EGFL like 1	4745
Daplx7pEVm004831t1	0	0	27.64	111.27	145.18	0	0	0.85	3.74	4.04	0	0	2.21	6.87	8.85	-6.16437	0	male specific	Daplx7pEVm004831	Methylcrotonoyl-CoA carboxylase subunit alpha,mitochondrial	849	ENSG00000175198	PCCA	propionyl-CoA carboxylase alpha subunit	5095
Daplx7pEVm001791t3	0	0	225.55	56.92	0	0	0	3.58	0.99	0	0	0	10.77	2.37	0	-6.42227	0	male specific	Daplx7pEVm001791	Phosphorylase b kinase regulatory subunit beta	972	ENSG00000102893	PHKB	phosphorylase kinase regulatory subunit beta	5257
Daplx7pEVm000086t18	0	0	0	143.71	138.47	0	0	0	1.29	1.03	0	0	0	3.96	2.89	-6.21453	0	male specific	Daplx7pEVm000086	Ankyrin repeat and KH domain-containing protein	897	ENSG00000131503	ANKHD1	ankyrin repeat and KH domain containing 1	54882
Daplx7pEVm000685t30	0	0	106.64	175.48	0	0	0	1.16	2.08	0	0	0	4.1	6.77	0	-6.33872	0	male specific	Daplx7pEVm000685	Pre-mRNA cleavage complex 2 protein Pcf11	183	ENSG00000165494	PCF11	PCF11 cleavage and polyadenylation factor subunit	51585
Daplx7pEVm000562t10	0	0	118.17	162.93	0	0	0	1.74	2.63	0	0	0	2.05	2.57	0	-6.326	0	male specific	Daplx7pEVm000562	Chitin synthase variant	NA	NA	NA	NA	NA
Daplx7pEVm019961t1	0	0	95	85	101	0	0	10.94	10.71	10.54	0	0	100	100	100	-7.73861	0	male specific	Daplx7pEVm019961	NA	NA	NA	NA	NA	NA
Daplx7pEVm011955t7	0	0	40.04	83.95	155.81	0	0	2.44	5.6	8.61	0	0	8.08	14.29	22.45	-6.12811	0	male specific	Daplx7pEVm011955	Transmembrane emp24 domain-containing protein	NA	NA	NA	NA	NA
Daplx7pEVm000701t16	0	0	0	45.61	233.19	0	0	0	0.67	2.84	0	0	0	0.72	3.94	-6.23521	0	male specific	Daplx7pEVm000701	Translation initiation factor IF-2	NA	NA	NA	NA	NA
Daplx7pEVm002409t9	0	0	260.24	0	18.34	0	0	4.85	0	0.31	0	0	9.13	0	0.55	-6.45898	0	male specific	Daplx7pEVm002409	Alpha-globin transcription factor CP2	551	ENSG00000100764	PSMC1	proteasome 26S subunit, ATPase 1	5700
Daplx7pEVm000221t5	0	0	0	277.24	0	0	0	0	2.77	0	0	0	0	14.18	0	-6.46076	0	male specific	Daplx7pEVm000221	Pecanex protein 1	1273	ENSG00000100731	PCNX1	pecanex homolog 1	22990
Daplx7pEVm001279t13	0	0	229.03	1.22	46.59	0	0	3.46	0.02	0.64	0	0	4.03	0.02	0.63	-6.3817	0	male specific	Daplx7pEVm001279	Aspartyl/asparaginyl beta-hydroxylase,putative	365	ENSG00000198363	ASPH	aspartate beta-hydroxylase	444
Daplx7pEVm000553t20	0	0	133.93	0	142.18	0	0	2.07	0	2	0	0	18.38	0	17.81	-6.19598	0	male specific	Daplx7pEVm000553	Polybromo-1	1075	ENSG00000163939	PBRM1	polybromo 1	55193
Daplx7pEVm004879t3	0	0	30.57	105.62	139.9	0	0	0.64	2.41	2.64	0	0	1.28	4.2	5.03	-6.48928	0	male specific	Daplx7pEVm004879	Solute carrier family 2,facilitated glucose	410	ENSG00000117394	SLC2A1	solute carrier family 2 member 1	6513
Daplx7pEVm002336t3	0	0	188.84	0	86.42	0	0	3.6	0	1.49	0	0	7.25	0	3.12	-6.28286	0	male specific	Daplx7pEVm002336	SWI/SNF-related matrix-associated actin-dependent regulator of chromatin subfamily A member	1409	ENSG00000153147	SMARCA5	SWI/SNF related, matrix associated, actin dependent regulator of chromatin, subfamily a, member 5	8467
Daplx7pEVm001616t10	0	0	142.5	0	130.4	0	0	2.22	0	1.85	0	0	21.17	0	40.2	-6.19016	0	male specific	Daplx7pEVm001616	Otopetrin-2-like protein	NA	NA	NA	NA	NA
Daplx7pEVm006325t2	0	0	81.54	115.06	75.74	0	0	3.15	4.87	2.65	0	0	46.14	70.77	65.84	-6.1019	0	male specific	Daplx7pEVm006325	Alpha,alpha-trehalase	519	ENSG00000118094	TREH	trehalase	11181
Daplx7pEVm006796t6	0	0	77.31	102.36	88.84	0	0	2.64	3.82	2.75	0	0	14.69	20.59	14.72	-6.0598	0	male specific	Daplx7pEVm006796	Aminoacyl tRNA synthase complex-interacting multifunctional protein	NA	NA	NA	NA	NA
Daplx7pEVm013043t7	0	0	51.19	132.25	84.38	0	0	2.98	8.42	4.45	0	0	12.12	33.65	19.7	-6.0959	0	male specific	Daplx7pEVm013043	Uncharacterized protein	NA	NA	NA	NA	NA
Daplx7pEVm002305t9	0	0	100.72	55.92	110.8	0	0	2.11	1.28	2.1	0	0	25.89	25.61	35.01	-6.05531	0	male specific	Daplx7pEVm002305	Vacuolar protein sorting-associated protein VTA1	NA	NA	NA	NA	NA
Daplx7pEVm003093t7	0	0	105.37	43.44	117.69	0	0	2.13	0.96	2.16	0	0	19.09	8.97	19.55	-6.06361	0	male specific	Daplx7pEVm003093	Spire	228	ENSG00000134278	SPIRE1	spire type actin nucleation factor 1	56907
Daplx7pEVm007764t1	0	0	75.53	94.06	96.69	0	0	3.01	4.1	3.49	0	0	66.48	85.36	67.07	-6.57444	0	male specific	Daplx7pEVm007764	Jmjc domain-containing histone demethylation protein	NA	NA	NA	NA	NA
Daplx7pEVm029221t4	0	0	91.21	27.56	147.04	0	0	9.71	3.21	14.19	0	0	19.95	8.53	34.65	-6.44766	0	male specific	Daplx7pEVm029221	RE36989p	214	ENSG00000117620	SLC35A3	solute carrier family 35 member A3	23443
Daplx7pEVm012047t6	0	0	21.3	119.77	124.59	0	0	1.34	8.22	7.09	0	0	22.43	47.81	52.24	-6.08386	0	male specific	Daplx7pEVm012047	Uncharacterized protein	NA	NA	NA	NA	NA
Daplx7pEVm005895t6	0	0	94.39	62.67	108.47	0	0	3.71	2.69	3.86	0	0	27.79	15.85	25.8	-6.03727	0	male specific	Daplx7pEVm005895	DDB1- and CUL4-associated factor	481	ENSG00000284796	DCAF11	DDB1 and CUL4 associated factor 11	80344
Daplx7pEVm000276t2	0	0	0	131.45	131.45	0	0	0	1.49	1.24	0	0	0	8.39	7.69	-6.11089	0	male specific	Daplx7pEVm000276	UPF0378 protein	960	ENSG00000007202	KIAA0100	KIAA0100	9703
Daplx7pEVm020919t8	0	0	0	0	262.51	0	0	0	0	39.95	0	0	0	0	4.7	-6.2038	0	male specific	Daplx7pEVm020919	60S ribosomal protein L26	219	ENSG00000161970	RPL26	ribosomal protein L26	6154
Daplx7pEVm002362t4	0	0	0	0	262.48	0	0	0	0	3.71	0	0	0	0	9.76	-6.20364	0	male specific	Daplx7pEVm002362	Eukaryotic translation initiation factor 4E transporter,putative	NA	NA	NA	NA	NA
Daplx7pEVm000938t29	0	0	0	262	0	0	0	0	5.45	0	0	0	0	3.87	0	-6.37992	0	male specific	Daplx7pEVm000938	Plasma membrane calcium-transporting ATPase	1381	ENSG00000067842	ATP2B3	ATPase plasma membrane Ca2+ transporting 3	492
Daplx7pEVm010789t1	0	0	95	83	84	0	0	3.98	3.81	3.19	0	0	100	100	100	-7.64594	0	male specific	Daplx7pEVm010789	Uncharacterized protein	NA	NA	NA	NA	NA
Daplx7pEVm002374t3	0	0	45.82	132.5	83.12	0	0	1.16	3.66	1.9	0	0	17.01	43.81	27.55	-6.4395	0	male specific	Daplx7pEVm002374	Solute carrier family 2,facilitated glucose transporter member	205	ENSG00000164073	MFSD8	major facilitator superfamily domain containing 8	256471
Daplx7pEVm004631t7	0	0	135.26	125.92	0	0	0	4.24	4.32	0	0	0	13.1	11.36	0	-6.21809	0	male specific	Daplx7pEVm004631	Cytoplasmic dynein 1 intermediate chain	656	ENSG00000077380	DYNC1I2	dynein cytoplasmic 1 intermediate chain 2	1781
Daplx7pEVm000072t10	0	0	0	107.92	152.85	0	0	0	1.13	1.33	0	0	0	10.32	12.57	-6.08759	0	male specific	Daplx7pEVm000072	Laminin subunit alpha-3	980	ENSG00000101680	LAMA1	laminin subunit alpha 1	284217
Daplx7pEVm000861t1	0	0	66.23	119.27	75.04	0	0	0.93	1.84	0.96	0	0	3.77	7.05	3.9	-6.41665	0	male specific	Daplx7pEVm000861	Paired amphipathic helix Sin3a protein	858	ENSG00000169375	SIN3A	SIN3 transcription regulator family member A	25942
Daplx7pEVm002941t11	0	0	0.52	259.45	0	0	0	0.01	5.76	0	0	0	0.04	17.91	0	-6.36799	0	male specific	Daplx7pEVm002941	Homeodomain transcription factor	253	ENSG00000006576	PHTF2	putative homeodomain transcription factor 2	57157
Daplx7pEVm002424t8	0	0	106.4	153.38	0	0	0	2.04	3.22	0	0	0	10.12	14.32	0	-6.21467	0	male specific	Daplx7pEVm002424	Lon protease,mitochondrial	1187	ENSG00000196365	LONP1	lon peptidase 1, mitochondrial	9361
Daplx7pEVm004673t5	0	0	0.58	259.16	0	0	0	0.01	6.68	0	0	0	0.06	27.82	0	-6.36663	0	male specific	Daplx7pEVm004673	Cysteine--tRNA ligase,cytoplasmic	842	ENSG00000278191	CARS	cysteinyl-tRNA synthetase	833
Daplx7pEVm016338t4	0	0	61.4	93.85	104.3	0	0	4.39	7.35	6.76	0	0	60.29	65.62	68.06	-6	0	male specific	Daplx7pEVm016338	Uncharacterized protein	NA	NA	NA	NA	NA
Daplx7pEVm003945t8	0	0	0	200.96	58.23	0	0	0	6.53	1.57	0	0	0	20.99	10.15	-6.22618	0	male specific	Daplx7pEVm003945	Nadph oxidase	202	ENSG00000255346	NOX5	NADPH oxidase 5	79400
Daplx7pEVm000477t6	0	0	63.7	0	195.3	0	0	0.93	0	2.58	0	0	5.33	0	17.02	-6.11141	0	male specific	Daplx7pEVm000477	Telomerase-binding protein EST1A	379	ENSG00000070366	SMG6	SMG6, nonsense mediated mRNA decay factor	23293
Daplx7pEVm005270t9	0	0	135.87	106.02	17.07	0	0	5.35	4.57	0.61	0	0	25.34	15.5	2.93	-6.16349	0	male specific	Daplx7pEVm005270	Sulfate transporter	358	ENSG00000181045	SLC26A11	solute carrier family 26 member 11	284129
Daplx7pEVm002698t20	0	0	55.64	72.55	130.64	0	0	1.39	1.98	2.96	0	0	2.53	3.38	5.42	-5.99652	0	male specific	Daplx7pEVm002698	Dynamin-2 protein	1165	ENSG00000106976	DNM1	dynamin 1	1759
Daplx7pEVm008843t1	0	0	204.19	34.59	19.87	0	0	8.03	1.49	0.71	0	0	46.18	7.78	4.05	-6.64436	0	male specific	Daplx7pEVm008843	Beta-chimaerin	407	ENSG00000128656	CHN1	chimerin 1	1123
Daplx7pEVm018991t12	0	0	74.47	89.19	94.53	0	0	1.62	2.13	1.87	0	0	10.44	13.36	12.19	-5.99631	0	male specific	Daplx7pEVm018991	Cytosolic carboxypeptidase	325	ENSG00000273540	AGBL1	ATP/GTP binding protein like 1	123624
Daplx7pEVm000370t12	0	0	118.65	139.33	0	0	0	0.91	1.17	0	0	0	4.59	5.78	0	-6.19949	0	male specific	Daplx7pEVm000370	Kinase D-interacting substrate of 220 kDa	1025	ENSG00000134313	KIDINS220	kinase D interacting substrate 220	57498
Daplx7pEVm002097t1	0	0	60.08	84.45	113.29	0	0	1.05	1.61	1.79	0	0	4.41	6.44	6.71	-6.70845	0	male specific	Daplx7pEVm002097	Rap guanine nucleotide exchange factor	453	ENSG00000107263	RAPGEF1	Rap guanine nucleotide exchange factor 1	2889
Daplx7pEVm000333t12	0	0	183.57	73.59	0	0	0	1.55	0.68	0	0	0	20.49	7.05	0	-6.24942	0	male specific	Daplx7pEVm000333	Fibrillin-2	322	ENSG00000166147	FBN1	fibrillin 1	2200
Daplx7pEVm001135t33	0	0	3.43	136.81	116.08	0	0	0.1	4.51	3.17	0	0	0.3	12.77	10.28	-6.07972	0	male specific	Daplx7pEVm001135	DNA-directed RNA polymerase III subunit RPC1	1856	ENSG00000148606	POLR3A	RNA polymerase III subunit A	11128
Daplx7pEVm020195t1	0	0	80	77	99	0	0	7.74	8.15	8.68	0	0	100	100	100	-7.59869	0	male specific	Daplx7pEVm020195	Uncharacterized protein	NA	NA	NA	NA	NA
Daplx7pEVm000113t10	0	0	75.59	0	180.36	0	0	0.52	0	1.13	0	0	1.72	0	3.84	-6.08367	0	male specific	Daplx7pEVm000113	Pleckstrin domain-containing family A member,putative	124	ENSG00000052126	PLEKHA5	pleckstrin homology domain containing A5	54477
Daplx7pEVm001458t5	0	0	0	104.06	150.83	0	0	0	2.32	2.78	0	0	0	2.59	3.64	-6.05487	0	male specific	Daplx7pEVm001458	Chitin deacetylase	NA	NA	NA	NA	NA
Daplx7pEVm003079t1	0	0	0	137.98	116.91	0	0	0	3.67	2.57	0	0	0	9.87	7.04	-6.07879	0	male specific	Daplx7pEVm003079	Zona pellucida domain-containing protein	NA	NA	NA	NA	NA
Daplx7pEVm003697t19	0	0	0	0	253.42	0	0	0	0	6.9	0	0	0	0	2.86	-6.15351	0	male specific	Daplx7pEVm003697	Neutral endopeptidase	506	ENSG00000196549	MME	membrane metalloendopeptidase	4311
Daplx7pEVm008706t14	0	0	135.84	59.62	57.87	0	0	5.66	2.72	2.18	0	0	33.91	20.41	16.37	-6.06472	0	male specific	Daplx7pEVm008706	Cytochrome P450 3A40	289	ENSG00000160868	CYP3A4	cytochrome P450 family 3 subfamily A member 4	1576
Daplx7pEVm005394t6	0	0	64.08	78.43	110.59	0	0	1.76	2.35	2.75	0	0	13.34	15.26	19.38	-5.9575	0	male specific	Daplx7pEVm005394	Late secretory pathway protein AVL9	271	ENSG00000105778	AVL9	AVL9 cell migration associated	23080
Daplx7pEVm059723t1	0	0	94	84	74	0	0	14.49	14.17	10.34	0	0	100	100	100	-7.59906	0	male specific	Daplx7pEVm059723	Uncharacterized protein	NA	NA	NA	NA	NA
Daplx7pEVm017267t7	0	0	63.66	64.32	123.75	0	0	3.05	3.37	5.38	0	0	1.95	1.65	2.86	-5.95375	0	male specific	Daplx7pEVm017267	Microtubule-associated protein Jupiter	NA	NA	NA	NA	NA
Daplx7pEVm000904t10	0	0	147.79	103.65	0	0	0	2.01	1.54	0	0	0	7.54	5.23	0	-6.17476	0	male specific	Daplx7pEVm000904	Leucine rich repeat containing	611	ENSG00000079691	CARMIL1	capping protein regulator and myosin 1 linker 1	55604
Daplx7pEVm000015t23	0	0	0	0.26	251.09	0	0	0	0	1.02	0	0	0	0	3.75	-6.14149	0	male specific	Daplx7pEVm000015	Protocadherin Fat	2865	ENSG00000083857	FAT1	FAT atypical cadherin 1	2195
Daplx7pEVm003917t5	0	0	0	49.46	201.31	0	0	0	1.46	4.94	0	0	0	5.22	18.72	-6.07245	0	male specific	Daplx7pEVm003917	Nucleolar transcription factor 1 upstream-binding factor 1 ubf-1 autoantigen nor-90	223	ENSG00000108312	UBTF	upstream binding transcription factor, RNA polymerase I	7343
Daplx7pEVm011351t3	0	0	58.57	106.31	84.76	0	0	4.35	8.64	5.71	0	0	33.86	28.58	33.72	-5.96474	0	male specific	Daplx7pEVm011351	Sulfotransferase sult	182	ENSG00000198203	SULT1C2	sulfotransferase family 1C member 2	6819
Daplx7pEVm000521t4	0	0	153.05	0	95.77	0	0	1.42	0	0.81	0	0	6.25	0	4.97	-6.09832	0	male specific	Daplx7pEVm000521	Diacylglycerol kinase delta	776	ENSG00000280873	DGKD	diacylglycerol kinase delta	8527
Daplx7pEVm005700t1	0	0	48.09	89.15	110.22	0	0	1.53	3.1	3.18	0	0	3.56	7.65	6.24	-5.93537	0	male specific	Daplx7pEVm005700	Splicing factor	360	ENSG00000168066	SF1	splicing factor 1	7536
Daplx7pEVm007690t5	0	0	64.88	71.32	111.07	0	0	2.5	3.01	3.89	0	0	6.7	5.89	11.05	-5.92381	0	male specific	Daplx7pEVm007690	Protein Fatty acyl-CoA reductase	392	ENSG00000197601	FAR1	fatty acyl-CoA reductase 1	84188
Daplx7pEVm000359t5	0	0	116.26	0	130.91	0	0	1.73	0	1.76	0	0	14.41	0	14.31	-6.0342	0	male specific	Daplx7pEVm000359	JmjC domain-containing histone	510	ENSG00000120733	KDM3B	lysine demethylase 3B	51780
Daplx7pEVm007799t1	0	0	81	96.23	69.69	0	0	3.27	4.26	2.55	0	0	100	100	100	-7.57296	0	male specific	Daplx7pEVm007799	Uncharacterized protein	NA	NA	NA	NA	NA
Daplx7pEVm002726t11	0	0	153.26	0	93.26	0	0	3.58	0	1.97	0	0	8.02	0	4.27	-6.08849	0	male specific	Daplx7pEVm002726	5'-AMP-activated protein kinase subunit gamma-2	445	ENSG00000106617	PRKAG2	protein kinase AMP-activated non-catalytic subunit gamma 2	51422
Daplx7pEVm000021t9	0	0	0	0	246.11	0	0	0	0	1.09	0	0	0	0	8.35	-6.11175	0	male specific	Daplx7pEVm000021	Mucin 5AC,oligomeric mucus/gel-forming	637	ENSG00000197558	SSPO	SCO-spondin	23145
Daplx7pEVm059273t2	0	0	23.51	158.45	61.53	0	0	2.09	15.41	4.96	0	0	25.67	73.53	49.64	-6.77826	0	male specific	Daplx7pEVm059273	conserved protein	NA	NA	NA	NA	NA
Daplx7pEVm000220t10	0	0	54.15	60.98	128.16	0	0	0.5	0.61	1.07	0	0	2.83	2.81	5.47	-5.91166	0	male specific	Daplx7pEVm000220	NFX1-type zinc finger-containing protein	660	ENSG00000124201	ZNFX1	zinc finger NFX1-type containing 1	57169
Daplx7pEVm017149t4	0	0	51.1	47.27	144.49	0	0	3.29	3.33	8.44	0	0	40.85	36.46	91.08	-6.46357	0	male specific	Daplx7pEVm017149	Motile sperm domain-containing protein	147	ENSG00000101928	MOSPD1	motile sperm domain containing 1	56180
Daplx7pEVm003488t15	0	0	52.38	42.79	147.62	0	0	1.85	1.65	4.72	0	0	7.9	6.77	21.86	-5.93593	0	male specific	Daplx7pEVm003488	Cap-specific mRNA (nucleoside-2'-O-)-methyltransferase	699	ENSG00000137200	CMTR1	cap methyltransferase 1	23070
Daplx7pEVm007028t2	0	0	121.34	0	121.38	0	0	4.64	0	4.2	0	0	52.78	0	53.26	-6.73758	0	male specific	Daplx7pEVm007028	Ubiquinone biosynthesis protein COQ9,mitochondrial	160	ENSG00000174842	GLMN	glomulin, FKBP associated protein	11146
Daplx7pEVm002690t3	0	0	242.63	0	0	0	0	4.91	0	0	0	0	43.93	0	0	-6.6729	0	male specific	Daplx7pEVm002690	Uncharacterized protein	NA	NA	NA	NA	NA
Daplx7pEVm000271t4	0	0	144.75	97.32	0	0	0	1.45	1.07	0	0	0	12.46	9.31	0	-6.1229	0	male specific	Daplx7pEVm000271	DnaJ subfamily C member	1981	ENSG00000138246	DNAJC13	DnaJ heat shock protein family (Hsp40) member C13	23317
Daplx7pEVm022968t1	0	0	101.24	33.08	107.19	0	0	18.47	6.6	17.73	100	0	100	100	100	-7.55253	0	male specific	Daplx7pEVm022968	Uncharacterized protein	NA	NA	NA	NA	NA
Daplx7pEVm015903t1	0	0	87	67	86	0	0	5.72	4.82	5.12	0	0	100	100	100	-7.51291	0	male specific	Daplx7pEVm015903	Uncharacterized protein	NA	NA	NA	NA	NA
Daplx7pEVm003210t2	0	0	72.09	88.12	79.77	0	0	1.73	2.32	1.74	0	0	54.14	33.89	35.77	-6.62055	0	male specific	Daplx7pEVm003210	Cathepsin o	NA	NA	NA	NA	NA
Daplx7pEVm019321t1	0	0	84.33	66.72	87.94	0	0	7.74	6.7	7.31	0	0	100	100	100	-7.50473	0	male specific	Daplx7pEVm019321	NA	NA	NA	NA	NA	NA
Daplx7pEVm009780t3	0	0	128.2	18.59	91.27	0	0	6.47	1.03	4.18	0	0	16.6	1.97	9.65	-6.34914	0	male specific	Daplx7pEVm009780	Hydroxysteroid dehydrogenase protein 2	445	ENSG00000119471	HSDL2	hydroxysteroid dehydrogenase like 2	84263
Daplx7pEVm016702t1	0	0	80.74	72.78	83.27	0	0	6.7	6.61	6.26	0	0	100	100	100	-7.49404	0	male specific	Daplx7pEVm016702	Beta-1,3-galactosyltransferase 5,putative	NA	NA	NA	NA	NA
Daplx7pEVm013657t1	0	0	75.22	70.16	87.31	0	0	4.71	4.81	4.96	0	0	100	100	100	-7.46396	0	male specific	Daplx7pEVm013657	Uncharacterized protein	NA	NA	NA	NA	NA
Daplx7pEVm000383t3	0	0	97.53	0.06	131.19	0	0	1.02	0	1.25	0	0	8.57	0.01	11.29	-6.44946	0	male specific	Daplx7pEVm000383	Histone-lysine N-methyltransferase ASH1L	329	ENSG00000116539	ASH1L	ASH1 like histone lysine methyltransferase	55870
Daplx7pEVm019115t1	0	0	91.95	53.25	82.73	0	0	8.78	5.56	7.16	0	0	100	100	100	-7.4502	0	male specific	Daplx7pEVm019115	NA	NA	NA	NA	NA	NA
Daplx7pEVm017635t1	0	0	90.02	85.33	52	0	0	7.61	7.89	3.98	0	0	90.55	78.47	100	-6.5858	0	male specific	Daplx7pEVm017635	cuticle protein	NA	NA	NA	NA	NA
Daplx7pEVm012441t1	0	0	76	66	84	0	0	4.35	4.13	4.36	0	0	100	100	100	-7.42315	0	male specific	Daplx7pEVm012441	Serine/threonine-protein kinase pim-3	277	ENSG00000198355	PIM3	Pim-3 proto-oncogene, serine/threonine kinase	415116
Daplx7pEVm018290t2	0	0	20.19	63.77	139.18	0	0	1.77	6.13	11.08	0	0	23.27	14.83	39.39	-6.5528	0	male specific	Daplx7pEVm018290	Gpcr rhodopsin family,putative	NA	NA	NA	NA	NA
Daplx7pEVm062856t1	0	0	77	65	81	0	0	35.19	32.5	33.55	0	0	100	100	100	-7.40582	0	male specific	Daplx7pEVm062856	Uncharacterized protein	NA	NA	NA	NA	NA
Daplx7pEVm008499t1	0	0	82	61	77	0	0	3.34	2.72	2.84	0	0	100	100	100	-7.39015	0	male specific	Daplx7pEVm008499	Jmjc domain-containing histone demethylation protein	NA	NA	NA	NA	NA
Daplx7pEVm007229t1	0	0	81.14	69.8	68.94	0	0	2.79	2.63	2.15	0	0	100	100	100	-7.39579	0	male specific	Daplx7pEVm007229	Uncharacterized protein	NA	NA	NA	NA	NA
Daplx7pEVm007063t1	0	0	77.21	59.9	82.65	0	0	3.26	2.76	3.16	0	0	100	100	100	-6.7809	0	male specific	Daplx7pEVm007063	Beta-1,3-galactosyltransferase	117	ENSG00000183778	B3GALT5	beta-1,3-galactosyltransferase 5	10317
Daplx7pEVm005652t2	0	0	0	165.62	54.03	0	0	0	5.1	1.38	0	0	0	46.75	13.87	-6.50909	0	male specific	Daplx7pEVm005652	Zinc finger protein	244	ENSG00000159917	ZNF235	zinc finger protein 235	9310
Daplx7pEVm005440t2	0	0	49.42	80.24	89.86	0	0	1.7	3.02	2.81	0	0	57.06	100	100	-6.13224	0	male specific	Daplx7pEVm005440	Dynein intermediate chain 3,ciliary	444	ENSG00000171595	DNAI2	dynein axonemal intermediate chain 2	64446
Daplx7pEVm004145t2	0	0	138	79.46	0	0	0	4.14	2.61	0	0	0	43.63	30.82	0	-6.99456	0	male specific	Daplx7pEVm004145	DENN domain-containing protein 5A	535	ENSG00000170456	DENND5B	DENN domain containing 5B	160518
Daplx7pEVm011794t1	0	0	170.58	44.26	0	0	0	6.51	1.85	0	0	0	11.61	2.43	0	-6.56178	0	male specific	Daplx7pEVm011794	Magnesium transporter protein	382	ENSG00000104723	TUSC3	tumor suppressor candidate 3	7991
Daplx7pEVm020051t3	0	0	9.52	124.92	79.19	0	0	1.04	14.97	7.86	0	0	2.5	25.46	17.8	-6.36572	0	male specific	Daplx7pEVm020051	Programmed cell death protein	223	ENSG00000249915	PDCD6	programmed cell death 6	10016
Daplx7pEVm013564t1	0	0	68.78	54.33	89.32	0	0	4.61	3.98	5.42	0	0	53.27	46.42	72.39	-6.43202	0	male specific	Daplx7pEVm013564	Beta-sarcoglycan protein SCG-BETA	NA	NA	NA	NA	NA
Daplx7pEVm007864t1	0	0	68.45	78.96	62.74	0	0	2.58	3.26	2.14	0	0	32.92	27.59	21.87	-6.08872	0	male specific	Daplx7pEVm007864	Selenocysteine-specific elongation factor	573	ENSG00000284869	EEFSEC	eukaryotic elongation factor, selenocysteine-tRNA specific	60678
Daplx7pEVm012594t1	0	0	71.68	57.17	77.73	0	0	4.66	4.07	4.58	0	0	100	100	100	-7.29358	0	male specific	Daplx7pEVm012594	Uncharacterized protein	NA	NA	NA	NA	NA
Daplx7pEVm013367t1	0	0	63.61	50.88	92.07	0	0	3.97	3.48	5.21	0	0	70.53	67.01	100	-6.68352	0	male specific	Daplx7pEVm013367	Chymotrypsin BI precursor	NA	NA	NA	NA	NA
Daplx7pEVm013840t2	0	0	40.92	112.53	51.15	0	0	2.44	7.34	2.76	0	0	10.82	32.55	12.82	-6.76092	0	male specific	Daplx7pEVm013840	DNA-directed RNA polymerase III subunit RPC6	271	ENSG00000132664	POLR3F	RNA polymerase III subunit F	10621
Daplx7pEVm001725t1	0	0	56.74	61.81	85.72	0	0	0.91	1.09	1.25	0	0	45.57	42.09	59.57	-6.18441	0	male specific	Daplx7pEVm001725	Discoidin domain receptor	187	ENSG00000162733	DDR2	discoidin domain receptor tyrosine kinase 2	4921
Daplx7pEVm010688t2	0	0	102.12	38.13	63.44	0	0	4.45	1.82	2.51	0	0	27.02	10.12	15.83	-6.44381	0	male specific	Daplx7pEVm010688	mRNA cap guanine-N7 methyltransferase	295	ENSG00000101654	RNMT	RNA guanine-7 methyltransferase	8731
Daplx7pEVm006717t3	0	0	0	64.87	137.44	0	0	0	1.78	3.13	0	0	0	10.13	19.9	-6.4532	0	male specific	Daplx7pEVm006717	Coiled-coil domain-containing protein	351	ENSG00000069329	VPS35	VPS35, retromer complex component	55737
Daplx7pEVm006101t1	0	0	56.87	44.92	98.97	0	0	2.65	2.29	4.19	0	0	51.45	39.36	81.28	-6.35423	0	male specific	Daplx7pEVm006101	Uncharacterized protein	247	ENSG00000151657	KIN	Kin17 DNA and RNA binding protein	22944
Daplx7pEVm008144t2	0	0	49.7	49.54	99.4	0	0	1.62	1.76	2.93	0	0	0.53	0.33	1.23	-6.14858	0	male specific	Daplx7pEVm008144	Chitin deacetylase 1 precursor	NA	NA	NA	NA	NA
Daplx7pEVm013369t1	0	0	69.98	58.85	68.83	0	0	4.28	3.94	3.82	0	0	100	100	100	-7.2356	0	male specific	Daplx7pEVm013369	NA	NA	NA	NA	NA	NA
Daplx7pEVm016229t2	0	0	49.44	74.52	69.97	0	0	3.27	5.4	4.2	0	0	57	52.26	42.71	-6.60275	0	male specific	Daplx7pEVm016229	sp zinc finger transcription factor,putative	NA	NA	NA	NA	NA
Daplx7pEVm013115t1	0	0	75	51	66.77	0	0	4.04	3.01	3.26	0	0	100	100	100	-7.20452	0	male specific	Daplx7pEVm013115	Uncharacterized protein	NA	NA	NA	NA	NA
Daplx7pEVm015141t2	0	0	78.39	74.04	36.12	0	0	4.6	4.75	1.92	0	0	22.8	16.55	7.58	-6.3386	0	male specific	Daplx7pEVm015141	Ell-associated factor Eaf	119	ENSG00000144597	EAF1	ELL associated factor 1	85403
Daplx7pEVm058962t2	0	0	73.57	44.29	70.04	0	0	3.9	2.57	3.36	0	0	18.03	14.87	18.49	-6.56589	0	male specific	Daplx7pEVm058962	Uncharacterized protein	NA	NA	NA	NA	NA
Daplx7pEVm012983t1	0	0	0	166.35	13.4	0	0	0	8.48	0.57	0	0	0	100	100	-7.41192	0	male specific	Daplx7pEVm012983	Uncharacterized protein	NA	NA	NA	NA	NA
Daplx7pEVm012041t1	0	0	67.71	44.77	65.59	0	0	3.81	2.76	3.35	0	0	100	100	100	-7.08583	0	male specific	Daplx7pEVm012041	Uncharacterized protein	NA	NA	NA	NA	NA
Daplx7pEVm020119t1	0	0	60.42	54.22	61.94	0	0	7.29	7.16	6.78	100	0	100	100	100	-7.07279	0	male specific	Daplx7pEVm020119	Uncharacterized protein	NA	NA	NA	NA	NA
Daplx7pEVm015613t1	0	0	47.86	69.78	53.08	0	0	3.06	4.88	3.08	0	0	24.97	42.86	28.97	-6.43337	0	male specific	Daplx7pEVm015613	Amino acid transporter-like protein	NA	NA	NA	NA	NA
Daplx7pEVm012479t1	0	0	58.96	49.08	62.07	0	0	3.44	3.13	3.28	0	0	100	100	100	-7.01677	0	male specific	Daplx7pEVm012479	Lipid phosphate phosphatase-related protein type 5,EC:3.1.3	NA	NA	NA	NA	NA
Daplx7pEVm018635t1	0	0	72.7	46.88	49.74	0	0	12.92	9.12	8.02	0	0	100	100	100	-7.03917	0	male specific	Daplx7pEVm018635	Uncharacterized protein	NA	NA	NA	NA	NA
Daplx7pEVm000307t2	0	0	0	168.45	0	0	0	0	1.92	0	0	0	0	11.66	0	-6.76187	0	male specific	Daplx7pEVm000307	THAP domain-containing protein 3	NA	NA	NA	NA	NA
Daplx7pEVm025663t1	0	0	49	50	68	0	0	10.26	11.45	12.9	0	0	100	100	100	-6.98061	0	male specific	Daplx7pEVm025663	Synaptobrevin	NA	NA	NA	NA	NA
Daplx7pEVm001285t1	0	0	83.44	0	83.44	0	0	1.39	0	1.26	0	0	32.46	0	24.83	-6.49222	0	male specific	Daplx7pEVm001285	Sterol regulatory element-binding protein cleavage-activating protein	467	ENSG00000114650	SCAP	SREBF chaperone	22937
Daplx7pEVm019611t1	0	0	62	50	54	0	0	6.56	5.79	5.18	0	0	100	100	100	-6.98988	0	male specific	Daplx7pEVm019611	Ubiquitin-protein e3 ligase	NA	NA	NA	NA	NA
Daplx7pEVm023500t1	0	0	49	50	54	0	0	4.47	4.99	4.46	0	0	100	100	100	-6.86596	0	male specific	Daplx7pEVm023500	Uncharacterized protein	NA	NA	NA	NA	NA
Daplx7pEVm012088t1	0	0	49.23	61.72	41.22	0	0	2.47	3.39	1.87	0	0	100	100	100	-6.88081	0	male specific	Daplx7pEVm012088	Uncharacterized protein	NA	NA	NA	NA	NA
Daplx7pEVm014348t1	0	0	49.58	48.48	53.84	0	0	3.55	3.8	3.5	100	0	100	100	100	-6.85555	0	male specific	Daplx7pEVm014348	Lipid phosphate phosphatase-related protein type 5,EC:3.1.3	NA	NA	NA	NA	NA
Daplx7pEVm018822t1	0	0	50	32	68	0	0	3.09	2.16	3.81	0	0	100	100	100	-6.8308	0	male specific	Daplx7pEVm018822	Ubiquitin-protein e3 ligase	NA	NA	NA	NA	NA
Daplx7pEVm013611t1	0	0	52.44	32.58	63.68	0	0	3.37	2.29	3.71	0	0	100	100	100	-6.82007	0	male specific	Daplx7pEVm013611	Uncharacterized protein	NA	NA	NA	NA	NA
Daplx7pEVm011989t1	0	0	56.65	39.83	49.04	0	0	2.46	1.89	1.93	0	0	100	100	100	-6.80018	0	male specific	Daplx7pEVm011989	Uncharacterized protein	NA	NA	NA	NA	NA
Daplx7pEVm019060t1	0	0	49.05	43.63	52.15	0	0	4.59	4.47	4.42	0	0	100	100	100	-6.78658	0	male specific	Daplx7pEVm019060	Uncharacterized protein	NA	NA	NA	NA	NA
Daplx7pEVm025418t1	0	0	43.06	54.85	46.43	0	0	6.38	8.9	6.24	0	0	100	100	100	-6.78739	0	male specific	Daplx7pEVm025418	ELKS/Rab6-interacting/CAST family member	NA	NA	NA	NA	NA
Daplx7pEVm012232t1	0	0	63	40	38	0	0	3.38	2.35	1.85	0	0	100	100	100	-6.78732	0	male specific	Daplx7pEVm012232	Uncharacterized protein	NA	NA	NA	NA	NA
Daplx7pEVm021872t1	0	0	47.38	42.19	50.31	0	0	4.45	4.33	4.28	0	0	100	100	100	-6.7368	0	male specific	Daplx7pEVm021872	NA	NA	NA	NA	NA	NA
Daplx7pEVm014295t1	0	0	55	33	51	0	0	3.12	2.05	2.62	0	0	100	100	100	-6.73397	0	male specific	Daplx7pEVm014295	Uncharacterized protein	NA	NA	NA	NA	NA
Daplx7pEVm002724t2	0	0	31.59	36.4	173.41	0	0	0.71	0.9	3.55	0	0	5.11	6.45	22.96	-5.97326	1.11022e-16	male specific	Daplx7pEVm002724	ss-alanyl conjugating enzyme	104	ENSG00000157426	AASDH	aminoadipate-semialdehyde dehydrogenase	132949
Daplx7pEVm001778t3	0	0	4.98	36.05	200.32	0	0	0.11	0.89	4.08	0	0	0.85	4.67	22.74	-6.02479	1.11022e-16	male specific	Daplx7pEVm001778	Actin-related protein	577	ENSG00000142453	CARM1	coactivator associated arginine methyltransferase 1	10498
Daplx7pEVm020378t2	0	0	0	240.28	0	0	0	0	38.48	0	0	0	0	45.72	0	-6.25627	1.11022e-16	male specific	Daplx7pEVm020378	Succinate dehydrogenase cytochrome b560 subunit,mitochondrial	244	ENSG00000076043	REXO2	RNA exonuclease 2	25996
Daplx7pEVm012477t1	0	0	50	36	52	0	0	2.98	2.35	2.81	0	0	100	100	100	-6.71506	1.11022e-16	male specific	Daplx7pEVm012477	Uncharacterized protein	NA	NA	NA	NA	NA
Daplx7pEVm001044t9	0	0	0	231.22	10.02	0	0	0	3.76	0.14	0	0	0	7.3	0.27	-6.23775	2.22045e-16	male specific	Daplx7pEVm001044	THO complex subunit 2 protein	1221	ENSG00000125676	THOC2	THO complex 2	57187
Daplx7pEVm002324t10	0	0	56.36	62.01	121.2	0	0	1.39	1.67	2.7	0	0	9.16	11.54	17.99	-5.88514	2.22045e-16	male specific	Daplx7pEVm002324	Protease m1 zinc metalloprotease	592	ENSG00000164308	ERAP2	endoplasmic reticulum aminopeptidase 2	64167
Daplx7pEVm016403t1	0	0	0	85.57	94	0	0	0	7.55	6.87	0	0	0	93.19	100	-6.28118	2.22045e-16	male specific	Daplx7pEVm016403	Collagen alpha-1(XXVI) chain	NA	NA	NA	NA	NA
Daplx7pEVm000116t12	0	0	0	238.88	0	0	0	0	1.65	0	0	0	0	4.2	0	-6.24793	3.33067e-16	male specific	Daplx7pEVm000116	Methionine sulfoxide oxidase MICAL2	842	ENSG00000243156	MICAL3	microtubule associated monooxygenase, calponin and LIM domain containing 3	57553
Daplx7pEVm000185t4	0	0	0	38.06	200.15	0	0	0	0.37	1.61	0	0	0	8.97	38.04	-6.01179	3.33067e-16	male specific	Daplx7pEVm000185	Serine/threonine-protein kinase ATR	1214	ENSG00000175054	ATR	ATR serine/threonine kinase	545
Daplx7pEVm016538t1	0	0	54.45	33.68	47.83	0	0	3.01	2.04	2.4	0	0	100	100	100	-6.70438	3.33067e-16	male specific	Daplx7pEVm016538	NA	NA	NA	NA	NA	NA
Daplx7pEVm001042t10	0	0	60.52	108.65	69.01	0	0	1	1.97	1.04	0	0	3.72	4.49	3.08	-5.91571	4.44089e-16	male specific	Daplx7pEVm001042	GPI-anchored adhesin protein PGA55	175	ENSG00000187017	ESPN	espin	83715
Daplx7pEVm017045t1	0	0	38.76	61.21	76.53	0	0	3.29	5.68	5.88	0	0	77.86	79.85	70.75	-6.16688	6.66134e-16	male specific	Daplx7pEVm017045	Complement C1q protein 4	NA	NA	NA	NA	NA
Daplx7pEVm013510t2	0	0	57.91	101.01	0	0	0	2.53	4.83	0	0	0	76.66	90.09	0	-6.53357	8.88178e-16	male specific	Daplx7pEVm013510	Prenyltransferase alpha subunit repeat-containing protein	162	ENSG00000188647	PTAR1	protein prenyltransferase alpha subunit repeat containing 1	375743
Daplx7pEVm003622t2	0	0	50.18	74.03	64.18	0	0	1.47	2.37	1.7	0	0	14.61	21.08	17.4	-6.08482	9.99201e-16	male specific	Daplx7pEVm003622	DNA cross-link repair 1A protein,putative	336	ENSG00000198924	DCLRE1A	DNA cross-link repair 1A	9937
Daplx7pEVm010352t4	0	0	84.73	47.11	55.28	0	0	3.76	2.29	2.23	0	0	22.81	13.71	12.82	-6.11005	1.66533e-15	male specific	Daplx7pEVm010352	Charged multivesicular body protein	NA	NA	NA	NA	NA
Daplx7pEVm011073t1	0	0	56.63	47.62	53.05	0	0	3.2	2.94	2.72	100	100	100	100	100	-6.30941	1.66533e-15	male specific	Daplx7pEVm011073	Trans-2-enoyl-CoA reductase,mitochondrial	305	ENSG00000116353	MECR	mitochondrial trans-2-enoyl-CoA reductase	51102
Daplx7pEVm006638t5	0	0	92.01	46.21	95.94	0	0	3.16	1.74	2.99	0	0	35.43	26.22	36.68	-5.87114	1.9984e-15	male specific	Daplx7pEVm006638	Orexin receptor type	223	ENSG00000137252	HCRTR2	hypocretin receptor 2	3062
Daplx7pEVm001561t6	0	0	86.34	147.85	0	0	0	1.22	2.29	0	0	0	4.63	8.65	0	-6.07445	2.10942e-15	male specific	Daplx7pEVm001561	Mitogen-activated protein kinase kinase kinase	584	ENSG00000006432	MAP3K9	mitogen-activated protein kinase kinase kinase 9	4293
Daplx7pEVm000732t14	0	0	110.98	71.74	50.99	0	0	1.28	0.91	0.53	0	0	4.09	4.08	2.27	-5.92544	2.44249e-15	male specific	Daplx7pEVm000732	Minor histocompatibility protein HA-1	512	ENSG00000180448	ARHGAP45	Rho GTPase activating protein 45	23526
Daplx7pEVm003609t6	0	0	24.03	52.75	156.62	0	0	0.53	1.27	3.13	0	0	2.11	3.99	9.71	-5.90742	2.44249e-15	male specific	Daplx7pEVm003609	Serine/threonine-protein phosphatase 6 regulatory subunit,putative	457	ENSG00000100239	PPP6R2	protein phosphatase 6 regulatory subunit 2	9701
Daplx7pEVm000802t15	0	0	107.41	13.89	110.96	0	0	2.57	0.36	2.4	0	0	3.35	0.34	2.76	-5.91795	4.10783e-15	male specific	Daplx7pEVm000802	CD109 antigen	714	ENSG00000156535	CD109	CD109 molecule	135228
Daplx7pEVm008603t10	0	0	41.56	47.4	143.19	0	0	1.86	2.32	5.8	0	0	3.83	4.42	11.86	-5.87357	4.10783e-15	male specific	Daplx7pEVm008603	Poly(rC)-binding protein	376	ENSG00000117543	DPH5	diphthamide biosynthesis 5	51611
Daplx7pEVm012010t1	0	0	73.54	65.37	46.15	0	0	3.5	3.4	1.99	0	0	33.53	39.96	22.04	-6.09214	4.10783e-15	male specific	Daplx7pEVm012010	conserved protein	NA	NA	NA	NA	NA
Daplx7pEVm002259t7	0	0	101.47	48.92	81.01	0	0	1.66	0.88	1.2	0	0	12.43	7.62	10.43	-5.87093	6.21725e-15	male specific	Daplx7pEVm002259	Sodium/calcium exchanger	503	ENSG00000100678	SLC8A3	solute carrier family 8 member A3	6547
Daplx7pEVm014675t15	0	0	0	138.21	92.16	0	0	0	12.68	7.01	0	0	0	16.77	13.68	-5.9579	8.99281e-15	male specific	Daplx7pEVm014675	Extensin-like protein	NA	NA	NA	NA	NA
Daplx7pEVm013185t2	0	0	69.57	69.57	30.64	0	0	3.54	3.87	1.41	0	0	39.72	33.85	11.93	-6.19415	1.06581e-14	male specific	Daplx7pEVm013185	Lactosylceramide	NA	NA	NA	NA	NA
Daplx7pEVm002859t1	0	0	35.34	145.22	49.4	0	0	0.84	3.77	1.06	0	0	16.74	64.8	21.16	-5.9658	1.13243e-14	male specific	Daplx7pEVm002859	GPI inositol-deacylase	307	ENSG00000197121	PGAP1	post-GPI attachment to proteins 1	80055
Daplx7pEVm029230t3	0	0	73.05	153.51	3.1	0	0	6.92	15.91	0.27	0	0	40.19	62.8	1.34	-6.04968	1.36557e-14	male specific	Daplx7pEVm029230	FUN14 domain-containing protein	109	ENSG00000069509	FUNDC1	FUN14 domain containing 1	139341
Daplx7pEVm001006t4	0	0	45.96	148.49	0	0	0	0.64	2.25	0	0	0	5.69	18.06	0	-6.22356	1.55431e-14	male specific	Daplx7pEVm001006	Mucin-1	NA	NA	NA	NA	NA
Daplx7pEVm001527t1	0	0	145.58	83.79	0	0	0	2.44	1.53	0	0	0	24.72	13.87	0	-6.05631	1.57652e-14	male specific	Daplx7pEVm001527	Tectonin beta-propeller repeat-containing protein	292	ENSG00000205356	TECPR1	tectonin beta-propeller repeat containing 1	25851
Daplx7pEVm003435t2	0	0	74.24	43.14	111.53	0	0	1.37	0.87	1.86	0	0	3.27	1.73	4.07	-5.82956	1.60982e-14	male specific	Daplx7pEVm003435	Uncharacterized abhydrolase domain-containing protein DDB_G0269086	110	ENSG00000145569	FAM105A	family with sequence similarity 105 member A	54491
Daplx7pEVm018671t7	0	0	97.01	132.1	0	0	0	8.74	13.02	0	0	0	49.34	22.37	0	-6.03301	1.73195e-14	male specific	Daplx7pEVm018671	Z9 acyl-CoA desaturase B	NA	NA	NA	NA	NA
Daplx7pEVm001442t2	0	0	67.51	68.98	91.92	0	0	1.19	1.33	1.47	0	0	8.51	10.47	11.84	-5.81505	2.0095e-14	male specific	Daplx7pEVm001442	Nfx1-type zinc finger-containing protein	300	ENSG00000124201	ZNFX1	zinc finger NFX1-type containing 1	57169
Daplx7pEVm003494t14	0	0	0	57.76	170.22	0	0	0	1.48	3.6	0	0	0	7.17	16.61	-5.91908	2.10942e-14	male specific	Daplx7pEVm003494	Ras-related protein Rab-44	132	ENSG00000130038	CRACR2A	calcium release activated channel regulator 2A	84766
Daplx7pEVm001202t8	0	0	0	0	227.7	0	0	0	0	3.47	0	0	0	0	13.63	-6.00089	2.17604e-14	male specific	Daplx7pEVm001202	Rap guanine nucleotide exchange factor	919	ENSG00000109756	RAPGEF2	Rap guanine nucleotide exchange factor 2	9693
Daplx7pEVm004750t4	0	0	32.63	195.31	0	0	0	0.79	5.19	0	0	0	2.44	15.65	0	-6.11965	2.73115e-14	male specific	Daplx7pEVm004750	BCL2/adenovirus E1B 19 kDa protein-interacting protein	211	ENSG00000106772	PRUNE2	prune homolog 2	158471
Daplx7pEVm001198t2	0	0	25.53	149.77	17.63	0	0	0.3	1.95	0.19	0	0	3.36	20.7	2.06	-6.19091	2.80886e-14	male specific	Daplx7pEVm001198	Rho GTPase-activating protein,putative	482	ENSG00000147799	ARHGAP39	Rho GTPase activating protein 39	80728
Daplx7pEVm003870t1	0	0	70.23	86.92	70.24	0	0	1.78	2.41	1.62	0	0	31.5	34.33	22.8	-5.82779	3.13083e-14	male specific	Daplx7pEVm003870	Integrin beta subunit	405	ENSG00000259207	ITGB3	integrin subunit beta 3	3690
Daplx7pEVm000146t10	0	0	0	226.3	0	0	0	0	2.53	0	0	0	0	10.11	0	-6.17069	5.22915e-14	male specific	Daplx7pEVm000146	CREB-binding protein	1187	ENSG00000005339	CREBBP	CREB binding protein	1387
Daplx7pEVm009895t2	0	0	70.64	69.68	84.94	0	0	2.81	3.03	3.06	0	0	28.78	18.85	19.36	-5.80054	7.24976e-14	male specific	Daplx7pEVm009895	Imidazolonepropionase	495	ENSG00000139344	AMDHD1	amidohydrolase domain containing 1	144193
Daplx7pEVm006660t2	0	0	97.81	66.58	60.54	0	0	4.02	3	2.26	0	0	8.98	5.31	4.61	-5.8405	8.61533e-14	male specific	Daplx7pEVm006660	Eukaryotic translation initiation factor 3 subunit L	689	ENSG00000100129	EIF3L	eukaryotic translation initiation factor 3 subunit L	51386
Daplx7pEVm004889t5	0	0	95.7	14.65	114.13	0	0	3.12	0.52	3.37	0	0	28.04	3.44	22.05	-5.85866	9.59233e-14	male specific	Daplx7pEVm004889	CAP-Gly domain-containing linker protein	346	ENSG00000105270	CLIP3	CAP-Gly domain containing linker protein 3	25999
Daplx7pEVm005146t1	0	0	81.1	70.01	73.11	0	0	2.45	2.32	2.01	0	0	1.31	1.46	1.23	-5.80493	1.12244e-13	male specific	Daplx7pEVm005146	Testis development protein nyd-sp29	374	ENSG00000177058	SLC38A9	solute carrier family 38 member 9	153129
Daplx7pEVm023222t1	0	0	51.82	40.07	29.31	0	0	10.63	8.99	5.45	0	0	100	100	100	-6.57268	1.20126e-13	male specific	Daplx7pEVm023222	Uncharacterized protein	NA	NA	NA	NA	NA
Daplx7pEVm000139t15	0	0	199.16	24.97	0	0	0	1.51	0.21	0	0	0	2.55	0.32	0	-6.13542	1.32006e-13	male specific	Daplx7pEVm000139	Kynurenine/alpha-aminoadipate aminotransferase mitochondrial precursor kat/aadat kynurenine--oxoglutarate transaminase ii kynurenine aminotransferase ii kynurenine--oxoglutarate aminotransferase ii transaminase	2585	ENSG00000171914	TLN2	talin 2	83660
Daplx7pEVm015058t1	0	0	24	79.26	43.18	0	0	2.14	7.74	3.49	0	0	15.07	30.11	10.26	-6.27033	1.38334e-13	male specific	Daplx7pEVm015058	Mitochondrial atp synthase b chain	NA	NA	NA	NA	NA
Daplx7pEVm015506t2	0	0	68.72	96.39	58.52	0	0	5.78	8.87	4.46	0	0	21.03	36.3	19.78	-5.82722	1.44773e-13	male specific	Daplx7pEVm015506	Cold inducible RNA binding protein	NA	NA	NA	NA	NA
Daplx7pEVm004870t1	0	0	85.29	42.57	95.6	0	0	2.61	1.43	2.65	0	0	31.08	15.06	30.48	-5.8023	1.47993e-13	male specific	Daplx7pEVm004870	Cleavage stimulation factor subunit	798	ENSG00000176102	CSTF3	cleavage stimulation factor subunit 3	1479
Daplx7pEVm022254t1	0	0	13.8	125.56	83.89	0	0	1.1	10.92	6.04	0	0	1.12	8.41	5.05	-5.88166	1.6076e-13	male specific	Daplx7pEVm022254	High choriolytic enzyme	160	ENSG00000141434	MEP1B	meprin A subunit beta	4225
Daplx7pEVm000226t4	0	0	223.53	0	0	0	0	1.98	0	0	0	0	38.82	0	0	-6.18432	1.69198e-13	male specific	Daplx7pEVm000226	Calcineurin-binding protein cabin-1	490	ENSG00000099991	CABIN1	calcineurin binding protein 1	23523
Daplx7pEVm009663t4	0	0	74.95	52.38	95.5	0	0	1.62	1.24	1.87	0	0	23.55	13.75	21.72	-5.78276	1.90292e-13	male specific	Daplx7pEVm009663	Zinc finger protein	206	ENSG00000160961	ZNF333	zinc finger protein 333	84449
Daplx7pEVm000488t4	0	0	175.43	0	0	0	0	2.12	0	0	0	0	11.32	0	0	-6.37067	2.18048e-13	male specific	Daplx7pEVm000488	Nuclear pore complex protein Nup205	1042	ENSG00000155561	NUP205	nucleoporin 205	23165
Daplx7pEVm002449t3	0	0	33.64	75.47	65.52	0	0	0.59	1.46	1.05	0	0	6.83	14.11	10.45	-5.98668	2.70561e-13	male specific	Daplx7pEVm002449	Histone deacetylase complex subunit SAP130	729	ENSG00000072778	ACADVL	acyl-CoA dehydrogenase very long chain	37
Daplx7pEVm002171t14	0	0	137.91	84.38	0	0	0	2.96	1.98	0	0	0	10.69	10.25	0	-6.00714	2.73337e-13	male specific	Daplx7pEVm002171	Protease m1 zinc metalloprotease	519	ENSG00000166825	ANPEP	alanyl aminopeptidase, membrane	290
Daplx7pEVm001335t6	0	0	49.5	71.87	100.21	0	0	0.7	1.12	1.29	0	0	1.62	2.23	2.7	-5.77018	3.10862e-13	male specific	Daplx7pEVm001335	Period circadian protein,putative	122	ENSG00000132326	PER2	period circadian regulator 2	8864
Daplx7pEVm001584t8	0	0	45.84	91.13	84.36	0	0	0.77	1.67	1.28	0	0	4.9	11.32	9.18	-5.78612	3.51164e-13	male specific	Daplx7pEVm001584	Prickle protein 2	452	ENSG00000163637	PRICKLE2	prickle planar cell polarity protein 2	166336
Daplx7pEVm010392t3	0	0	23.68	89.72	47.35	0	0	1.16	4.82	2.11	0	0	3.77	10.81	5.86	-6.12228	4.03455e-13	male specific	Daplx7pEVm010392	Thioredoxin domain-containing protein	360	ENSG00000239264	TXNDC5	thioredoxin domain containing 5	81567
Daplx7pEVm008536t1	0	0	46.81	126.09	47.8	0	0	1.59	4.68	1.47	0	0	8.7	15.05	9.46	-5.87343	4.75953e-13	male specific	Daplx7pEVm008536	EGF domain-containing protein	NA	NA	NA	NA	NA
Daplx7pEVm004149t2	0	0	123.26	0	97.3	0	0	3.52	0	2.52	0	0	18.64	0	8.7	-5.89959	4.79838e-13	male specific	Daplx7pEVm004149	E3 ubiquitin-protein ligase TRIM37,putative	553	ENSG00000108395	TRIM37	tripartite motif containing 37	4591
Daplx7pEVm000435t5	0	0	0	0	220.02	0	0	0	0	2.3	0	0	0	0	25.2	-5.952	4.82059e-13	male specific	Daplx7pEVm000435	Anaphase-promoting complex subunit	899	ENSG00000153107	ANAPC1	anaphase promoting complex subunit 1	64682
Daplx7pEVm003024t1	0	0	0	0	159.86	0	0	0	0	3.47	0	0	0	0	90.73	-6.21585	5.02376e-13	male specific	Daplx7pEVm003024	Gamma-tubulin complex component	188	ENSG00000276856	TUBGCP5	tubulin gamma complex associated protein 5	114791
Daplx7pEVm003907t7	0	0	0	75.88	144.1	0	0	0	1.87	2.94	0	0	0	6.08	9.08	-5.8484	5.48561e-13	male specific	Daplx7pEVm003907	Cytoplasmic polyadenylation element-binding protein	499	ENSG00000283087	CPEB2	cytoplasmic polyadenylation element binding protein 2	132864
Daplx7pEVm001186t2	0	0	33.81	103.25	83	0	0	0.62	2.08	1.39	0	0	5.23	16.77	11.82	-5.80354	5.84865e-13	male specific	Daplx7pEVm001186	Activating molecule in BECN1-regulated autophagy protein	189	ENSG00000110497	AMBRA1	autophagy and beclin 1 regulator 1	55626
Daplx7pEVm001756t5	0	0	220.36	0.07	0	0	0	3.93	0	0	0	0	40.46	0.02	0	-6.16424	5.9075e-13	male specific	Daplx7pEVm001756	Sodium bicarbonate transporter protein 11	640	ENSG00000088836	SLC4A11	solute carrier family 4 member 11	83959
Daplx7pEVm006140t3	0	0	71.52	30.86	69.72	0	0	1.51	0.71	1.33	0	0	27.46	18.37	27.52	-5.97231	7.54952e-13	male specific	Daplx7pEVm006140	Synaptotagmin-7	329	ENSG00000011347	SYT7	synaptotagmin 7	9066
Daplx7pEVm000057t1	0	0	86.22	0	98.18	0	0	0.46	0	0.47	0	0	10.92	0	10.63	-5.98539	8.1013e-13	male specific	Daplx7pEVm000057	Dynein heavy chain 6,axonemal	3216	ENSG00000174844	DNAH12	dynein axonemal heavy chain 12	201625
Daplx7pEVm018928t1	0	0	40.82	30.71	44.93	0	0	4.21	3.47	4.2	0	0	100	100	100	-6.46987	8.16569e-13	male specific	Daplx7pEVm018928	NA	NA	NA	NA	NA	NA
Daplx7pEVm006413t7	0	0	78.97	51.87	88.37	0	0	3.37	2.42	3.42	0	0	27	15.89	25.38	-5.76397	8.27116e-13	male specific	Daplx7pEVm006413	Protein Fatty acyl-CoA reductase	391	ENSG00000197601	FAR1	fatty acyl-CoA reductase 1	84188
Daplx7pEVm009821t3	0	0	42.96	85.91	42.96	0	0	1.7	3.71	1.54	0	0	38.79	81.1	34.12	-6.00635	8.64198e-13	male specific	Daplx7pEVm009821	Nischarin-like protein	259	ENSG00000010322	NISCH	nischarin	11188
Daplx7pEVm019459t1	0	0	45.44	31.17	39.44	0	0	5.54	4.16	4.36	0	0	100	100	100	-6.47469	9.70113e-13	male specific	Daplx7pEVm019459	Uncharacterized protein	NA	NA	NA	NA	NA
Daplx7pEVm006501t3	0	0	81.01	92.62	45.12	0	0	2.97	3.72	1.5	0	0	29.24	31.58	14.37	-5.82085	1.05749e-12	male specific	Daplx7pEVm006501	Uncharacterized protein	NA	NA	NA	NA	NA
Daplx7pEVm008856t7	0	0	108.46	29.87	80.14	0	0	6.38	1.92	4.27	0	0	14.73	4.8	11.74	-5.82319	1.13609e-12	male specific	Daplx7pEVm008856	Membrane glycoprotein lig-1	NA	NA	NA	NA	NA
Daplx7pEVm000372t35	0	0	161.01	0	57.39	0	0	1.53	0	0.49	0	0	0.1	0	0.03	-5.98403	1.22236e-12	male specific	Daplx7pEVm000372	Myosin heavy chain,non-muscle	1847	ENSG00000197616	MYH6	myosin heavy chain 6	4624
Daplx7pEVm001746t3	0	0	10.68	207.38	0	0	0	0.17	3.56	0	0	0	1.02	18.86	0	-6.09741	1.45828e-12	male specific	Daplx7pEVm001746	Ubiquitin carboxyl-terminal hydrolase	355	ENSG00000102230	PCYT1B	phosphate cytidylyltransferase 1, choline, beta	9468
Daplx7pEVm011795t1	0	0	41	33	41	0	0	2.52	2.22	2.28	0	0	100	100	100	-6.45741	1.4847e-12	male specific	Daplx7pEVm011795	Uncharacterized protein	NA	NA	NA	NA	NA
Daplx7pEVm000836t1	0	0	0	106.76	110.52	0	0	0	1.68	1.44	0	0	0	4.45	3.99	-5.83649	1.70675e-12	male specific	Daplx7pEVm000836	Tudor domain-containing protein,putative	NA	NA	NA	NA	NA
Daplx7pEVm000219t2	0	0	0	217.57	0	0	0	0	2.39	0	0	0	0	25.97	0	-6.11454	1.77214e-12	male specific	Daplx7pEVm000219	Centromere-associated protein E	353	ENSG00000138778	CENPE	centromere protein E	1062
Daplx7pEVm003713t1	0	0	58.22	77.58	81.05	0	0	1.57	2.29	1.98	0	0	41.44	51.6	59.6	-5.74537	2.14984e-12	male specific	Daplx7pEVm003713	Uncharacterized protein	NA	NA	NA	NA	NA
Daplx7pEVm003536t11	0	0	77.59	52.64	86.31	0	0	3.68	2.73	3.71	0	0	13.63	9.97	16.86	-5.74565	2.43017e-12	male specific	Daplx7pEVm003536	Solute carrier family 15 member	480	ENSG00000088386	SLC15A1	solute carrier family 15 member 1	6564
Daplx7pEVm006964t2	0	0	117.32	51.97	0	0	0	3.8	1.84	0	0	0	13.11	5.73	0	-6.17545	2.58371e-12	male specific	Daplx7pEVm006964	Dna repair and recombination protein rad54	475	ENSG00000134955	SLC37A2	solute carrier family 37 member 2	219855
Daplx7pEVm024616t1	0	0	43	25	45	0	0	7.12	4.53	6.75	0	0	100	100	100	-6.43072	3.34066e-12	male specific	Daplx7pEVm024616	Uncharacterized protein	NA	NA	NA	NA	NA
Daplx7pEVm008323t1	0	0	0	54.96	124.85	0	0	0	2.78	5.23	0	0	0	34.11	87.27	-5.93746	4.86933e-12	male specific	Daplx7pEVm008323	Uncharacterized protein	NA	NA	NA	NA	NA
Daplx7pEVm006979t13	0	0	159.19	0	55.66	0	0	4.94	0	1.57	0	0	5.87	0	1.45	-5.96301	5.11957e-12	male specific	Daplx7pEVm006979	DWB,Domain B in dwarfin family proteins	187	ENSG00000182199	SHMT2	serine hydroxymethyltransferase 2	6472
Daplx7pEVm004187t2	0	0	164.72	50.13	0	0	0	3.95	1.31	0	0	0	83.41	89.39	0	-6.01604	5.53202e-12	male specific	Daplx7pEVm004187	ABC transporter G family member	122	ENSG00000167972	ABCA3	ATP binding cassette subfamily A member 3	21
Daplx7pEVm006341t3	0	0	58.63	74.09	34.47	0	0	1.93	2.67	1.03	0	0	42.89	54.58	22.74	-5.96977	5.71743e-12	male specific	Daplx7pEVm006341	Colon cancer-associated protein mic1	578	ENSG00000141452	RMC1	regulator of MON1-CCZ1	29919
Daplx7pEVm009931t1	0	0	102.09	49.84	62.57	0	0	4.81	2.57	2.67	0	0	57.9	44.53	55.66	-5.78453	5.75084e-12	male specific	Daplx7pEVm009931	Proton-coupled amino acid transporter	267	ENSG00000123643	SLC36A1	solute carrier family 36 member 1	206358
Daplx7pEVm000497t2	0	0	0	214.11	0	0	0	0	2.47	0	0	0	0	5.81	0	-6.09168	7.14717e-12	male specific	Daplx7pEVm000497	Ras GTPase-activating protein SynGAP,putative	513	ENSG00000136848	DAB2IP	DAB2 interacting protein	153090
Daplx7pEVm005634t4	0	0	49.59	66.8	97.15	0	0	1.61	2.37	2.86	0	0	5.45	6.47	7.84	-5.71602	7.94298e-12	male specific	Daplx7pEVm005634	BTB/POZ domain-containing protein	707	ENSG00000183826	BTBD9	BTB domain containing 9	114781
Daplx7pEVm010310t16	0	0	52.73	90.34	70.23	0	0	3.12	5.85	3.77	0	0	8.75	14.56	9.26	-5.74015	9.10183e-12	male specific	Daplx7pEVm010310	Heterogeneous nuclear ribonucleoprotein	215	ENSG00000071626	DAZAP1	DAZ associated protein 1	26528
Daplx7pEVm003357t3	0	0	0.06	84.35	93.38	0	0	0	2.81	2.57	0	0	0.02	26.98	24.67	-5.91665	1.14749e-11	male specific	Daplx7pEVm003357	Dorsal-ventral patterning tolloid protein	NA	NA	NA	NA	NA
Daplx7pEVm000119t2	0	0	0.19	211.73	0.03	0	0	0	1.69	0	0	0	0.01	6.95	0	-6.07677	1.70647e-11	male specific	Daplx7pEVm000119	Lipopolysaccharide-responsive and beige anchor protein	1331	ENSG00000198589	LRBA	LPS responsive beige-like anchor protein	987
Daplx7pEVm000584t2	0	0	0	0	211.14	0	0	0	0	2.03	0	0	0	0	1.92	-5.89332	1.72775e-11	male specific	Daplx7pEVm000584	Double oxidase: two peroxidase domains	396	ENSG00000130508	PXDN	peroxidasin	7837
Daplx7pEVm000701t15	0	0	74.7	60.67	76.25	0	0	1.4	1.25	1.3	0	0	2.46	1.34	1.8	-5.71597	1.78484e-11	male specific	Daplx7pEVm000701	Translation initiation factor IF-2	NA	NA	NA	NA	NA
Daplx7pEVm003891t6	0	0	0	0	210.98	0	0	0	0	5.04	0	0	0	0	18.8	-5.89224	1.84277e-11	male specific	Daplx7pEVm003891	Multicopper oxidase	NA	NA	NA	NA	NA
Daplx7pEVm001650t8	0	0	55.88	95.01	60.45	0	0	2.08	3.88	2.04	0	0	8.06	13.14	7.08	-5.74342	2.03325e-11	male specific	Daplx7pEVm001650	Double oxidase: two peroxidase domains	330	ENSG00000130508	PXDN	peroxidasin	7837
Daplx7pEVm001284t7	0	0	0	82.43	128.61	0	0	0	1.54	1.99	0	0	0	17.81	24.06	-5.78536	2.04352e-11	male specific	Daplx7pEVm001284	Tetratricopeptide repeat protein	407	ENSG00000198677	TTC37	tetratricopeptide repeat domain 37	9652
Daplx7pEVm011735t7	0	0	86.82	60.82	63.39	0	0	4.81	3.68	3.18	0	0	56.03	36.14	39.91	-5.734	2.31298e-11	male specific	Daplx7pEVm011735	Valacyclovir hydrolase	172	ENSG00000183569	SERHL2	serine hydrolase like 2	253190
Daplx7pEVm022260t1	0	0	0	62.91	45.16	0	0	0	2.19	1.3	0	0	0	100	100	-6.47697	2.46332e-11	male specific	Daplx7pEVm022260	Uncharacterized protein	NA	NA	NA	NA	NA
Daplx7pEVm002599t1	0	0	83.54	0	126.96	0	0	1.97	0	2.72	0	0	23.96	0	30.2	-5.79595	2.60595e-11	male specific	Daplx7pEVm002599	Vacuolar protein sorting-associated protein	546	ENSG00000104142	VPS18	VPS18, CORVET/HOPS core subunit	57617
Daplx7pEVm006716t10	0	0	42.22	19.66	147.83	0	0	2.57	1.31	8.17	0	0	9.45	3.42	22.2	-5.77221	3.42795e-11	male specific	Daplx7pEVm006716	Sugar transporter	168	ENSG00000136856	SLC2A8	solute carrier family 2 member 8	29988
Daplx7pEVm001049t3	0	0	42.73	46.49	60.42	0	0	0.55	0.65	0.7	0	0	25.8	34.99	31.07	-5.93144	3.56781e-11	male specific	Daplx7pEVm001049	Condensin-2 complex subunit D3	484	ENSG00000151503	NCAPD3	non-SMC condensin II complex subunit D3	23310
Daplx7pEVm002136t2	0	0	58.35	116.71	0	0	0	1.22	2.67	0	0	0	14.81	25.53	0	-6.03863	3.96262e-11	male specific	Daplx7pEVm002136	Uncharacterized protein	NA	NA	NA	NA	NA
Daplx7pEVm007225t1	0	0	27.86	48.76	72.59	0	0	0.97	1.86	2.29	0	0	7.07	3.18	6.34	-5.93089	4.16598e-11	male specific	Daplx7pEVm007225	C-type lectin domain family 2 member D3	NA	NA	NA	NA	NA
Daplx7pEVm003538t13	0	0	6.11	0	202.42	0	0	0.14	0	4.28	0	0	0.66	0	11.49	-5.8674	5.00092e-11	male specific	Daplx7pEVm003538	neutral endopeptidase	209	ENSG00000117298	ECE1	endothelin converting enzyme 1	1889
Daplx7pEVm003656t5	0	0	90.33	45.78	72.77	0	0	1.92	1.07	1.4	0	0	36.01	21.45	26.56	-5.72164	5.42536e-11	male specific	Daplx7pEVm003656	Eukaryotic translation initiation factor 4 gamma	180	ENSG00000075151	EIF4G3	eukaryotic translation initiation factor 4 gamma 3	8672
Daplx7pEVm001628t2	0	0	0	29.24	178.16	0	0	0	0.4	2.02	0	0	0	2.01	9.6	-5.82082	8.16446e-11	male specific	Daplx7pEVm001628	Histone deacetylase,putative	546	ENSG00000068024	HDAC4	histone deacetylase 4	9759
Daplx7pEVm007564t9	0	0	25.92	128.9	52.97	0	0	1.71	9.3	3.17	0	0	3.38	13.07	4.67	-5.80994	8.50595e-11	male specific	Daplx7pEVm007564	4-aminobutyrate aminotransferase,mitochondrial	571	ENSG00000183044	ABAT	4-aminobutyrate aminotransferase	18
Daplx7pEVm022084t1	0	0	39	34	32	0	0	3.09	2.95	2.3	0	0	100	100	100	-6.3372	8.74669e-11	male specific	Daplx7pEVm022084	Collagen alpha-1(XVIII) chain	NA	NA	NA	NA	NA
Daplx7pEVm000324t12	0	0	185.88	21.95	0	0	0	2.02	0.26	0	0	0	10.25	1.43	0	-6.03048	9.41871e-11	male specific	Daplx7pEVm000324	Bromodomain adjacent to zinc finger domain protein 2B	346	ENSG00000136930	PSMB7	proteasome subunit beta 7	5695
Daplx7pEVm001861t6	0	0	62.04	72.49	72.49	0	0	1.06	1.36	1.13	0	0	7.6	14.34	19.47	-5.68469	1.13798e-10	male specific	Daplx7pEVm001861	Otopetrin-2-like protein	NA	NA	NA	NA	NA
Daplx7pEVm016821t3	0	0	33.83	0	112.43	0	0	2.46	0	7.42	0	0	9.35	0	28.81	-6.01862	1.30317e-10	male specific	Daplx7pEVm016821	Glutamate--cysteine ligase regulatory subunit	138	ENSG00000023909	GCLM	glutamate-cysteine ligase modifier subunit	2730
Daplx7pEVm000398t78	0	0	67.74	139.09	0	0	0	0.78	1.74	0	0	0	3.09	6.44	0	-5.90815	1.36586e-10	male specific	Daplx7pEVm000398	Down syndrome cell adhesion molecule protein	963	ENSG00000171587	DSCAM	DS cell adhesion molecule	1826
Daplx7pEVm000726t2	0	0	6.99	149.54	50.01	0	0	0.07	1.75	0.48	0	0	0.28	7.36	1.94	-5.86911	1.40511e-10	male specific	Daplx7pEVm000726	Sterile alpha and TIR motif-containing protein	543	ENSG00000004139	SARM1	sterile alpha and TIR motif containing 1	23098
Daplx7pEVm000844t7	0	0	206.57	0	0	0	0	2.54	0	0	0	0	10.25	0	0	-6.07173	1.57318e-10	male specific	Daplx7pEVm000844	Ankyrin repeat and fibronectin type-III domain-containing protein	397	ENSG00000153930	ANKFN1	ankyrin repeat and fibronectin type III domain containing 1	162282
Daplx7pEVm007534t1	0	0	0	163.01	43.17	0	0	0	7.17	1.57	0	0	0	14.17	4.76	-5.90908	1.63724e-10	male specific	Daplx7pEVm007534	collagen alpha-1v chain	NA	NA	NA	NA	NA
Daplx7pEVm002852t4	0	0	32.95	26.92	145.93	0	0	0.71	0.64	2.87	0	0	5	4.08	20.48	-5.74228	1.64843e-10	male specific	Daplx7pEVm002852	TATA element modulatory factor,putative	567	ENSG00000117143	UAP1	UDP-N-acetylglucosamine pyrophosphorylase 1	6675
Daplx7pEVm002607t4	0	0	206.38	0	0	0	0	4.18	0	0	0	0	61.04	0	0	-6.07042	1.69823e-10	male specific	Daplx7pEVm002607	Lethal(3)malignant brain tumor protein 3	425	ENSG00000198945	L3MBTL3	L3MBTL3, histone methyl-lysine binding protein	84456
Daplx7pEVm003468t10	0	0	46.21	48.04	111.18	0	0	0.98	1.11	2.13	0	0	4.76	5.55	10.58	-5.67355	2.0256e-10	male specific	Daplx7pEVm003468	Axin-1	204	ENSG00000103126	AXIN1	axin 1	8312
Daplx7pEVm001711t5	0	0	55.98	74.26	75.12	0	0	1.08	1.57	1.31	0	0	11.23	12.5	12.28	-5.66943	2.20589e-10	male specific	Daplx7pEVm001711	RE24967p	153	ENSG00000188352	FOCAD	focadhesin	54914
Daplx7pEVm018896t1	0	0	31.71	33	37.97	0	0	2.68	3.05	2.91	0	0	100	100	100	-6.29117	2.22994e-10	male specific	Daplx7pEVm018896	Syntaxin-16	NA	NA	NA	NA	NA
Daplx7pEVm003366t4	0	0	116.18	0	88.82	0	0	2.25	0	1.56	0	0	9.21	0	6.52	-5.79849	2.54038e-10	male specific	Daplx7pEVm003366	Wiskott-Aldrich syndrome family protein member	248	ENSG00000132970	WASF3	WAS protein family member 3	10810
Daplx7pEVm001520t5	0	0	205.25	0.06	0.01	0	0	3.91	0	0	0	0	20.26	0.01	0	-6.06291	2.60186e-10	male specific	Daplx7pEVm001520	AT-rich interactive domain-containing protein 5B	285	ENSG00000150347	ARID5B	AT-rich interaction domain 5B	84159
Daplx7pEVm000385t1	0	0	0	97.82	106.81	0	0	0	1.07	0.97	0	0	0	11.74	10.08	-5.74813	2.77484e-10	male specific	Daplx7pEVm000385	Low-density lipoprotein receptor-related protein	1665	ENSG00000134569	LRP4	LDL receptor related protein 4	4038
Daplx7pEVm000060t1	0	0	38.22	78.46	87.67	0	0	0.22	0.5	0.47	0	0	4.57	9.55	7.34	-5.6665	3.2324e-10	male specific	Daplx7pEVm000060	Cubilin	2206	ENSG00000107611	CUBN	cubilin	8029
Daplx7pEVm000839t8	0	0	0	134.32	70.05	0	0	0	2.81	1.21	0	0	0	10.8	5.1	-5.81598	3.25732e-10	male specific	Daplx7pEVm000839	Class A Scavenger Receptor (SRCR domain) with Serine Protease domain.	326	ENSG00000164099	PRSS12	serine protease 12	8492
Daplx7pEVm013345t1	0	0	52.8	58.28	58.39	0	0	3.34	4.04	3.35	0	0	64.77	92.08	76.95	-5.77126	3.48789e-10	male specific	Daplx7pEVm013345	Gram-negative binding protein gnbp	NA	NA	NA	NA	NA
Daplx7pEVm005979t6	0	0	49.56	66.65	87.55	0	0	1.7	2.5	2.72	0	0	13.58	16.98	19.96	-5.64867	4.1112e-10	male specific	Daplx7pEVm005979	Uncharacterized protein	165	ENSG00000164008	C1orf50	chromosome 1 open reading frame 50	79078
Daplx7pEVm008289t1	0	0	73.76	12.65	57.16	0	0	2.86	0.54	2.01	0	0	25.83	4.38	19.01	-5.96001	4.18844e-10	male specific	Daplx7pEVm008289	Heat shock 70 kDa protein	331	ENSG00000187522	HSPA14	heat shock protein family A (Hsp70) member 14	51182
Daplx7pEVm009797t2	0	0	118.16	23.29	62.37	0	0	4.41	0.95	2.11	0	0	0.29	0.05	0.12	-5.77507	4.24869e-10	male specific	Daplx7pEVm009797	Cysteine N-palmitoyltransferase porcupine,putative	240	ENSG00000104879	CKM	creatine kinase, M-type	1158
Daplx7pEVm000229t9	0	0	0	13.98	189	0	0	0	0.12	1.38	0	0	0	0.5	4.81	-5.81512	4.72247e-10	male specific	Daplx7pEVm000229	Serine/threonine-protein kinase WNK1	273	ENSG00000049618	ARID1B	AT-rich interaction domain 1B	57492
Daplx7pEVm001473t7	0	0	0	0	202.76	0	0	0	0	3.2	0	0	0	0	15.09	-5.83567	5.04224e-10	male specific	Daplx7pEVm001473	Cyclin-dependent kinase	592	ENSG00000167258	CDK12	cyclin dependent kinase 12	51755
Daplx7pEVm000398t3	0	0	69.29	0	133.38	0	0	0.61	0	1.06	0	0	2.42	0	3.73	-5.74383	5.96919e-10	male specific	Daplx7pEVm000398	Down syndrome cell adhesion molecule protein	963	ENSG00000171587	DSCAM	DS cell adhesion molecule	1826
Daplx7pEVm016596t2	0	0	20.35	81.39	40.7	0	0	1.34	5.85	2.42	0	0	39.48	86.17	47.88	-5.95738	6.66398e-10	male specific	Daplx7pEVm016596	Rost	NA	NA	NA	NA	NA
Daplx7pEVm009173t1	0	0	41	33	26	0	0	1.32	1.16	0.76	0	0	100	100	100	-6.28449	6.71253e-10	male specific	Daplx7pEVm009173	Glutamate receptor,ionotropic kainate 4	NA	NA	NA	NA	NA
Daplx7pEVm000792t21	0	0	0	201.82	0.15	0	0	0	2.87	0	0	0	0	2.58	0	-6.00801	9.4816e-10	male specific	Daplx7pEVm000792	Niemann-Pick C1 protein	976	ENSG00000141458	NPC1	NPC intracellular cholesterol transporter 1	4864
Daplx7pEVm002166t20	0	0	81.99	119.66	0	0	0	2.88	4.59	0	0	0	11.85	17.73	0	-5.8531	1.10309e-09	male specific	Daplx7pEVm002166	Rho GTPase-activating protein,putative	306	ENSG00000125633	CCDC93	coiled-coil domain containing 93	54520
Daplx7pEVm000845t38	0	0	125.07	57.4	19.02	0	0	3.55	1.78	0.49	0	0	6.13	3.86	1.06	-5.82196	1.15797e-09	male specific	Daplx7pEVm000845	Nucleolar protein c7b	275	ENSG00000143183	TMCO1	transmembrane and coiled-coil domains 1	54499
Daplx7pEVm000648t5	0	0	123.63	77.39	0	0	0	1.85	1.27	0	0	0	17.76	10.16	0	-5.86194	1.43755e-09	male specific	Daplx7pEVm000648	Phosphatidylinositol 4-phosphate 3-kinase C2 domain-containing subunit beta	868	ENSG00000011405	PIK3C2A	phosphatidylinositol-4-phosphate 3-kinase catalytic subunit type 2 alpha	5286
Daplx7pEVm004812t1	0	0	37.29	60.58	0	0	0	1.16	2.07	0	0	0	100	100	100	-6.43334	1.63425e-09	male specific	Daplx7pEVm004812	Sex-determining protein fem-1	NA	NA	NA	NA	NA
Daplx7pEVm000816t5	0	0	106.29	0	59.2	0	0	1.3	0	0.66	0	0	5.65	0	3.25	-5.9007	1.75529e-09	male specific	Daplx7pEVm000816	conserved protein	NA	NA	NA	NA	NA
Daplx7pEVm002976t3	0	0	75.14	125.29	0	0	0	1.24	2.25	0	0	0	6.97	10.81	0	-5.85063	1.79879e-09	male specific	Daplx7pEVm002976	Serologically defined colon cancer antigen	767	ENSG00000165525	NEMF	nuclear export mediator factor	9147
Daplx7pEVm019037t1	0	0	37.3	41.24	44.11	0	0	1.99	2.4	2.13	0	0	1.04	1.27	1.16	-5.94787	2.11999e-09	male specific	Daplx7pEVm019037	NA	NA	NA	NA	NA	NA
Daplx7pEVm014594t1	0	0	37	24	36	0	0	1.14	0.81	1.01	0	0	100	100	100	-6.21206	2.24507e-09	male specific	Daplx7pEVm014594	Zinc finger MYM-type protein 1	NA	NA	NA	NA	NA
Daplx7pEVm002043t4	0	0	94.46	42.73	62.11	0	0	1.29	0.64	0.77	0	0	8.38	3.94	5.26	-5.67649	2.59761e-09	male specific	Daplx7pEVm002043	SWI/SNF complex subunit SMARCC2	785	ENSG00000139613	SMARCC2	SWI/SNF related, matrix associated, actin dependent regulator of chromatin subfamily c member 2	6601
Daplx7pEVm002436t6	0	0	0	199.16	0	0	0	0	4.99	0	0	0	0	44.77	0	-5.98847	2.93648e-09	male specific	Daplx7pEVm002436	conserved protein	NA	NA	NA	NA	NA
Daplx7pEVm002790t7	0	0	70.05	65.81	62.79	0	0	1.63	1.68	1.32	0	0	35.75	37.64	41.29	-5.63397	3.3458e-09	male specific	Daplx7pEVm002790	Lysosomal alpha-mannosidase	823	ENSG00000104774	MAN2B1	mannosidase alpha class 2B member 1	4125
Daplx7pEVm023056t2	0	0	48.64	11.53	77.9	0	0	6.74	1.75	9.78	0	0	12.1	2.08	18.02	-5.86836	3.72247e-09	male specific	Daplx7pEVm023056	Thioredoxin,mitochondrial	139	ENSG00000100348	TXN2	thioredoxin 2	25828
Daplx7pEVm010705t1	0	0	57.09	46.5	94.17	0	0	1.88	1.68	2.82	0	0	5.5	5.37	9.64	-5.60936	4.53916e-09	male specific	Daplx7pEVm010705	Uncharacterized protein	NA	NA	NA	NA	NA
Daplx7pEVm004715t6	0	0	54.39	143.71	0	0	0	1.58	4.58	0	0	0	10.23	23.19	0	-5.86463	4.56576e-09	male specific	Daplx7pEVm004715	Uncharacterized protein	113	ENSG00000135148	TRAFD1	TRAF-type zinc finger domain containing 1	10906
Daplx7pEVm000562t12	0	0	100.21	97.34	0	0	0	1.5	1.6	0	0	0	1.77	1.56	0	-5.81823	5.76887e-09	male specific	Daplx7pEVm000562	Chitin synthase variant	NA	NA	NA	NA	NA
Daplx7pEVm018938t1	0	0	42.94	22.82	28.28	0	0	3.84	2.23	2.29	0	0	100	100	100	-6.20116	7.52963e-09	male specific	Daplx7pEVm018938	Syntaxin-16	NA	NA	NA	NA	NA
Daplx7pEVm003248t15	0	0	48.83	93.99	53.78	0	0	1.26	2.65	1.26	0	0	3.23	8.28	3.71	-5.65289	7.68161e-09	male specific	Daplx7pEVm003248	Inactive serine/threonine-protein kinase TEX14,putative	215	ENSG00000121101	TEX14	testis expressed 14, intercellular bridge forming factor	56155
Daplx7pEVm011541t1	0	0	44.54	104.76	0	0	0	2.69	6.93	0	0	0	1.47	2.92	0	-5.98378	8.15082e-09	male specific	Daplx7pEVm011541	Malate dehydrogenase,mitochondrial	445	ENSG00000146701	MDH2	malate dehydrogenase 2	4191
Daplx7pEVm003013t10	0	0	42.7	100.62	53.02	0	0	0.91	2.35	1.03	0	0	4.68	12.45	5.53	-5.66633	8.52193e-09	male specific	Daplx7pEVm003013	Echinoderm microtubule-associated protein 1	651	ENSG00000066629	EML1	echinoderm microtubule associated protein like 1	2009
Daplx7pEVm013865t1	0	0	45.02	26.7	47.31	0	0	2.27	1.47	2.16	0	0	100	100	100	-5.90556	9.13119e-09	male specific	Daplx7pEVm013865	Sel1 repeat-containing protein	129	ENSG00000162377	COA7	cytochrome c oxidase assembly factor 7 (putative)	65260
Daplx7pEVm012284t3	0	0	0	17.37	177.46	0	0	0	1.01	8.56	0	0	0	1.31	11.02	-5.74987	1.26002e-08	male specific	Daplx7pEVm012284	4-hydroxyphenylpyruvate dioxygenase	556	ENSG00000158104	HPD	4-hydroxyphenylpyruvate dioxygenase	3242
Daplx7pEVm005088t5	0	0	67.51	39.93	87.43	0	0	2.44	1.58	2.87	0	0	37.66	17.07	47.54	-5.59718	1.4677e-08	male specific	Daplx7pEVm005088	Glucose dehydrogenase (FAD,quinone)	283	ENSG00000016391	CHDH	choline dehydrogenase	55349
Daplx7pEVm004869t2	0	0	90.37	18.72	85.74	0	0	2.92	0.66	2.51	0	0	11.5	2.69	11.13	-5.65474	1.50565e-08	male specific	Daplx7pEVm004869	DnaJ subfamily C member	303	ENSG00000105821	DNAJC2	DnaJ heat shock protein family (Hsp40) member C2	27000
Daplx7pEVm002016t8	0	0	49.72	76.28	68.84	0	0	0.72	1.2	0.9	0	0	1.92	2.87	2.41	-5.59899	1.5216e-08	male specific	Daplx7pEVm002016	Sodium/hydrogen exchanger	573	ENSG00000066230	SLC9A3	solute carrier family 9 member A3	6550
Daplx7pEVm000370t14	0	0	195.18	0	0	0	0	2.08	0	0	0	0	10.53	0	0	-5.99086	1.53624e-08	male specific	Daplx7pEVm000370	Kinase D-interacting substrate of 220 kDa	1025	ENSG00000134313	KIDINS220	kinase D interacting substrate 220	57498
Daplx7pEVm001515t9	0	0	152.35	0	42.63	0	0	2.71	0	0.69	0	0	7.62	0	1.9	-5.85076	1.54322e-08	male specific	Daplx7pEVm001515	63 kDa sperm flagellar membrane protein,putative	239	ENSG00000284901	RUVBL1	RuvB like AAA ATPase 1	8607
Daplx7pEVm009266t2	0	0	85.9	108.58	0	0	0	2.86	3.95	0	0	0	6.74	11.21	0	-5.79694	1.97439e-08	male specific	Daplx7pEVm009266	CDD: CBM_14,Chitin binding Peritrophin-A domain	321	ENSG00000243789	JMJD7	jumonji domain containing 7	100137047
Daplx7pEVm014440t1	0	0	62.86	85.52	45.9	0	0	2.99	4.45	1.98	0	0	15.76	19.7	9.4	-5.63805	1.98214e-08	male specific	Daplx7pEVm014440	Secreted salivary gland peptide	NA	NA	NA	NA	NA
Daplx7pEVm017050t2	0	0	0	52	65	0	0	0	4.13	4.27	0	0	0	100	100	-5.95427	2.00262e-08	male specific	Daplx7pEVm017050	Endothelin-converting enzyme	234	ENSG00000284753		EEF1A lysine methyltransferase 4	110599564
Daplx7pEVm000939t6	0	0	137.36	57.08	0	0	0	2.09	0.95	0	0	0	4.52	1.03	0	-5.8469	2.0356e-08	male specific	Daplx7pEVm000939	Ig and fibronectin type-III	NA	NA	NA	NA	NA
Daplx7pEVm003696t2	0	0	32.1	27.83	133.81	0	0	0.82	0.78	3.11	0	0	5.24	3.57	16.94	-5.64758	2.11912e-08	male specific	Daplx7pEVm003696	DnaJ subfamily C member	307	ENSG00000116138	DNAJC16	DnaJ heat shock protein family (Hsp40) member C16	23341
Daplx7pEVm029221t2	0	0	100.51	39.22	19.68	0	0	5.56	2.37	0.99	0	0	11.42	6.3	2.41	-5.85177	2.14338e-08	male specific	Daplx7pEVm029221	RE36989p	214	ENSG00000117620	SLC35A3	solute carrier family 35 member A3	23443
Daplx7pEVm000011t7	0	0	194.24	0	0	0	0	0.91	0	0	0	0	5.8	0	0	-5.98398	2.24137e-08	male specific	Daplx7pEVm000011	Midasin midas-containing protein	2078	ENSG00000112159	MDN1	midasin AAA ATPase 1	23195
Daplx7pEVm002859t3	0	0	106.54	11.62	75.37	0	0	2.98	0.36	1.91	0	0	59.52	6.12	38.06	-5.69218	2.59113e-08	male specific	Daplx7pEVm002859	GPI inositol-deacylase	307	ENSG00000197121	PGAP1	post-GPI attachment to proteins 1	80055
Daplx7pEVm021365t1	0	0	22.23	31.7	36.93	0	0	1.99	3.11	3	0	0	100	100	100	-6.10736	2.69707e-08	male specific	Daplx7pEVm021365	Ubiquitin-protein e3 ligase	NA	NA	NA	NA	NA
Daplx7pEVm008836t5	0	0	78.96	0	113.99	0	0	2.95	0	3.87	0	0	9.66	0	10.8	-5.6723	3.04837e-08	male specific	Daplx7pEVm008836	CUB domain-containing Secreted Protein Conserved in Arthropods	NA	NA	NA	NA	NA
Daplx7pEVm019420t2	0	0	35.15	40.88	39.87	0	0	3.23	4.11	3.32	0	0	93.88	100	100	-5.86995	3.25402e-08	male specific	Daplx7pEVm019420	Uncharacterized protein	NA	NA	NA	NA	NA
Daplx7pEVm000094t10	0	0	0	150.38	42.58	0	0	0	1.36	0.32	0	0	0	9.48	2.25	-5.80744	3.32305e-08	male specific	Daplx7pEVm000094	Polyadenylate binding protein II	NA	NA	NA	NA	NA
Daplx7pEVm009366t2	0	0	0	66.05	66.05	0	0	0	3.46	2.87	0	0	0	57.06	69.2	-5.8466	4.13699e-08	male specific	Daplx7pEVm009366	Sugar transporter	226	ENSG00000136856	SLC2A8	solute carrier family 2 member 8	29988
Daplx7pEVm000132t3	0	0	0	0	144.36	0	0	0	0	1.02	0	0	0	0	5.88	-5.88258	4.75156e-08	male specific	Daplx7pEVm000132	Inositol 1,4,5-trisphosphate receptor type	3041	ENSG00000150995	ITPR1	inositol 1,4,5-trisphosphate receptor type 1	3708
Daplx7pEVm003530t8	0	0	173.45	18.59	0	0	0	3.61	0.42	0	0	0	10.81	1.2	0	-5.92208	5.39633e-08	male specific	Daplx7pEVm003530	Transcription factor	154	ENSG00000140262	TCF12	transcription factor 12	6938
Daplx7pEVm006089t8	0	0	0	115.34	76.27	0	0	0	4.14	2.27	0	0	0	6.22	3.79	-5.69588	5.41378e-08	male specific	Daplx7pEVm006089	Uncharacterized protein	NA	NA	NA	NA	NA
Daplx7pEVm024703t1	0	0	56.17	13.83	44.6	0	0	9.62	2.59	6.92	100	100	100	80.57	100	-5.90998	5.49304e-08	male specific	Daplx7pEVm024703	Uncharacterized protein	NA	NA	NA	NA	NA
Daplx7pEVm005146t10	0	0	53.52	25.2	112.71	0	0	1.73	0.89	3.31	0	0	0.93	0.56	2.02	-5.6004	5.57417e-08	male specific	Daplx7pEVm005146	Testis development protein nyd-sp29	374	ENSG00000177058	SLC38A9	solute carrier family 38 member 9	153129
Daplx7pEVm006951t9	0	0	20.38	46.55	124.35	0	0	1	2.49	5.51	0	0	5.93	10.55	24.01	-5.61563	5.74677e-08	male specific	Daplx7pEVm006951	Katanin p60 ATPase-containing subunit A1	504	ENSG00000102781	KATNAL1	katanin catalytic subunit A1 like 1	84056
Daplx7pEVm000585t3	0	0	99.72	92.1	0	0	0	2.44	2.47	0	0	0	17.88	18.63	0	-5.77713	5.77316e-08	male specific	Daplx7pEVm000585	Piwi protein 2	516	ENSG00000275051	PIWIL1	piwi like RNA-mediated gene silencing 1	9271
Daplx7pEVm003595t5	0	0	0	37.36	153.12	0	0	0	1.08	3.66	0	0	0	0.54	1.99	-5.68066	7.49204e-08	male specific	Daplx7pEVm003595	Transitional endoplasmic reticulum ATPase TER94	1260	ENSG00000165280	VCP	valosin containing protein	7415
Daplx7pEVm015964t1	0	0	20	42	26	0	0	1.6	3.67	1.88	0	0	100	100	100	-6.10418	8.69241e-08	male specific	Daplx7pEVm015964	Elongation of very long chain fatty acids protein	193	ENSG00000066322	ELOVL1	ELOVL fatty acid elongase 1	64834
Daplx7pEVm002408t11	0	0	1.62	143.87	45	0	0	0.04	3.86	1	0	0	0.1	8.3	2.26	-5.77386	8.92431e-08	male specific	Daplx7pEVm002408	Lysosomal alpha-mannosidase	833	ENSG00000104774	MAN2B1	mannosidase alpha class 2B member 1	4125
Daplx7pEVm009190t7	0	0	79.4	34.98	76.04	0	0	3.77	1.82	3.27	0	0	17.89	8.81	18.52	-5.58532	8.94091e-08	male specific	Daplx7pEVm009190	Peptidyl-prolyl cis-trans isomerase FKBP6	129	ENSG00000077800	FKBP6	FK506 binding protein 6	8468
Daplx7pEVm004149t10	0	0	0	39.21	150.27	0	0	0	1.2	3.82	0	0	0	4.52	13.21	-5.6696	1.12337e-07	male specific	Daplx7pEVm004149	E3 ubiquitin-protein ligase TRIM37,putative	553	ENSG00000108395	TRIM37	tripartite motif containing 37	4591
Daplx7pEVm002907t13	0	0	86.35	70.54	33.13	0	0	2.75	2.46	0.96	0	0	5.17	4.33	1.93	-5.64413	1.12602e-07	male specific	Daplx7pEVm002907	CASC3	NA	NA	NA	NA	NA
Daplx7pEVm000015t39	0	0	0	60.57	128.59	0	0	0	0.34	0.6	0	0	0	1.3	2.22	-5.63705	1.32507e-07	male specific	Daplx7pEVm000015	Protocadherin Fat	2865	ENSG00000083857	FAT1	FAT atypical cadherin 1	2195
Daplx7pEVm000945t4	0	0	123.11	53.84	12.58	0	0	1.89	0.91	0.18	0	0	12.3	8.39	1.63	-5.75879	1.43058e-07	male specific	Daplx7pEVm000945	Rho guanine nucleotide exchange factor,putative	318	ENSG00000136002	ARHGEF4	Rho guanine nucleotide exchange factor 4	50649
Daplx7pEVm000363t1	0	0	60.03	18.86	110.15	0	0	0.6	0.21	1	0	0	19.47	8.85	43.21	-5.59265	1.46153e-07	male specific	Daplx7pEVm000363	Down syndrome cell adhesion molecule protein	674	ENSG00000177103	DSCAML1	DS cell adhesion molecule like 1	57453
Daplx7pEVm001981t6	0	0	91.93	26.81	70.33	0	0	2.01	0.64	1.39	0	0	50.54	16.71	37.12	-5.61087	1.55654e-07	male specific	Daplx7pEVm001981	Phospholipid-transporting ATPase IC	894	ENSG00000058063	ATP11B	ATPase phospholipid transporting 11B (putative)	23200
Daplx7pEVm015813t1	0	0	43.85	19.64	22.68	0	0	3.35	1.64	1.57	0	0	100	100	100	-6.10721	1.84001e-07	male specific	Daplx7pEVm015813	Uncharacterized protein	NA	NA	NA	NA	NA
Daplx7pEVm013800t3	0	0	65.09	54.16	34.64	0	0	4.39	3.99	2.12	0	0	56	43.9	26.75	-5.6814	1.91295e-07	male specific	Daplx7pEVm013800	Uncharacterized protein	NA	NA	NA	NA	NA
Daplx7pEVm004508t10	0	0	0	70.49	117.77	0	0	0	3.41	4.73	0	0	0	3.75	7.1	-5.62328	1.93505e-07	male specific	Daplx7pEVm004508	Long-chain fatty acid transport protein	605	ENSG00000130304	SLC27A1	solute carrier family 27 member 1	376497
Daplx7pEVm007767t1	0	0	30.55	52.99	44.56	0	0	1.11	2.11	1.47	0	0	14.84	17.08	15.59	-5.72421	2.15187e-07	male specific	Daplx7pEVm007767	Cuticle protein	NA	NA	NA	NA	NA
Daplx7pEVm003271t12	0	0	114.69	0	72.79	0	0	1.34	0	0.77	0	0	0.92	0	0.57	-5.69243	2.95351e-07	male specific	Daplx7pEVm003271	Eukaryotic translation initiation factor 4 gamma	439	ENSG00000075151	EIF4G3	eukaryotic translation initiation factor 4 gamma 3	8672
Daplx7pEVm001930t16	0	0	50.01	47.46	89.52	0	0	1.26	1.31	2.05	0	0	13.07	8.97	15.23	-5.52736	3.42784e-07	male specific	Daplx7pEVm001930	Histone-lysine N-methyltransferase E(z)	503	ENSG00000106462	EZH2	enhancer of zeste 2 polycomb repressive complex 2 subunit	2146
Daplx7pEVm001363t14	0	0	0	121.18	65.44	0	0	0	1.88	0.84	0	0	0	3.11	1.28	-5.68213	4.07327e-07	male specific	Daplx7pEVm001363	Sushi domain-containing protein	333	ENSG00000099994	SUSD2	sushi domain containing 2	56241
Daplx7pEVm000156t8	0	0	0	0	185.79	0	0	0	0	1.55	0	0	0	0	3.69	-5.71136	4.6138e-07	male specific	Daplx7pEVm000156	Centromere protein e	NA	NA	NA	NA	NA
Daplx7pEVm018415t1	0	0	34.08	29.69	20.08	0	0	2.96	2.82	1.58	0	0	100	100	100	-6.03849	4.71074e-07	male specific	Daplx7pEVm018415	Uncharacterized protein	NA	NA	NA	NA	NA
Daplx7pEVm012933t15	0	0	86.98	0	98.89	0	0	5.07	0	5.22	0	0	4.65	0	4.14	-5.62675	5.34719e-07	male specific	Daplx7pEVm012933	Succinyl-CoA ligase [ADP/GDP-forming] subunit alpha,mitochondrial	402	ENSG00000163541	SUCLG1	succinate-CoA ligase alpha subunit	8802
Daplx7pEVm006203t2	0	0	63.85	0	86.94	0	0	1.34	0	1.65	0	0	12.03	0	14.79	-5.69127	6.1225e-07	male specific	Daplx7pEVm006203	Glucose dehydrogenase (FAD,quinone)	290	ENSG00000016391	CHDH	choline dehydrogenase	55349
Daplx7pEVm000730t2	0	0	46.22	68.49	70.9	0	0	0.5	0.81	0.69	0	0	1.06	1.87	1.58	-5.52234	6.13818e-07	male specific	Daplx7pEVm000730	Membrane-associated guanylate kinase maguk	494	ENSG00000072415	MPP5	membrane palmitoylated protein 5	64398
Daplx7pEVm063902t1	0	0	0	43.22	39.79	0	0	0	1.69	1.29	100	100	100	100	100	-6.07523	6.41454e-07	male specific	Daplx7pEVm063902	E2F-associated phosphoprotein	147	ENSG00000129518	EAPP	E2F associated phosphoprotein	55837
Daplx7pEVm005995t4	0	0	171.53	0	14.2	0	0	6.05	0	0.45	0	0	61.9	0	4.24	-5.87351	6.65571e-07	male specific	Daplx7pEVm005995	Uncharacterized protein	NA	NA	NA	NA	NA
Daplx7pEVm000295t4	0	0	0	150.66	0	0	0	0	1.56	0	0	0	0	8.39	0	-5.96072	7.24631e-07	male specific	Daplx7pEVm000295	Nipped-B protein	1296	ENSG00000164190	NIPBL	NIPBL, cohesin loading factor	25836
Daplx7pEVm003822t1	0	0	0	62.28	62.28	0	0	0	1.17	0.97	0	0	0	18.21	15.32	-5.76256	8.62901e-07	male specific	Daplx7pEVm003822	Class A rhodopsin G-protein coupled receptor GPRgph	400	ENSG00000133105	RXFP2	relaxin/insulin like family peptide receptor 2	122042
Daplx7pEVm004703t4	0	0	184.38	0	0	0	0	5.84	0	0	0	0	3.56	0	0	-5.90976	1.17444e-06	male specific	Daplx7pEVm004703	Complement C1q tumor necrosis factor-related protein 3	NA	NA	NA	NA	NA
Daplx7pEVm000090t24	0	0	0	39.78	143.79	0	0	0	0.61	1.84	0	0	0	3.03	8.05	-5.62134	1.20774e-06	male specific	Daplx7pEVm000090	Neural-cadherin	634	ENSG00000196159	FAT4	FAT atypical cadherin 4	79633
Daplx7pEVm004719t1	0	0	74.31	60.09	49.43	0	0	1.99	1.76	1.2	0	0	11.27	7.16	6.32	-5.54423	1.30909e-06	male specific	Daplx7pEVm004719	Sodium-dependent nutrient amino acid transporter	416	ENSG00000165970	SLC6A5	solute carrier family 6 member 5	NA
Daplx7pEVm005920t2	0	0	0	72.95	110.1	0	0	0	4.08	5.11	0	0	0	14.18	17.24	-5.58228	1.57743e-06	male specific	Daplx7pEVm005920	Collagen alpha-2 precursor,putative	NA	NA	NA	NA	NA
Daplx7pEVm003135t5	0	0	0	62.09	86.26	0	0	0	1.44	1.66	0	0	0	7.59	9.75	-5.65218	1.5988e-06	male specific	Daplx7pEVm003135	Coiled-coil domain-containing protein,putative	178	ENSG00000167740	CYB5D2	cytochrome b5 domain containing 2	124936
Daplx7pEVm006582t15	0	0	138.96	44.32	0.09	0	0	5.06	1.77	0	0	0	13.23	4.1	0.01	-5.78573	1.73787e-06	male specific	Daplx7pEVm006582	Hepatoma-derived growth factor,putative	112	ENSG00000143321	HDGF	heparin binding growth factor	3068
Daplx7pEVm018044t2	0	0	47.84	32.78	42.19	0	0	4.21	3.15	3.36	0	0	46.68	31.52	42.96	-5.66444	1.82155e-06	male specific	Daplx7pEVm018044	Glutathione s-transferase kappa	220	ENSG00000197448	GSTK1	glutathione S-transferase kappa 1	373156
Daplx7pEVm014565t1	0	0	34.85	34.3	35.74	0	0	2.36	2.54	2.19	0	0	13.03	16.08	15.78	-5.72927	2.76808e-06	male specific	Daplx7pEVm014565	Methyltransferase protein	NA	NA	NA	NA	NA
Daplx7pEVm002757t4	0	0	15.86	87.95	30.7	0	0	0.39	2.37	0.69	0	0	8.69	53.1	15.77	-5.74317	2.97448e-06	male specific	Daplx7pEVm002757	Integrator complex subunit	659	ENSG00000143493	INTS7	integrator complex subunit 7	25896
Daplx7pEVm059787t4	0	0	47.91	50.98	82.73	0	0	7.91	9.21	12.38	0	0	4.08	2.59	5.88	-5.48297	2.9761e-06	male specific	Daplx7pEVm059787	conserved protein	NA	NA	NA	NA	NA
Daplx7pEVm010324t2	0	0	80.99	40.49	0	0	0	3.76	2.06	0	0	0	77.44	21	0	-5.87866	3.33892e-06	male specific	Daplx7pEVm010324	Uncharacterized protein	NA	NA	NA	NA	NA
Daplx7pEVm007536t4	0	0	102.63	6.14	72.45	0	0	5.04	0.33	3.22	0	0	29.4	1.49	14.07	-5.61273	3.61692e-06	male specific	Daplx7pEVm007536	Tubulin-specific chaperone cofactor E protein	173	ENSG00000154114	TBCEL	tubulin folding cofactor E like	219899
Daplx7pEVm001512t7	0	0	37.48	73.46	69.94	0	0	1.42	3.05	2.4	0	0	8.6	13.39	12.7	-5.49591	4.07661e-06	male specific	Daplx7pEVm001512	ABC transporter G family member,putative	396	ENSG00000197601	FAR1	fatty acyl-CoA reductase 1	84188
Daplx7pEVm011886t3	0	0	3.45	96.78	80.49	0	0	0.16	4.97	3.42	0	0	2.39	51.76	47.27	-5.57949	4.22202e-06	male specific	Daplx7pEVm011886	Membrane glycoprotein lig-1	NA	NA	NA	NA	NA
Daplx7pEVm001349t4	0	0	101.33	34.11	45.43	0	0	1.53	0.56	0.62	0	0	3.32	0.9	1.14	-5.59312	4.35152e-06	male specific	Daplx7pEVm001349	Unconventional myosin-VI	1429	ENSG00000196586	MYO6	myosin VI	4646
Daplx7pEVm001839t17	0	0	24.96	88.18	67.46	0	0	1.32	5.11	3.24	0	0	6.78	23.45	14.59	-5.53142	4.56111e-06	male specific	Daplx7pEVm001839	DNA-directed RNA polymerase III subunit RPC2	1739	ENSG00000013503	POLR3B	RNA polymerase III subunit B	55703
Daplx7pEVm000216t15	0	0	23.89	70.27	86.32	0	0	0.29	0.92	0.94	0	0	1.89	5.05	5.39	-5.50306	4.63172e-06	male specific	Daplx7pEVm000216	Notch	326	ENSG00000138829	FBN2	fibrillin 2	2201
Daplx7pEVm011292t1	0	0	31.1	122.19	27.28	0	0	1.41	6.04	1.12	0	0	1.86	5.52	1.13	-5.65868	4.94754e-06	male specific	Daplx7pEVm011292	Fructose-1,6-bisphosphatase isozyme	417	ENSG00000130957	FBP2	fructose-bisphosphatase 2	8789
Daplx7pEVm007711t2	0	0	28.18	47	28.18	0	0	1.02	1.87	0.93	0	0	59.43	100	49.41	-5.7344	5.17056e-06	male specific	Daplx7pEVm007711	Nicotinic acetylcholine receptor alpha 2 subunit	402	ENSG00000080644	CHRNA3	cholinergic receptor nicotinic alpha 3 subunit	1136
Daplx7pEVm004871t2	0	0	28.01	33.83	40.81	0	0	0.74	0.98	0.98	0	0	25.78	37.45	34.81	-5.68607	6.75429e-06	male specific	Daplx7pEVm004871	cGMP-gated cation channel alpha-1	592	ENSG00000144191	CNGA3	cyclic nucleotide gated channel alpha 3	1261
Daplx7pEVm001665t7	0	0	47.75	0	131.5	0	0	0.77	0	1.93	0	0	1.57	0	3.88	-5.58149	7.05113e-06	male specific	Daplx7pEVm001665	Cullin-associated NEDD8-dissociated protein	1500	ENSG00000111530	CAND1	cullin associated and neddylation dissociated 1	55832
Daplx7pEVm010217t3	0	0	82.01	0	50.05	0	0	3.33	0	1.84	0	0	15.67	0	8.19	-5.728	7.86758e-06	male specific	Daplx7pEVm010217	Proto-oncogene c-Fos	NA	NA	NA	NA	NA
Daplx7pEVm002903t8	0	0	80.33	42.79	56.01	0	0	3.01	1.76	1.9	0	0	20.55	13.24	15.23	-5.51162	8.52646e-06	male specific	Daplx7pEVm002903	Uncharacterized protein	NA	NA	NA	NA	NA
Daplx7pEVm003071t1	0	0	118.75	0	0	0	0	2.98	0	0	0	0	30.68	0	0	-6.00141	1.01184e-05	male specific	Daplx7pEVm003071	Coiled-coil domain-containing protein	648	ENSG00000004766	VPS50	VPS50, EARP/GARPII complex subunit	55610
Daplx7pEVm001665t17	0	0	174.66	4.15	0	0	0	2.47	0.06	0	0	0	5.02	0.12	0	-5.85544	1.09459e-05	male specific	Daplx7pEVm001665	Cullin-associated NEDD8-dissociated protein	1500	ENSG00000111530	CAND1	cullin associated and neddylation dissociated 1	55832
Daplx7pEVm010685t2	0	0	22	53	26	0	0	0.98	2.59	1.05	0	0	100	100	100	-5.73299	1.33816e-05	male specific	Daplx7pEVm010685	Uncharacterized protein	NA	NA	NA	NA	NA
Daplx7pEVm006008t2	0	0	30.35	45.67	67.03	0	0	0.83	1.37	1.66	0	0	7.14	11.32	14.48	-5.51606	1.39304e-05	male specific	Daplx7pEVm006008	Uncharacterized protein	NA	NA	NA	NA	NA
Daplx7pEVm005267t2	0	0	178.18	0	0	0	0	6.2	0	0	0	0	38.31	0	0	-5.86105	1.41073e-05	male specific	Daplx7pEVm005267	Uncharacterized protein	NA	NA	NA	NA	NA
Daplx7pEVm000879t11	0	0	59.77	109.71	8.57	0	0	0.97	1.95	0.13	0	0	5.92	11.35	0.79	-5.65254	1.41328e-05	male specific	Daplx7pEVm000879	Hemicentin-1,putative	108	ENSG00000148357	HMCN2	hemicentin 2	NA
Daplx7pEVm000021t13	0	0	106.31	71.56	0	0	0	0.52	0.38	0	0	0	6.75	4.86	0	-5.68275	1.56278e-05	male specific	Daplx7pEVm000021	Mucin 5AC,oligomeric mucus/gel-forming	637	ENSG00000197558	SSPO	SCO-spondin	23145
Daplx7pEVm014165t1	0	0	33	15	27	0	0	2.29	1.14	1.7	0	0	100	100	100	-5.86427	1.66894e-05	male specific	Daplx7pEVm014165	Uncharacterized protein	NA	NA	NA	NA	NA
Daplx7pEVm020359t2	0	0	18.93	37.85	42.92	0	0	1.62	3.54	3.33	0	0	14.83	26.98	24.96	-5.64723	2.19813e-05	male specific	Daplx7pEVm020359	Frataxin,mitochondrial	121	ENSG00000165060	FXN	frataxin	2395
Daplx7pEVm011551t1	0	0	21.1	21.06	32	0	0	0.84	0.91	1.15	0	0	100	100	100	-5.81429	2.31948e-05	male specific	Daplx7pEVm011551	Lipid phosphate phosphatase-related protein type 5,EC:3.1.3	NA	NA	NA	NA	NA
Daplx7pEVm018431t1	0	0	30.99	19.98	23.12	0	0	2.15	1.52	1.45	0	0	100	100	100	-5.83998	2.42032e-05	male specific	Daplx7pEVm018431	Uncharacterized protein	NA	NA	NA	NA	NA
Daplx7pEVm012246t2	0	0	38.68	0	77.37	0	0	1.48	0	2.68	0	0	12.46	0	15.43	-5.66729	2.59171e-05	male specific	Daplx7pEVm012246	Class a rhodopsin g-protein coupled receptor gprop1	214	ENSG00000122375	OPN4	opsin 4	94233
Daplx7pEVm000736t2	0	0	61.26	109.72	5.38	0	0	0.82	1.62	0.07	0	0	1.96	3.36	0.18	-5.65014	2.79774e-05	male specific	Daplx7pEVm000736	Vitellogenin-1 precursor	NA	NA	NA	NA	NA
Daplx7pEVm006490t4	0	0	44.04	67.61	64.31	0	0	1.55	2.61	2.06	0	0	5.72	8.73	7.76	-5.45052	2.95441e-05	male specific	Daplx7pEVm006490	Zinc finger and BTB domain-containing protein 24	112	ENSG00000188629	ZNF177	zinc finger protein 177	7730
Daplx7pEVm059344t1	0	0	9.77	17.22	46.5	0	0	0.72	1.38	3.09	100	100	100	100	100	-5.84284	2.96981e-05	male specific	Daplx7pEVm059344	Nucleoside diphosphate-linked moiety X motif	NA	NA	NA	NA	NA
Daplx7pEVm001521t11	0	0	176.28	0	0	0	0	3.43	0	0	0	0	27.57	0	0	-5.84579	3.02023e-05	male specific	Daplx7pEVm001521	Exportin-4	773	ENSG00000132953	XPO4	exportin 4	64328
Daplx7pEVm000464t10	0	0	26.4	83.23	66.09	0	0	0.39	1.34	0.88	0	0	4.41	17.94	12.25	-5.48448	3.22326e-05	male specific	Daplx7pEVm000464	Zinc finger protein	NA	NA	NA	NA	NA
Daplx7pEVm003099t3	0	0	0	12.66	162.51	0	0	0	0.26	2.76	0	0	0	1.42	14.52	-5.6044	3.3383e-05	male specific	Daplx7pEVm003099	DNA mismatch repair protein Msh2	926	ENSG00000095002	MSH2	mutS homolog 2	4436
Daplx7pEVm004777t6	0	0	45.26	77.86	52.41	0	0	1.61	3.03	1.69	0	0	24.19	34.61	23.49	-5.47343	3.58353e-05	male specific	Daplx7pEVm004777	Alpha-N-acetylglucosaminidase	NA	NA	NA	NA	NA
Daplx7pEVm012655t1	0	0	26.63	18.08	28.24	0	0	1.58	1.18	1.52	0	0	100	100	100	-5.80181	3.80234e-05	male specific	Daplx7pEVm012655	Uncharacterized protein	NA	NA	NA	NA	NA
Daplx7pEVm002269t6	0	0	0	175.41	0	0	0	0	4.22	0	0	0	0	10.36	0	-5.80763	4.05153e-05	male specific	Daplx7pEVm002269	5'-3' exoribonuclease	926	ENSG00000088930	XRN2	5'-3' exoribonuclease 2	22803
Daplx7pEVm001009t2	0	0	0	140.63	0	0	0	0	2.92	0	0	0	0	17.99	0	-5.86257	4.06371e-05	male specific	Daplx7pEVm001009	RRP12 protein	715	ENSG00000052749	RRP12	ribosomal RNA processing 12 homolog	23223
Daplx7pEVm000210t4	0	0	0	50.18	124.48	0	0	0	0.49	1	0	0	0	0.35	0.8	-5.53048	4.39325e-05	male specific	Daplx7pEVm000210	Spectrin alpha chain,non-erythrocytic	3212	ENSG00000197694	SPTAN1	spectrin alpha, non-erythrocytic 1	6709
Daplx7pEVm005611t3	0	0	71.29	49.11	54.33	0	0	2.32	1.75	1.6	0	0	28.09	22.51	25	-5.46105	4.96073e-05	male specific	Daplx7pEVm005611	Phosphatidylinositol 3,4,5-trisphosphate 3-phosphatase TPTE2	329	ENSG00000132958	TPTE2	transmembrane phosphoinositide 3-phosphatase and tensin homolog 2	93492
Daplx7pEVm004848t3	0	0	16.97	111.83	11.19	0	0	0.96	6.96	0.58	0	0	33.88	47.02	13.68	-5.74712	5.1848e-05	male specific	Daplx7pEVm004848	Uncharacterized protein	NA	NA	NA	NA	NA
Daplx7pEVm007098t3	0	0	174.86	0	0	0	0	7.02	0	0	0	0	2.39	0	0	-5.83427	5.33379e-05	male specific	Daplx7pEVm007098	Tubulin alpha-1 chain	838	ENSG00000198033	TUBA3C	tubulin alpha 3c	7278
Daplx7pEVm004142t2	0	0	8.36	69.94	19.26	0	0	0.17	1.55	0.35	0	0	0.34	2.34	0.62	-5.80518	5.36733e-05	male specific	Daplx7pEVm004142	Dolichyl-diphosphooligosaccharide--protein glycosyltransferase subunit STT3B	1113	ENSG00000163527	STT3B	STT3B, catalytic subunit of the oligosaccharyltransferase complex	201595
Daplx7pEVm004047t4	0	0	51.64	29.24	46.24	0	0	1.28	0.79	1.04	0	0	9.86	4.96	7.49	-5.53082	5.68555e-05	male specific	Daplx7pEVm004047	Zinc finger protein	231	ENSG00000062370	ZNF112	zinc finger protein 112	7771
Daplx7pEVm008859t4	0	0	83.26	78.88	12.42	0	0	3.71	3.85	0.5	0	0	24.91	27.47	3.2	-5.58995	5.72566e-05	male specific	Daplx7pEVm008859	Btb/poz domain-containing protein	113	ENSG00000121067	SPOP	speckle type BTB/POZ protein	8405
Daplx7pEVm021220t1	0	0	23.77	18	30	0	0	2.4	1.99	2.75	0	0	100	100	100	-5.77172	6.09793e-05	male specific	Daplx7pEVm021220	Uncharacterized protein	NA	NA	NA	NA	NA
Daplx7pEVm002977t5	0	0	76.57	47.94	15.09	0	0	1.58	1.08	0.28	0	0	12.1	8.21	2.28	-5.6331	6.13487e-05	male specific	Daplx7pEVm002977	OTU domain-containing protein 7A,putative	320	ENSG00000264522	OTUD7B	OTU deubiquitinase 7B	56957
Daplx7pEVm002093t5	0	0	66.85	69.28	38.09	0	0	1.4	1.59	0.72	0	0	7.97	9.34	4.45	-5.4883	6.24752e-05	male specific	Daplx7pEVm002093	N-acetyltransferase	1155	ENSG00000135372	NAT10	N-acetyltransferase 10	55226
Daplx7pEVm020476t2	0	0	0	82.92	14.19	0	0	0	13.28	1.88	100	100	100	100	100	-5.8848	6.46521e-05	male specific	Daplx7pEVm020476	39S ribosomal protein L42,mitochondrial	NA	NA	NA	NA	NA
Daplx7pEVm002676t4	0	0	33.42	46.81	93.14	0	0	0.81	1.23	2.03	0	0	3.4	4.63	8.06	-5.43167	7.8765e-05	male specific	Daplx7pEVm002676	Neuroligin-4,Y-linked	226	ENSG00000196338	NLGN3	neuroligin 3	54413
Daplx7pEVm002173t14	0	0	87.55	84.98	1.09	0	0	1.74	1.85	0.02	0	0	31.7	31.37	0.38	-5.62942	8.51448e-05	male specific	Daplx7pEVm002173	GTPase-activating Rap/Ran-GAP domain protein 3	822	ENSG00000136895	GARNL3	GTPase activating Rap/RanGAP domain like 3	84253
Daplx7pEVm001458t21	0	0	123.42	38.07	12.08	0	0	4.21	1.42	0.37	0	0	7.17	1.59	0.49	-5.66227	8.62513e-05	male specific	Daplx7pEVm001458	Chitin deacetylase	NA	NA	NA	NA	NA
Daplx7pEVm013111t1	0	0	75.64	4.99	57.83	0	0	4.62	0.33	3.2	0	0	10.82	1	9.96	-5.58825	9.01826e-05	male specific	Daplx7pEVm013111	Lactosylceramide	NA	NA	NA	NA	NA
Daplx7pEVm006571t3	0	0	57.75	49.46	65.9	0	0	2.24	2.1	2.32	0	0	26.16	26.81	27.64	-5.42587	9.25035e-05	male specific	Daplx7pEVm006571	Organic cation transporter,putative	221	ENSG00000197208	SLC22A4	solute carrier family 22 member 4	6583
Daplx7pEVm000031t8	0	0	0	0	172.32	0	0	0	0	0.81	0	0	0	0	1.05	-5.60445	0.000101998	male specific	Daplx7pEVm000031	E3 ubiquitin protein ligase URE-B1 variant	2053	ENSG00000086758	HUWE1	HECT, UBA and WWE domain containing 1, E3 ubiquitin protein ligase	10075
Daplx7pEVm000011t9	0	0	131.15	0	41.88	0	0	0.63	0	0.18	0	0	4.04	0	1.28	-5.66536	0.000102025	male specific	Daplx7pEVm000011	Midasin midas-containing protein	2078	ENSG00000112159	MDN1	midasin AAA ATPase 1	23195
Daplx7pEVm001283t3	0	0	0	0	172.02	0	0	0	0	2.59	0	0	0	0	8.51	-5.60198	0.00011501	male specific	Daplx7pEVm001283	Dynactin subunit 1 kda dynein-associated polypeptide dp-150 dap-150 protein glued	643	ENSG00000204843	DCTN1	dynactin subunit 1	1639
Daplx7pEVm001839t7	0	0	57.47	34.6	80.37	0	0	1.17	0.77	1.49	0	0	6.02	3.55	6.7	-5.42214	0.000117816	male specific	Daplx7pEVm001839	DNA-directed RNA polymerase III subunit RPC2	1739	ENSG00000013503	POLR3B	RNA polymerase III subunit B	55703
Daplx7pEVm006421t5	0	0	50.57	53.71	67.91	0	0	1.69	1.96	2.06	0	0	11.94	12.51	15.93	-5.41442	0.000132818	male specific	Daplx7pEVm006421	Golgin subfamily A member 6A	NA	NA	NA	NA	NA
Daplx7pEVm004314t2	0	0	94.36	75.06	3.06	0	0	2.68	2.33	0.08	0	0	40.18	37.41	0.96	-5.61728	0.000134248	male specific	Daplx7pEVm004314	Cysteine--tRNA ligase,cytoplasmic	785	ENSG00000278191	CARS	cysteinyl-tRNA synthetase	833
Daplx7pEVm020502t3	0	0	38.17	52.9	80.96	0	0	3.78	5.73	7.27	0	0	3.87	3.58	5.16	-5.40885	0.000137732	male specific	Daplx7pEVm020502	NADH dehydrogenase [ubiquinone] 1 beta subcomplex subunit 8,mitochondrial	113	ENSG00000255339		NA	NA
Daplx7pEVm000594t10	0	0	0	74.71	96.94	0	0	0	0.89	0.96	0	0	0	5.19	5.57	-5.49188	0.00015367	male specific	Daplx7pEVm000594	Pleckstrin domain-containing family G member	347	ENSG00000171680	PLEKHG5	pleckstrin homology and RhoGEF domain containing G5	57449
Daplx7pEVm002432t3	0	0	0	89.81	34.73	0	0	0	2.02	0.65	0	0	0	20.27	8.57	-5.67749	0.000160278	male specific	Daplx7pEVm002432	Atrial natriuretic peptide-converting enzyme,putative	172	ENSG00000145244	CORIN	corin, serine peptidase	10699
Daplx7pEVm019105t1	0	0	48.85	17.09	28.82	0	0	4.64	1.78	2.48	0	0	7.65	3.62	21.63	-5.64616	0.00016473	male specific	Daplx7pEVm019105	Cuticular protein 56F,RE26879p	NA	NA	NA	NA	NA
Daplx7pEVm001022t2	0	0	25.76	108.86	37.14	0	0	0.36	1.67	0.47	0	0	1.71	7.46	1.98	-5.55046	0.000165171	male specific	Daplx7pEVm001022	Disintegrin and metalloproteinase	420	ENSG00000137845	ADAM10	ADAM metallopeptidase domain 10	102
Daplx7pEVm015576t2	0	0	0	0	171.11	0	0	0	0	11.25	0	0	0	0	5.41	-5.59445	0.000165531	male specific	Daplx7pEVm015576	Ovochymase-1	146	ENSG00000010438	PRSS3	serine protease 3	5646
Daplx7pEVm011775t2	0	0	36.49	30.92	44	0	0	1.68	1.56	1.83	0	0	81.41	92.59	100	-5.51432	0.000175648	male specific	Daplx7pEVm011775	Uncharacterized protein	NA	NA	NA	NA	NA
Daplx7pEVm011973t1	0	0	71.09	53.32	0	0	0	3.97	3.26	0	0	0	98.66	50.83	0	-5.69742	0.000182747	male specific	Daplx7pEVm011973	Retinol dehydrogenase	206	ENSG00000275544	BDH1	3-hydroxybutyrate dehydrogenase 1	622
Daplx7pEVm003324t1	0	0	56.58	54.8	0	0	0	1.19	1.27	0	0	0	12.74	16.81	0	-5.71859	0.000192054	male specific	Daplx7pEVm003324	Uncharacterized protein	NA	NA	NA	NA	NA
Daplx7pEVm003005t11	0	0	140.99	29.86	0	0	0	3.75	0.87	0	0	0	20.25	4.3	0	-5.71731	0.00026302	male specific	Daplx7pEVm003005	DEAD/H (Asp-Glu-Ala-Asp/His) box polypeptide 26 (DDX26),mRNA protein	779	ENSG00000102786	INTS6	integrator complex subunit 6	26512
Daplx7pEVm000153t35	0	0	0.03	0.07	169.78	0	0	0	0	1.27	0	0	0	0	0.77	-5.58403	0.00027081	male specific	Daplx7pEVm000153	Spectrin beta chain,non-erythrocytic	2510	ENSG00000115306	SPTBN1	spectrin beta, non-erythrocytic 1	6711
Daplx7pEVm000364t9	0	0	170.71	0	0	0	0	1.94	0	0	0	0	6.15	0	0	-5.80009	0.000280818	male specific	Daplx7pEVm000364	DENN domain-containing protein 4B	910	ENSG00000174485	DENND4A	DENN domain containing 4A	10260
Daplx7pEVm006941t1	0	0	90.46	26.4	6.38	0	0	3.46	1.11	0.22	0	0	36.21	27.73	6.39	-5.72175	0.000290833	male specific	Daplx7pEVm006941	Neurexin IV,putative	NA	NA	NA	NA	NA
Daplx7pEVm006830t3	0	0	67.84	4.39	37.55	0	0	3.58	0.25	1.79	0	0	33.17	2.33	19.65	-5.64206	0.000344423	male specific	Daplx7pEVm006830	Uncharacterized protein	NA	NA	NA	NA	NA
Daplx7pEVm004102t9	0	0	0	169.46	0.01	0	0	0	3.79	0	0	0	0	17.15	0	-5.75859	0.000436566	male specific	Daplx7pEVm004102	U4/U6.U5 tri-snRNP-associated protein	230	ENSG00000175467	SART1	SART1, U4/U6.U5 tri-snRNP-associated protein 1	9092
Daplx7pEVm012277t4	0	0	46.68	25.59	49.63	0	0	2.04	1.22	1.96	0	0	11.57	6.38	11.55	-5.46394	0.000456164	male specific	Daplx7pEVm012277	Uncharacterized protein	NA	NA	NA	NA	NA
Daplx7pEVm004148t2	0	0	28.4	25.18	38.26	0	0	0.84	0.82	1.03	0	0	4.09	3.22	4.37	-5.5255	0.000519952	male specific	Daplx7pEVm004148	Cullin-5	1172	ENSG00000166266	CUL5	cullin 5	8065
Daplx7pEVm010972t1	0	0	0	121.71	0	0	0	0	6.38	0	0	0	0	31.53	0	-5.81778	0.000527522	male specific	Daplx7pEVm010972	Solute carrier family 35 member C2	281	ENSG00000080189	SLC35C2	solute carrier family 35 member C2	51006
Daplx7pEVm014808t1	0	0	19.94	21.72	24.62	0	0	1.44	1.71	1.61	0	0	100	100	100	-5.66589	0.000558979	male specific	Daplx7pEVm014808	Btb/poz domain-containing protein	107	ENSG00000144228	SPOPL	speckle type BTB/POZ protein like	339745
Daplx7pEVm017928t1	0	0	76.54	0	15.12	0	0	12.79	0	2.29	100	0	64.4	0	10.93	-5.81856	0.000588641	male specific	Daplx7pEVm017928	KAZAL,Kazal type serine protease inhibitors	NA	NA	NA	NA	NA
Daplx7pEVm009120t1	0	0	31	19	16	0	0	0.79	0.53	0.37	0	0	100	100	100	-5.70974	0.00063554	male specific	Daplx7pEVm009120	Uncharacterized protein	NA	NA	NA	NA	NA
Daplx7pEVm005891t2	0	0	0	36.92	130.34	0	0	0	1.45	4.23	0	0	0	9.38	29.96	-5.48771	0.000830063	male specific	Daplx7pEVm005891	Polypeptide N-acetylgalactosaminyltransferase 35A	540	ENSG00000178234	GALNT11	polypeptide N-acetylgalactosaminyltransferase 11	63917
Daplx7pEVm001782t3	0	0	0	62.96	104.4	0	0	0	1.28	1.76	0	0	0	23.69	32.38	-5.45558	0.000838459	male specific	Daplx7pEVm001782	Tudor domain-containing protein	254	ENSG00000076685	NT5C2	5'-nucleotidase, cytosolic II	22978
Daplx7pEVm016925t1	0	0	18.72	23.49	23.05	0	0	1.46	2.01	1.63	100	100	100	100	100	-5.64667	0.000843695	male specific	Daplx7pEVm016925	Inositol 1,4,5-trisphosphate receptor type	147	ENSG00000123104	ITPR2	inositol 1,4,5-trisphosphate receptor type 2	3709
Daplx7pEVm005438t3	0	0	27.67	44.05	95.63	0	0	0.94	1.63	2.93	0	0	29.64	35.04	72.58	-5.3926	0.000864363	male specific	Daplx7pEVm005438	MAL13P1.304-like protein	NA	NA	NA	NA	NA
Daplx7pEVm000461t1	0	0	0	40.05	80.05	0	0	0	0.52	0.86	0	0	0	5.94	12.67	-5.51735	0.000872923	male specific	Daplx7pEVm000461	ATP-binding cassette sub-family C member	348	ENSG00000069431	ABCC9	ATP binding cassette subfamily C member 9	10060
Daplx7pEVm000792t25	0	0	71.81	47.8	47.96	0	0	1.25	0.91	0.76	0	0	1.06	0.82	0.62	-5.41332	0.000877626	male specific	Daplx7pEVm000792	Niemann-Pick C1 protein	976	ENSG00000141458	NPC1	NPC intracellular cholesterol transporter 1	4864
Daplx7pEVm013665t2	0	0	51.42	0	38.93	0	0	3.02	0	2.07	0	100	92.73	100	91.46	-5.63839	0.000949909	male specific	Daplx7pEVm013665	Atm/atr-substrate chk2-interacting zn2+-finger protein	NA	NA	NA	NA	NA
Daplx7pEVm006206t17	0	0	27.42	41.5	98.14	0	0	0.94	1.56	3.05	0	0	0.2	0.27	0.58	-5.3947	0.000965575	male specific	Daplx7pEVm006206	Glutamate dehydrogenase,mitochondrial	799	ENSG00000148672	GLUD1	glutamate dehydrogenase 1	2746
Daplx7pEVm026328t2	0	0	31.29	20.52	37.85	0	0	5.3	3.81	5.82	0	0	1.65	0.61	1.61	-5.49171	0.00124622	male specific	Daplx7pEVm026328	Uncharacterized protein	NA	NA	NA	NA	NA
Daplx7pEVm009967t1	0	0	11.19	73.63	34.54	0	0	0.59	4.22	1.64	0	0	68.76	83.8	57.78	-5.54639	0.00127745	male specific	Daplx7pEVm009967	Popeye domain containing protein	149	ENSG00000112276	BVES	blood vessel epicardial substance	11149
Daplx7pEVm002433t10	0	0	0	166.64	0	0	0	0	3.4	0	0	0	0	17.32	0	-5.73467	0.00135265	male specific	Daplx7pEVm002433	Zinc finger RNA-binding protein	247	ENSG00000056097	ZFR	zinc finger RNA binding protein	51663
Daplx7pEVm024630t1	0	0	24.18	51.81	55.56	0	0	2.31	5.41	4.8	0	0	32.49	60.81	63.94	-5.40929	0.00140895	male specific	Daplx7pEVm024630	Tyrosine-protein kinase transforming protein abl	NA	NA	NA	NA	NA
Daplx7pEVm003623t4	0	0	51.11	74.4	40.82	0	0	1.22	1.94	0.88	0	0	5.41	8.28	3.96	-5.41387	0.00144788	male specific	Daplx7pEVm003623	SUN domain-containing protein	223	ENSG00000164828	SUN1	Sad1 and UNC84 domain containing 1	23353
Daplx7pEVm012866t3	0	0	16.32	87.76	62.06	0	0	1.01	5.92	3.47	0	0	6.28	24.66	19.21	-5.43691	0.00148448	male specific	Daplx7pEVm012866	Cathepsin-l cysteine peptidase	164	ENSG00000103811	CTSH	cathepsin H	1512
Daplx7pEVm008618t1	0	0	0	29.06	60	0	0	0	0.84	1.44	0	0	0	7.39	13.85	-5.56916	0.00150894	male specific	Daplx7pEVm008618	SURP and G-patch domain-containing protein,putative	189	ENSG00000136932	TRMO	tRNA methyltransferase O	51531
Daplx7pEVm008194t5	0	0	0.36	109.4	56.06	0	0	0.02	5.08	2.16	0	0	0.13	43.93	19.79	-5.51918	0.00169572	male specific	Daplx7pEVm008194	Uncharacterized protein	NA	NA	NA	NA	NA
Daplx7pEVm017840t1	0	0	0	34.57	54.18	0	0	0	2.63	3.42	0	0	0	10.03	19.71	-5.55715	0.00172532	male specific	Daplx7pEVm017840	Pre-mRNA-splicing factor syf2	248	ENSG00000117614	SYF2	SYF2 pre-mRNA splicing factor	25949
Daplx7pEVm001392t1	0	0	56.63	30.73	31.24	0	0	0.73	0.43	0.36	0	0	15.6	12.19	8.37	-5.47403	0.0017666	male specific	Daplx7pEVm001392	Inactive phospholipase C protein 2	680	ENSG00000115896	PLCL1	phospholipase C like 1 (inactive)	5334
Daplx7pEVm001023t14	0	0	115.34	50.6	0	0	0	3.08	1.48	0	0	0	9	5	0	-5.61632	0.00185811	male specific	Daplx7pEVm001023	Voltage-dependent calcium channel subunit alpha-2/delta-4	656	ENSG00000284953	CACNA2D4	calcium voltage-gated channel auxiliary subunit alpha2delta 4	93589
Daplx7pEVm019935t2_2/2	0	0	26.11	28.61	8.49	0	0	1.87	2.24	0.55	100	0	100	100	100	-5.69464	0.00196759	male specific	Daplx7pEVm019935_2/2	Uncharacterized protein	NA	NA	NA	NA	NA
Daplx7pEVm003826t3	0	0	0	165.46	0	0	0	0	5.04	0	0	0	0	96.08	0	-5.72457	0.00216617	male specific	Daplx7pEVm003826	Otopetrin-2	101	ENSG00000105220	GPI	glucose-6-phosphate isomerase	2821
Daplx7pEVm017034t3	0	0	25.69	37.37	42.06	0	0	1.18	1.87	1.75	0	0	18.99	28.44	34.63	-5.42793	0.00217272	male specific	Daplx7pEVm017034	PRELI domain-containing protein	136	ENSG00000186314	PRELID2	PRELI domain containing 2	153768
Daplx7pEVm011340t2	0	0	56.25	28.56	45.51	0	0	3.41	1.89	2.5	0	0	49.89	44.17	43.57	-5.4167	0.00236855	male specific	Daplx7pEVm011340	Bestrophin	113	ENSG00000142959	BEST4	bestrophin 4	266675
Daplx7pEVm026326t2	0	0	13.64	28.41	45.94	0	0	0.9	2.05	2.75	0	0	1.78	2.31	4.28	-5.47471	0.00238128	male specific	Daplx7pEVm026326	Acyl-CoA-binding protein	103	ENSG00000176244	ACBD7	acyl-CoA binding domain containing 7	414149
Daplx7pEVm008309t4	0	0	107.98	0	56.67	0	0	3.48	0	1.66	0	0	15.97	0	8.62	-5.5315	0.00280174	male specific	Daplx7pEVm008309	Transmembrane protease serine	176	ENSG00000052344	PRSS8	serine protease 8	5652
Daplx7pEVm014989t1	0	0	37.11	16.09	34.4	0	0	2.57	1.22	2.16	0	0	39.03	21.91	42.81	-5.48527	0.0028601	male specific	Daplx7pEVm014989	N-acetylserotonin O-methyltransferase protein	164	ENSG00000196459	TRAPPC2	trafficking protein particle complex 2	6399
Daplx7pEVm003584t1	0	0	13.83	13.87	34.34	0	0	0.32	0.35	0.72	0	0	100	100	100	-5.5669	0.0030071	male specific	Daplx7pEVm003584	Dorsal-ventral patterning tolloid protein	NA	NA	NA	NA	NA
Daplx7pEVm004631t4	0	0	48.84	47.22	68.08	0	0	1.41	1.49	1.78	0	0	4.36	3.93	5.27	-5.34285	0.00329187	male specific	Daplx7pEVm004631	Cytoplasmic dynein 1 intermediate chain	656	ENSG00000077380	DYNC1I2	dynein cytoplasmic 1 intermediate chain 2	1781
Daplx7pEVm002629t3	0	0	164.53	0	0	0	0	3.63	0	0	0	0	42.86	0	0	-5.74764	0.00331415	male specific	Daplx7pEVm002629	Eukaryotic translation initiation factor 4 gamma	121	ENSG00000075151	EIF4G3	eukaryotic translation initiation factor 4 gamma 3	8672
Daplx7pEVm015673t1	0	0	0	0	103.67	0	0	0	0	6.47	0	0	0	0	30.97	-5.5988	0.00342126	male specific	Daplx7pEVm015673	Transcription initiation factor IIE subunit beta	270	ENSG00000197265	GTF2E2	general transcription factor IIE subunit 2	2961
Daplx7pEVm018499t1	0	0	23	0	64	0	0	3.24	0	8.16	0	0	100	0	100	-5.55883	0.00343207	male specific	Daplx7pEVm018499	Pupal cuticle protein	NA	NA	NA	NA	NA
Daplx7pEVm006426t5	0	0	65.1	17.93	80.79	0	0	2.38	0.72	2.67	0	0	22.23	6.74	23.33	-5.38596	0.00367123	male specific	Daplx7pEVm006426	Msta	NA	NA	NA	NA	NA
Daplx7pEVm000139t46	0	0	68.44	95.63	0	0	0	0.62	0.94	0	0	0	1.05	1.45	0	-5.55737	0.00385642	male specific	Daplx7pEVm000139	Kynurenine/alpha-aminoadipate aminotransferase mitochondrial precursor kat/aadat kynurenine--oxoglutarate transaminase ii kynurenine aminotransferase ii kynurenine--oxoglutarate aminotransferase ii transaminase	2585	ENSG00000171914	TLN2	talin 2	83660
Daplx7pEVm006999t4	0	0	78.08	34.6	16.54	0	0	2.48	1.2	0.48	0	0	14.09	4.97	2.27	-5.53721	0.00389323	male specific	Daplx7pEVm006999	Activin receptor type-1	488	ENSG00000115170	ACVR1	activin A receptor type 1	90
Daplx7pEVm022049t1	0	0	20.57	18.37	22.47	0	0	2.97	2.9	2.94	0	0	100	100	100	-5.5595	0.00395093	male specific	Daplx7pEVm022049	NA	NA	NA	NA	NA	NA
Daplx7pEVm003164t14	0	0	109.78	0	53.98	0	0	2.76	0	1.23	0	0	3.89	0	1.76	-5.53227	0.00401438	male specific	Daplx7pEVm003164	Hypoxia up-regulated protein	690	ENSG00000280682	HYOU1	hypoxia up-regulated 1	10525
Daplx7pEVm001929t11	0	0	164	0	0	0	0	3.49	0	0	0	0	22.4	0	0	-5.74305	0.00409271	male specific	Daplx7pEVm001929	Uncharacterized protein	NA	NA	NA	NA	NA
Daplx7pEVm001515t2	0	0	0	82.08	81.28	0	0	0	1.44	1.19	0	0	0	3.44	3.27	-5.43248	0.00430165	male specific	Daplx7pEVm001515	63 kDa sperm flagellar membrane protein,putative	239	ENSG00000284901	RUVBL1	RuvB like AAA ATPase 1	8607
Daplx7pEVm002522t2	0	0	32.95	54.74	75.39	0	0	0.88	1.6	1.83	0	0	11.57	28.93	30.97	-5.33623	0.00491895	male specific	Daplx7pEVm002522	Kinesin calmodulin-binding protein	475	ENSG00000136379	ABHD17C	abhydrolase domain containing 17C	58489
Daplx7pEVm001080t19	0	0	43.37	0	119.36	0	0	1.04	0	2.59	0	0	9.89	0	12.22	-5.44392	0.00521131	male specific	Daplx7pEVm001080	1-phosphatidylinositol 4,5-bisphosphate phosphodiesterase gamma-1,putative	833	ENSG00000124181	PLCG1	phospholipase C gamma 1	5335
Daplx7pEVm000486t2	0	0	0	4.3	158.15	0	0	0	0.05	1.67	0	0	0	0.48	13.93	-5.51251	0.00529889	male specific	Daplx7pEVm000486	Connector enhancer of kinase suppressor of ras,putative	223	ENSG00000149970	CNKSR2	connector enhancer of kinase suppressor of Ras 2	22866
Daplx7pEVm009147t1	0	0	37.87	18.24	29.89	0	0	1.05	0.55	0.75	0	0	74.2	56.99	76.03	-5.4642	0.00545451	male specific	Daplx7pEVm009147	DNA-directed RNA polymerase I subunit RPA1	109	ENSG00000182667	NTM	neurotrimin	50863
Daplx7pEVm001785t6	0	0	24.32	54.42	83.74	0	0	0.31	0.76	0.97	0	0	1.75	4.74	5.98	-5.34541	0.00612235	male specific	Daplx7pEVm001785	Arf-GAP with GTPase,ANK repeat and PH domain-containing protein	396	ENSG00000133612	AGAP3	ArfGAP with GTPase domain, ankyrin repeat and PH domain 3	116988
Daplx7pEVm006733t3	0	0	58.4	93.35	10.98	0	0	2.24	3.91	0.38	0	0	2.4	4.46	0.65	-5.5024	0.00642095	male specific	Daplx7pEVm006733	Para-nitrobenzyl esterase	157	ENSG00000198848	CES1	carboxylesterase 1	1066
Daplx7pEVm003768t3	0	0	0.07	162.65	0	0	0	0	3.9	0	0	0	0.01	15.27	0	-5.70065	0.0064465	male specific	Daplx7pEVm003768	Band 4.1 protein 4B	492	ENSG00000115109	EPB41L5	erythrocyte membrane protein band 4.1 like 5	57669
Daplx7pEVm010544t5	0	0	80.5	46.22	35.69	0	0	3.97	2.49	1.59	0	0	17.16	11.55	7.69	-5.41285	0.00702364	male specific	Daplx7pEVm010544	Bifunctional arginine demethylase and lysyl-hydroxylase JMJD6	507	ENSG00000070495	JMJD6	arginine demethylase and lysine hydroxylase	23210
Daplx7pEVm000026t64	0	0	0	0	161.59	0	0	0	0	1.29	0	0	0	0	0.99	-5.51322	0.00738912	male specific	Daplx7pEVm000026	Vascular cell adhesion protein 1	836	ENSG00000142798	HSPG2	heparan sulfate proteoglycan 2	3339
Daplx7pEVm002990t1	0	0	0	47.22	79.5	0	0	0	1.17	1.63	0	0	0	1.77	2.95	-5.42849	0.00910219	male specific	Daplx7pEVm002990	Eukaryotic translation initiation factor 3 subunit C	758	ENSG00000184110	EIF3C	eukaryotic translation initiation factor 3 subunit C	8663
Daplx7pEVm001694t12	0	0	0	0	161.05	0	0	0	0	2.38	0	0	0	0	9.9	-5.50848	0.00915108	male specific	Daplx7pEVm001694	Timeless	104	ENSG00000111602	TIMELESS	timeless circadian regulator	8914
Daplx7pEVm026792t1	0	0	5.91	23.46	29.83	0	0	0.53	2.32	2.44	100	100	100	100	100	-5.5233	0.00936678	male specific	Daplx7pEVm026792	NA	NA	NA	NA	NA	NA
Daplx7pEVm000706t7	0	0	28.85	22.66	109.73	0	0	0.34	0.29	1.16	0	0	1.41	1.15	4.76	-5.38217	0.00951881	male specific	Daplx7pEVm000706	DE-cadherin	259	ENSG00000143126	CELSR2	cadherin EGF LAG seven-pass G-type receptor 2	1952
Daplx7pEVm001693t17	0	0	0	62.23	98.92	0	0	0	1.07	1.41	0	0	0	2.97	3.61	-5.40123	0.00996709	male specific	Daplx7pEVm001693	Caskin-1	147	ENSG00000167971	CASKIN1	CASK interacting protein 1	57524
Daplx7pEVm005856t1	0	0	50.37	75.77	35.21	0	0	1.83	3.01	1.16	0	0	5.95	10.91	8.12	-5.38681	0.0105821	male specific	Daplx7pEVm005856	Gamma-glutamyltranspeptidase 1 precursor	462	ENSG00000100031	GGT1	gamma-glutamyltransferase 1	2678
Daplx7pEVm003165t12	0	0	67.23	79.49	14.65	0	0	1.71	2.21	0.34	0	0	2.65	2.25	0.43	-5.46337	0.0109628	male specific	Daplx7pEVm003165	V-type proton ATPase 116 kDa subunit a	1026	ENSG00000033627	ATP6V0A1	ATPase H+ transporting V0 subunit a1	535
Daplx7pEVm011419t5	0	0	52.58	24.54	83.89	0	0	2.31	1.18	3.35	0	0	8.67	3.37	10.35	-5.33948	0.0110528	male specific	Daplx7pEVm011419	Protein PRRC1	196	ENSG00000164244	PRRC1	proline rich coiled-coil 1	133619
Daplx7pEVm004688t5	0	0	114.38	0	46.77	0	0	2.66	0	0.99	0	0	7.38	0	1.97	-5.53339	0.0114614	male specific	Daplx7pEVm004688	Villin protein quail	553	ENSG00000135407	AVIL	advillin	10677
Daplx7pEVm014510t1	0	0	22.43	11	25.2	0	0	0.95	0.51	0.96	0	0	100	100	100	-5.49021	0.0118932	male specific	Daplx7pEVm014510	Activating molecule in BECN1-regulated autophagy protein	NA	NA	NA	NA	NA
Daplx7pEVm018785t1	0	0	30.29	33.11	20.63	0	0	2.27	2.71	1.4	0	0	56.9	58.56	31.02	-5.43835	0.0120772	male specific	Daplx7pEVm018785	MKRN2 opposite strand protein	NA	NA	NA	NA	NA
Daplx7pEVm026457t1	0	0	4.46	23.18	30.87	0	0	0.54	3.07	3.39	100	100	100	100	100	-5.51679	0.012281	male specific	Daplx7pEVm026457	NA	NA	NA	NA	NA	NA
Daplx7pEVm000214t2	0	0	161.03	0	0	0	0	1.49	0	0	0	0	5.01	0	0	-5.71706	0.0132803	male specific	Daplx7pEVm000214	Pre-mRNA-processing-splicing factor	4378	ENSG00000274442	PRPF8	pre-mRNA processing factor 8	10594
Daplx7pEVm005141t7	0	0	160.93	0	0	0	0	5.81	0	0	0	0	27.71	0	0	-5.71618	0.0138138	male specific	Daplx7pEVm005141	Cleft lip and palate transmembrane protein	671	ENSG00000104853	CLPTM1	CLPTM1, transmembrane protein	1209
Daplx7pEVm007045t7	0	0	0	0	159.8	0	0	0	0	4.34	0	0	0	0	28.41	-5.49743	0.0149847	male specific	Daplx7pEVm007045	Cytosolic endo-beta-N-acetylglucosaminidase	301	ENSG00000167280	ENGASE	endo-beta-N-acetylglucosaminidase	64772
Daplx7pEVm008613t3	0	0	20.2	50.94	88.96	0	0	0.69	1.9	2.75	0	0	5	10.8	16.31	-5.33512	0.0154696	male specific	Daplx7pEVm008613	Glycerol-3-phosphate transporter	398	ENSG00000119899	SLC17A5	solute carrier family 17 member 5	26503
Daplx7pEVm064817t1	0	0	32	18.22	33	0	0	1.63	1.02	1.53	0	0	100	100	100	-5.39419	0.0162689	male specific	Daplx7pEVm064817	NA	NA	NA	NA	NA	NA
Daplx7pEVm024617t1	0	0	13.84	20.53	23.44	0	0	2.21	3.59	3.4	0	0	100	100	100	-5.46308	0.0164414	male specific	Daplx7pEVm024617	Brain chitinase and chia	NA	NA	NA	NA	NA
Daplx7pEVm004342t11	0	0	134.46	0	25.78	0	0	3.77	0	0.65	0	0	19.82	0	2.21	-5.60916	0.0171533	male specific	Daplx7pEVm004342	Solute carrier family 15 member	499	ENSG00000088386	SLC15A1	solute carrier family 15 member 1	6564
Daplx7pEVm023426t1	0	0	21.33	20.76	15.51	0	0	2.36	2.52	1.56	100	100	100	100	100	-5.4872	0.0181393	male specific	Daplx7pEVm023426	Oxidoreductase domain-containing protein 1	NA	NA	NA	NA	NA
Daplx7pEVm000687t5	0	0	58.83	57.93	43.06	0	0	0.66	0.71	0.44	0	0	2.41	2.68	1.69	-5.33948	0.01909	male specific	Daplx7pEVm000687	Tudor domain-containing protein,putative	221	ENSG00000173809	TDRD12	tudor domain containing 12	91646
Daplx7pEVm004961t5	0	0	59.53	0	64.95	0	0	2.45	0	2.43	0	0	19.99	0	14.17	-5.42674	0.0230266	male specific	Daplx7pEVm004961	Urocanate hydratase	922	ENSG00000159650	UROC1	urocanate hydratase 1	131669
Daplx7pEVm000177t7	0	0	3.58	73.99	81.31	0	0	0.03	0.57	0.52	0	0	0.32	9.64	7.73	-5.37549	0.0251201	male specific	Daplx7pEVm000177	Voltage-dependent T-type calcium channel subunit alpha-1G	660	ENSG00000196557	CACNA1H	calcium voltage-gated channel subunit alpha1 H	8912
Daplx7pEVm007189t2	0	0	0	0	81.8	0	0	0	0	1.75	100	100	100	100	100	-5.55175	0.02556	male specific	Daplx7pEVm007189	Lymphoid-restricted membrane protein,putative	NA	NA	NA	NA	NA
Daplx7pEVm013933t2	0	0	59.55	54.34	45.15	0	0	3.6	3.6	2.48	0	0	41.87	28.17	23.02	-5.32731	0.0257816	male specific	Daplx7pEVm013933	Uridine phosphorylase	205	ENSG00000138030	KHK	ketohexokinase	3795
Daplx7pEVm008034t1	0	0	69.33	30.53	24.1	0	0	2.36	1.14	0.74	0	0	7.92	2.76	2.12	-5.43395	0.0304755	male specific	Daplx7pEVm008034	F-box/WD repeat-containing protein 1A	815	ENSG00000166167	BTRC	beta-transducin repeat containing E3 ubiquitin protein ligase	8945
Daplx7pEVm008686t1	0	0	13.5	16	26.65	0	0	0.41	0.53	0.74	0	0	100	100	100	-5.40896	0.0312698	male specific	Daplx7pEVm008686	Jmjc domain-containing histone demethylation protein	NA	NA	NA	NA	NA
Daplx7pEVm002308t7	0	0	47.59	33	77.75	0	0	1.31	1	1.94	0	0	27.84	23.09	36.85	-5.29785	0.0316662	male specific	Daplx7pEVm002308	Bumetanide-sensitive na-k-cl cotransport protein	721	ENSG00000064651	SLC12A2	solute carrier family 12 member 2	6558
Daplx7pEVm015117t2	0	0	41.01	40.03	42.67	0	0	3.45	3.69	3.26	0	0	53.32	41.5	44.18	-5.32434	0.0321412	male specific	Daplx7pEVm015117	Uncharacterized protein	NA	NA	NA	NA	NA
Daplx7pEVm005680t3	0	0	28.8	82.55	0	0	0	1.03	3.24	0	0	0	0.11	0.36	0	-5.57992	0.03252	male specific	Daplx7pEVm005680	Lactosylceramide	NA	NA	NA	NA	NA
Daplx7pEVm006769t2	0	0	15.8	39.88	25.73	0	0	0.41	1.12	0.6	0	0	2.82	5.83	3.45	-5.39893	0.0331934	male specific	Daplx7pEVm006769	F-box/WD repeat-containing protein 1A	267	ENSG00000109670	FBXW7	F-box and WD repeat domain containing 7	55294
Daplx7pEVm000828t5	0	0	0	96.45	61.72	0	0	0	1.37	0.73	0	0	0	5.42	2.93	-5.42644	0.0342645	male specific	Daplx7pEVm000828	CDD: SEA domain	328	ENSG00000283104	SARS2	seryl-tRNA synthetase 2, mitochondrial	54938
Daplx7pEVm011434t1	0	0	13.9	24.84	59.21	0	0	0.98	1.92	3.8	0	0	23.3	53.77	85.37	-5.35755	0.0354269	male specific	Daplx7pEVm011434	Neurexin IV	NA	NA	NA	NA	NA
Daplx7pEVm005524t6	0	0	0	86.42	71.6	0	0	0	3.22	2.21	0	0	0	32.82	23.09	-5.39868	0.0356249	male specific	Daplx7pEVm005524	Double-strand-break repair protein rad21	NA	NA	NA	NA	NA
Daplx7pEVm001843t11	0	0	42.45	0	115.26	0	0	0.89	0	2.2	0	0	1.8	0	4.46	-5.39878	0.0374511	male specific	Daplx7pEVm001843	Ubiquitin carboxyl-terminal hydrolase	1231	ENSG00000187555	USP7	ubiquitin specific peptidase 7	7874
Daplx7pEVm009925t2	0	0	23.66	42.43	31.84	0	0	1.53	3.01	1.87	0	0	58.19	100	68.32	-5.34853	0.0376753	male specific	Daplx7pEVm009925	Nuclear valosin-containing protein	146	ENSG00000133265	HSPBP1	HSPA (Hsp70) binding protein 1	23640
Daplx7pEVm001762t1	0	0	23.18	0	134.39	0	0	0.45	0	2.38	0	0	3.47	0	15.54	-5.43238	0.0377708	male specific	Daplx7pEVm001762	Membrane-associated protein Hem	1370	ENSG00000061676	NCKAP1	NCK associated protein 1	10787
Daplx7pEVm000139t48	0	0	0	78.67	79.15	0	0	0	0.76	0.63	0	0	0	1.16	1.05	-5.38242	0.0379148	male specific	Daplx7pEVm000139	Kynurenine/alpha-aminoadipate aminotransferase mitochondrial precursor kat/aadat kynurenine--oxoglutarate transaminase ii kynurenine aminotransferase ii kynurenine--oxoglutarate aminotransferase ii transaminase	2585	ENSG00000171914	TLN2	talin 2	83660
Daplx7pEVm004702t3	0	0	78.81	26.7	52.51	0	0	4.95	1.83	2.99	0	0	18.36	5.78	11.94	-5.35921	0.0379613	male specific	Daplx7pEVm004702	UPF0160 protein MYG1,mitochondrial	376	ENSG00000139637	C12orf10	chromosome 12 open reading frame 10	60314
Daplx7pEVm000246t7	0	0	0	42.04	115.46	0	0	0	0.42	0.96	0	0	0	6.14	12.68	-5.38862	0.0399326	male specific	Daplx7pEVm000246	Regulating synaptic membrane exocytosis protein	191	ENSG00000079841	RIMS1	regulating synaptic membrane exocytosis 1	22999
Daplx7pEVm010335t1	0	0	15.24	23.75	16.56	0	0	0.6	1.02	0.59	0	0	100	100	100	-5.42724	0.0401177	male specific	Daplx7pEVm010335	Glutamate receptor,ionotropic kainate 4	NA	NA	NA	NA	NA
Daplx7pEVm000355t8	0	0	34.93	82.77	40.19	0	0	0.37	0.97	0.39	0	0	1.22	3.1	1.28	-5.36392	0.0401986	male specific	Daplx7pEVm000355	Chromodomain-helicase-DNA-binding protein Mi-2	1467	ENSG00000111642	CHD4	chromodomain helicase DNA binding protein 4	1108
Daplx7pEVm000903t4	0	0	0	95.48	62.09	0	0	0	1.86	1	0	0	0	15.27	9.39	-5.41921	0.0430843	male specific	Daplx7pEVm000903	Structural maintenance of chromosomes protein	424	ENSG00000163029	SMC6	structural maintenance of chromosomes 6	79677
Daplx7pEVm000950t3	0	0	49.64	49.62	58.12	0	0	0.68	0.74	0.72	0	0	5.66	8.06	6.47	-5.29213	0.0474759	male specific	Daplx7pEVm000950	Nuclear pore complex protein Nup155	1038	ENSG00000113569	NUP155	nucleoporin 155	9631
Daplx7pEVm000714t1	0	0	28	66.43	62.81	0	0	0.33	0.85	0.67	0	0	18.23	59.2	48.89	-5.30361	0.0492555	male specific	Daplx7pEVm000714	Transmembrane channel protein 2	311	ENSG00000188869	TMC3	transmembrane channel like 3	342125
Daplx7pEVm015856t2	0	0	12.04	19.24	48.98	0	0	2.68	4.69	9.89	0	0	28.66	22.11	42.97	-5.36335	0.0493435	male specific	Daplx7pEVm015856	Uncharacterized protein	NA	NA	NA	NA	NA
Transcript ID	Counts Female 1	Counts Female 2	Counts Male 1	Counts Male 2	Counts Male 3	FPKM Female 1	FPKM Female 2	FPKM Male 1	FPKM Male 2	FPKM Male 3	Isoform percentage Female 1	Isoform percentage Female 2	Isoform percentage Male 1	Isoform percentage Male 2	Isoform percentage Male 3	Fold change (log2)	PPEE	Significance category	Gene ID	Gene name	Maximum bitscore	Ensembl gene ID	HGNC symbol	Description	NCBI gene ID
Daplx7pEVm003795t6	2623.28	2707.52	0	0	0	69.17	76.89	0	0	0	65.78	61.94	0	0	0	11.9006	0	female specific	Daplx7pEVm003795	Chorion peroxidase precursor	306	ENSG00000130508	PXDN	peroxidasin	7837
Daplx7pEVm011495t2	2566.33	2414.46	0	0	0	214.27	217.09	0	0	0	75.12	70.9	0	0	0	12.5298	0	female specific	Daplx7pEVm011495	Uncharacterized protein	NA	NA	NA	NA	NA
Daplx7pEVm014572t4	1919.94	1833.73	0	0	0	202.24	208.02	0	0	0	87.25	84.75	0	0	0	11.3942	0	female specific	Daplx7pEVm014572	Uncharacterized protein	NA	NA	NA	NA	NA
Daplx7pEVm001075t4	1805.51	1865.53	0	0	0	45	50.08	0	0	0	43.18	46.42	0	0	0	11.3628	0	female specific	Daplx7pEVm001075	Uncharacterized protein	110	ENSG00000135316	SYNCRIP	synaptotagmin binding cytoplasmic RNA interacting protein	10492
Daplx7pEVm008170t2	1598.4	1725.81	0	0	0	61.29	71.27	0	0	0	66.73	74.39	0	0	0	11.2193	0	female specific	Daplx7pEVm008170	Daphplx:hxAUG26up1s2g226t1-like protein	NA	NA	NA	NA	NA
Daplx7pEVm018426t1	1640.02	1563.71	0	0	0	175.41	180.11	0	0	0	86.96	91.6	0	0	0	11.5405	0	female specific	Daplx7pEVm018426	Uncharacterized protein	NA	NA	NA	NA	NA
Daplx7pEVm014935t10	1489.07	1445.97	0	0	0	115.34	120.61	0	0	0	73.6	67.22	0	0	0	11.0398	0	female specific	Daplx7pEVm014935	NA	NA	NA	NA	NA	NA
Daplx7pEVm005314t6	1496.7	1245.28	0	0	0	52.94	47.43	0	0	0	24.33	20.71	0	0	0	10.936	0	female specific	Daplx7pEVm005314	Ammonium transporter	NA	NA	NA	NA	NA
Daplx7pEVm005314t4	1351.94	1333.36	0	0	0	39.74	42.21	0	0	0	18.27	18.43	0	0	0	10.9119	0	female specific	Daplx7pEVm005314	Ammonium transporter	NA	NA	NA	NA	NA
Daplx7pEVm014206t3	1271.03	1320.01	0	0	0	78.96	88.3	0	0	0	72.62	72.26	0	0	0	10.8605	0	female specific	Daplx7pEVm014206	Uncharacterized protein	NA	NA	NA	NA	NA
Daplx7pEVm016825t9_2/2	1296.25	1264.28	0	0	0	179.78	188.83	0	0	0	88.3	87.29	0	0	0	10.8432	0	female specific	Daplx7pEVm016825_2/2	conserved protein	NA	NA	NA	NA	NA
Daplx7pEVm018505t1	1088.21	1041.28	0	0	0	148.56	153.09	0	0	0	98.7	99.13	0	0	0	11.305	0	female specific	Daplx7pEVm018505	Uncharacterized protein	NA	NA	NA	NA	NA
Daplx7pEVm002051t9	1046.25	990.99	0	0	0	36.56	37.29	0	0	0	60.69	54.58	0	0	0	10.513	0	female specific	Daplx7pEVm002051	Clip-domain serine protease	126	ENSG00000164344	KLKB1	kallikrein B1	3818
Daplx7pEVm002961t2	983.35	996.51	0	0	0	22.77	24.85	0	0	0	57.53	55.03	0	0	0	10.4729	0	female specific	Daplx7pEVm002961	ABC transporter G family member	128	ENSG00000104231	ZFAND1	zinc finger AN1-type containing 1	79752
Daplx7pEVm019688t3	953	990	0	0	0	107.89	120.7	0	0	0	100	100	0	0	0	10.9836	0	female specific	Daplx7pEVm019688	Uncharacterized protein	NA	NA	NA	NA	NA
Daplx7pEVm000522t1	1026.24	901.36	0	0	0	12.84	12.15	0	0	0	38.79	36.22	0	0	0	10.4307	0	female specific	Daplx7pEVm000522	Telomere-associated protein RIF1	120	ENSG00000080345	RIF1	replication timing regulatory factor 1	55183
Daplx7pEVm000514t2	1126.6	763.96	0	0	0	13.87	10.13	0	0	0	40.45	26.43	0	0	0	10.3825	0	female specific	Daplx7pEVm000514	Suppressor of tumorigenicity 14 protein,putative	637	ENSG00000112118	MCM3	minichromosome maintenance complex component 3	4172
Daplx7pEVm004564t2	881.14	992.89	0	0	0	26.87	32.6	0	0	0	51.3	50.63	0	0	0	10.7671	0	female specific	Daplx7pEVm004564	Mucin 91C-like protein	NA	NA	NA	NA	NA
Daplx7pEVm015022t5	911.5	891.05	0	0	0	65.57	69.03	0	0	0	59.75	60.67	0	0	0	10.3374	0	female specific	Daplx7pEVm015022	Daphplx:hxAUG26up1s2g226t1-like protein	NA	NA	NA	NA	NA
Daplx7pEVm007437t2	852.26	862.93	0	0	0	38.04	41.48	0	0	0	58.85	53.92	0	0	0	10.2662	0	female specific	Daplx7pEVm007437	40s ribosomal protein s9,putative	NA	NA	NA	NA	NA
Daplx7pEVm011971t9	453.85	1140.23	0	0	0	35.95	97.27	0	0	0	7.72	29.16	0	0	0	10.0867	0	female specific	Daplx7pEVm011971	Class a rhodopsin g-protein coupled receptor gprop1	187	ENSG00000122375	OPN4	opsin 4	94233
Daplx7pEVm013242t2	262.71	1311.05	0	0	0	17.32	93.1	0	0	0	3.32	13.6	0	0	0	10.0003	0	female specific	Daplx7pEVm013242	di-domain hemoglobin precursor,putative	NA	NA	NA	NA	NA
Daplx7pEVm016942t1	738.68	826.5	0	0	0	44.61	53.76	0	0	0	53.58	61.15	0	0	0	11.1554	0	female specific	Daplx7pEVm016942	conserved protein	NA	NA	NA	NA	NA
Daplx7pEVm000278t4	714.56	768.93	0	0	0	7.61	8.82	0	0	0	0.6	0.57	0	0	0	10.0568	0	female specific	Daplx7pEVm000278	Copper-zinc cu-zn superoxide dismutase	133	ENSG00000142168	SOD1	superoxide dismutase 1	6647
Daplx7pEVm005704t2	736.8	744.44	0	0	0	55.47	60.35	0	0	0	71.56	74.45	0	0	0	10.055	0	female specific	Daplx7pEVm005704	Daphplx:hxAUG26up1s2g226t1-like protein	NA	NA	NA	NA	NA
Daplx7pEVm011951t1	713.1	756.78	0	0	0	36.22	41.4	0	0	0	100	100	0	0	0	10.7713	0	female specific	Daplx7pEVm011951	Small proline-rich protein 3	NA	NA	NA	NA	NA
Daplx7pEVm010732t14	741.93	651.51	0	0	0	70.38	66.56	0	0	0	46.08	40.44	0	0	0	9.96314	0	female specific	Daplx7pEVm010732	Daphplx:hxAUG26up1s2g226t1-like protein	NA	NA	NA	NA	NA
Daplx7pEVm007761t2	858.28	532.41	0	0	0	34.73	23.2	0	0	0	25.12	18.94	0	0	0	9.92944	0	female specific	Daplx7pEVm007761	Eukaryotic translation initiation factor 2 subunit	808	ENSG00000130741	EIF2S3	eukaryotic translation initiation factor 2 subunit gamma	1968
Daplx7pEVm007288t2	751.47	613.84	0	0	0	29.99	26.38	0	0	0	30.76	22.12	0	0	0	9.93032	0	female specific	Daplx7pEVm007288	Small proline-rich protein	NA	NA	NA	NA	NA
Daplx7pEVm007620t1	646.8	633.76	0	0	0	91.53	96.58	0	0	0	100	100	0	0	0	11.4713	0	female specific	Daplx7pEVm007620	Uncharacterized protein	NA	NA	NA	NA	NA
Daplx7pEVm008401t1_2/2	652.7	627	0	0	0	25.65	26.54	0	0	0	100	100	0	0	0	10.8654	0	female specific	Daplx7pEVm008401_2/2	40s ribosomal protein s9,putative	NA	NA	NA	NA	NA
Daplx7pEVm003445t1	584.25	693.03	0	0	0	16.33	20.87	0	0	0	40.62	50.51	0	0	0	9.83876	0	female specific	Daplx7pEVm003445	Proprotein convertase subtilisin/kexin type	651	ENSG00000140564	FURIN	furin, paired basic amino acid cleaving enzyme	5045
Daplx7pEVm000439t1_2/2	735.1	531.65	0	0	0	8.74	6.81	0	0	0	43.6	30.07	0	0	0	9.8126	0	female specific	Daplx7pEVm000439_2/2	Low-density lipoprotein receptor-related protein	NA	NA	NA	NA	NA
Daplx7pEVm001075t11	730.07	534.95	0	0	0	17.75	14.01	0	0	0	17.03	12.99	0	0	0	9.81187	0	female specific	Daplx7pEVm001075	Uncharacterized protein	110	ENSG00000135316	SYNCRIP	synaptotagmin binding cytoplasmic RNA interacting protein	10492
Daplx7pEVm023143t1	582.43	602.26	0	0	0	111.69	124.38	0	0	0	96.84	94.73	0	0	0	10.4608	0	female specific	Daplx7pEVm023143	Histone H3.2	274	ENSG00000203852	HIST2H3A	histone cluster 2 H3 family member a	333932
Daplx7pEVm015624t4	608.09	565.64	0	0	0	95.13	95.3	0	0	0	39.78	38.69	0	0	0	10.0923	0	female specific	Daplx7pEVm015624	Ring finger protein 8	NA	NA	NA	NA	NA
Daplx7pEVm006726t2	412.08	749.43	0	0	0	15.06	29.5	0	0	0	18.88	46.02	0	0	0	9.66784	0	female specific	Daplx7pEVm006726	Prolyl 4-hydroxylase subunit alpha-1	507	ENSG00000072682	P4HA2	prolyl 4-hydroxylase subunit alpha 2	8974
Daplx7pEVm003438t7	547.21	614.02	0	0	0	19	22.96	0	0	0	11.71	12.7	0	0	0	9.70341	0	female specific	Daplx7pEVm003438	Small proline-rich protein	NA	NA	NA	NA	NA
Daplx7pEVm007288t17	620.79	496.73	0	0	0	30.77	26.51	0	0	0	31.56	22.23	0	0	0	9.64064	0	female specific	Daplx7pEVm007288	Small proline-rich protein	NA	NA	NA	NA	NA
Daplx7pEVm002051t4	624.72	479.45	0	0	0	17.73	14.65	0	0	0	29.43	21.45	0	0	0	9.62018	0	female specific	Daplx7pEVm002051	Clip-domain serine protease	126	ENSG00000164344	KLKB1	kallikrein B1	3818
Daplx7pEVm000551t4	495.57	603.18	0	0	0	6.04	7.92	0	0	0	36.05	47.25	0	0	0	9.62095	0	female specific	Daplx7pEVm000551	Nfx1-type zinc finger-containing protein	256	ENSG00000107290	SETX	senataxin	23064
Daplx7pEVm003438t1	501.31	587.78	0	0	0	11.68	14.75	0	0	0	7.2	8.16	0	0	0	9.60976	0	female specific	Daplx7pEVm003438	Small proline-rich protein	NA	NA	NA	NA	NA
Daplx7pEVm003795t5	642.3	446.3	0	0	0	18.49	13.84	0	0	0	17.58	11.15	0	0	0	9.59038	0	female specific	Daplx7pEVm003795	Chorion peroxidase precursor	306	ENSG00000130508	PXDN	peroxidasin	7837
Daplx7pEVm007437t1	516.12	562.43	0	0	0	19.4	22.76	0	0	0	30	29.59	0	0	0	9.59772	0	female specific	Daplx7pEVm007437	40s ribosomal protein s9,putative	NA	NA	NA	NA	NA
Daplx7pEVm001114t3	572.5	503.55	0	0	0	10.18	9.64	0	0	0	72.06	68.76	0	0	0	9.59093	0	female specific	Daplx7pEVm001114	Low-density lipoprotein receptor-related protein	268	ENSG00000281324	LRP6	LDL receptor related protein 6	4040
Daplx7pEVm007060t4	428.74	631.56	0	0	0	16.49	26.15	0	0	0	51.47	76.5	0	0	0	9.55718	0	female specific	Daplx7pEVm007060	Uncharacterized protein	NA	NA	NA	NA	NA
Daplx7pEVm010732t16	506.27	524.81	0	0	0	36.53	40.78	0	0	0	23.92	24.78	0	0	0	9.53347	0	female specific	Daplx7pEVm010732	Daphplx:hxAUG26up1s2g226t1-like protein	NA	NA	NA	NA	NA
Daplx7pEVm006247t1	790.19	209.65	0	0	0	26.64	7.61	0	0	0	48.75	11.96	0	0	0	9.31709	0	female specific	Daplx7pEVm006247	CTP synthase	726	ENSG00000171793	CTPS1	CTP synthase 1	1503
Daplx7pEVm004035t7	485.62	492.59	0	0	0	13.14	14.36	0	0	0	9.75	9.45	0	0	0	9.45774	0	female specific	Daplx7pEVm004035	Chorion peroxidase precursor	346	ENSG00000130508	PXDN	peroxidasin	7837
Daplx7pEVm020902t1	439	488.61	0	0	0	31	37.16	0	0	0	54.27	62.97	0	0	0	9.91763	0	female specific	Daplx7pEVm020902	Uncharacterized protein	NA	NA	NA	NA	NA
Daplx7pEVm012776t2	499.45	422.12	0	0	0	30.78	28.01	0	0	0	94.25	84.69	0	0	0	10.3879	0	female specific	Daplx7pEVm012776	Speckle-type POZ protein	NA	NA	NA	NA	NA
Daplx7pEVm014360t2	557.35	324.06	0	0	0	37.57	23.53	0	0	0	51.63	31.22	0	0	0	9.80149	0	female specific	Daplx7pEVm014360	Uncharacterized protein	NA	NA	NA	NA	NA
Daplx7pEVm006549t10	456.65	419.72	0	0	0	30.99	30.68	0	0	0	69.78	62.12	0	0	0	9.2969	0	female specific	Daplx7pEVm006549	Small proline-rich protein	NA	NA	NA	NA	NA
Daplx7pEVm003438t12	392.74	430.25	0	0	0	18.73	22.1	0	0	0	11.54	12.23	0	0	0	9.20861	0	female specific	Daplx7pEVm003438	Small proline-rich protein	NA	NA	NA	NA	NA
Daplx7pEVm014585t1	408.67	382.21	0	0	0	21.61	21.76	0	0	0	36.99	33.79	0	0	0	9.68683	0	female specific	Daplx7pEVm014585	Aquaporin	176	ENSG00000165272	AQP3	aquaporin 3 (Gill blood group)	360
Daplx7pEVm008944t4	379.04	409.17	0	0	0	20.09	23.35	0	0	0	30.1	29.15	0	0	0	9.14677	0	female specific	Daplx7pEVm008944	Daphplx:hxAUG26up1s2g226t1-like protein	NA	NA	NA	NA	NA
Daplx7pEVm010689t1	387.02	367.18	0	0	0	19.31	19.72	0	0	0	57.44	63.25	0	0	0	9.08192	0	female specific	Daplx7pEVm010689	Glycosyl-phosphatidyl-inositol-anchored protein	NA	NA	NA	NA	NA
Daplx7pEVm004035t6	357.03	386.55	0	0	0	10.77	12.56	0	0	0	7.99	8.26	0	0	0	9.06293	0	female specific	Daplx7pEVm004035	Chorion peroxidase precursor	346	ENSG00000130508	PXDN	peroxidasin	7837
Daplx7pEVm007861t1	314.69	424.23	0	0	0	12.96	18.81	0	0	0	26.66	36.38	0	0	0	9.04449	0	female specific	Daplx7pEVm007861	Small proline-rich protein 3	NA	NA	NA	NA	NA
Daplx7pEVm000623t4	133.26	605.45	0	0	0	1.84	8.98	0	0	0	1.87	8.2	0	0	0	8.91914	0	female specific	Daplx7pEVm000623	Clathrin heavy chain	2877	ENSG00000141367	CLTC	clathrin heavy chain	1213
Daplx7pEVm004564t6	355.79	376.16	0	0	0	11.68	13.3	0	0	0	22.3	20.66	0	0	0	9.41456	0	female specific	Daplx7pEVm004564	Mucin 91C-like protein	NA	NA	NA	NA	NA
Daplx7pEVm010479t5	375.36	354.24	0	0	0	46.01	46.76	0	0	0	69.6	66.91	0	0	0	9.03404	0	female specific	Daplx7pEVm010479	Daphplx:hxAUG26up1s2g226t1-like protein	NA	NA	NA	NA	NA
Daplx7pEVm008434t1	281.75	418.36	0	0	0	9.46	15.12	0	0	0	12.54	18.38	0	0	0	8.95953	0	female specific	Daplx7pEVm008434	RING finger protein	NA	NA	NA	NA	NA
Daplx7pEVm018526t1	388.94	288.84	0	0	0	41.92	33.53	0	0	0	40.05	29.12	0	0	0	9.28945	0	female specific	Daplx7pEVm018526	conserved protein	NA	NA	NA	NA	NA
Daplx7pEVm005422t2	340.38	318.32	0	0	0	8.62	8.68	0	0	0	40.96	36.12	0	0	0	8.88669	0	female specific	Daplx7pEVm005422	conserved protein	NA	NA	NA	NA	NA
Daplx7pEVm003657t7	324.34	331.21	0	0	0	9.39	10.32	0	0	0	40.95	45.8	0	0	0	8.88229	0	female specific	Daplx7pEVm003657	Pre-mRNA-processing factor 40 A	332	ENSG00000110844	PRPF40B	pre-mRNA processing factor 40 homolog B	25766
Daplx7pEVm014935t13	257.91	396.39	0	0	0	29.98	49.62	0	0	0	19.13	27.66	0	0	0	8.85926	0	female specific	Daplx7pEVm014935	NA	NA	NA	NA	NA	NA
Daplx7pEVm004089t5	314.53	319.34	0	0	0	7.62	8.33	0	0	0	15.78	18.42	0	0	0	8.83396	0	female specific	Daplx7pEVm004089	Carnitine O-palmitoyltransferase 1,liver	820	ENSG00000110090	CPT1A	carnitine palmitoyltransferase 1A	1374
Daplx7pEVm013579t5	311.46	320.76	0	0	0	29.67	32.9	0	0	0	96.31	89.18	0	0	0	8.83023	0	female specific	Daplx7pEVm013579	Uncharacterized protein	NA	NA	NA	NA	NA
Daplx7pEVm004035t5	343.56	287.13	0	0	0	10.79	9.71	0	0	0	8	6.39	0	0	0	8.82046	0	female specific	Daplx7pEVm004035	Chorion peroxidase precursor	346	ENSG00000130508	PXDN	peroxidasin	7837
Daplx7pEVm003438t3	362.57	266.39	0	0	0	11.71	9.27	0	0	0	7.22	5.13	0	0	0	8.80715	0	female specific	Daplx7pEVm003438	Small proline-rich protein	NA	NA	NA	NA	NA
Daplx7pEVm000810t1	565.17	51.15	0	0	0	7.14	0.7	0	0	0	26.34	2.49	0	0	0	8.50504	0	female specific	Daplx7pEVm000810	Tripartite motif-containing protein	204	ENSG00000206557	TRIM71	tripartite motif containing 71	131405
Daplx7pEVm014206t1	303.95	307.93	0	0	0	21.96	23.95	0	0	0	20.19	19.6	0	0	0	8.78324	0	female specific	Daplx7pEVm014206	Uncharacterized protein	NA	NA	NA	NA	NA
Daplx7pEVm007288t11	73.13	526.83	0	0	0	3.23	25.05	0	0	0	3.31	21.01	0	0	0	8.58788	0	female specific	Daplx7pEVm007288	Small proline-rich protein	NA	NA	NA	NA	NA
Daplx7pEVm024312t2	290.84	297.83	0	0	0	31.06	34.25	0	0	0	39.54	40.27	0	0	0	9.45412	0	female specific	Daplx7pEVm024312	Uncharacterized protein	NA	NA	NA	NA	NA
Daplx7pEVm000157t11	337.15	245.84	0	0	0	3.98	3.12	0	0	0	6.38	6.15	0	0	0	8.69744	0	female specific	Daplx7pEVm000157	RIMS-binding protein,putative	217	ENSG00000060709	RIMBP2	RIMS binding protein 2	23504
Daplx7pEVm003795t9	121.37	451.08	0	0	0	4.48	17.93	0	0	0	4.26	14.44	0	0	0	8.57085	0	female specific	Daplx7pEVm003795	Chorion peroxidase precursor	306	ENSG00000130508	PXDN	peroxidasin	7837
Daplx7pEVm008170t7	336.57	227.13	0	0	0	15.54	11.3	0	0	0	16.92	11.79	0	0	0	8.64106	0	female specific	Daplx7pEVm008170	Daphplx:hxAUG26up1s2g226t1-like protein	NA	NA	NA	NA	NA
Daplx7pEVm006549t11	240.19	310.77	0	0	0	13.42	18.7	0	0	0	30.22	37.88	0	0	0	8.62541	0	female specific	Daplx7pEVm006549	Small proline-rich protein	NA	NA	NA	NA	NA
Daplx7pEVm002220t1	236.25	304.71	0	0	0	4.9	6.81	0	0	0	6.93	8.63	0	0	0	8.97298	0	female specific	Daplx7pEVm002220	Ubiquitin modifier-activating enzyme 1	1410	ENSG00000130985	UBA1	ubiquitin like modifier activating enzyme 1	7317
Daplx7pEVm008170t10	301.84	236.66	0	0	0	15.02	12.69	0	0	0	16.36	13.24	0	0	0	8.58967	0	female specific	Daplx7pEVm008170	Daphplx:hxAUG26up1s2g226t1-like protein	NA	NA	NA	NA	NA
Daplx7pEVm001075t17	378.94	155.89	0	0	0	9.79	4.34	0	0	0	9.39	4.02	0	0	0	8.49066	0	female specific	Daplx7pEVm001075	Uncharacterized protein	110	ENSG00000135316	SYNCRIP	synaptotagmin binding cytoplasmic RNA interacting protein	10492
Daplx7pEVm000015t6	467.48	60.81	0	0	0	1.95	0.27	0	0	0	10.33	1.51	0	0	0	8.31227	0	female specific	Daplx7pEVm000015	Protocadherin Fat	2865	ENSG00000083857	FAT1	FAT atypical cadherin 1	2195
Daplx7pEVm009475t2	290.24	237.31	0	0	0	10.83	9.53	0	0	0	19.3	17.18	0	0	0	8.56304	0	female specific	Daplx7pEVm009475	DOMINA protein,DOMINA protein (WHN-),Jumeau,LD24749p,Winged-helix nude transcription factor,Winged-helix protein jumeaux	192	ENSG00000120837	NFYB	nuclear transcription factor Y subunit beta	4801
Daplx7pEVm000186t11	517.9	0	0	0	0	4.49	0	0	0	0	36.98	0	0	0	0	8.18614	0	female specific	Daplx7pEVm000186	Delphilin	566	ENSG00000134775	FHOD3	formin homology 2 domain containing 3	80206
Daplx7pEVm006956t2	335.51	172.93	0	0	0	12.92	7.17	0	0	0	83.88	42.66	0	0	0	8.99203	0	female specific	Daplx7pEVm006956	28S ribosomal protein S30,mitochondrial	119	ENSG00000112996	MRPS30	mitochondrial ribosomal protein S30	10884
Daplx7pEVm015512t4	177.54	329.56	0	0	0	13.74	27.46	0	0	0	24.4	40.11	0	0	0	8.47405	0	female specific	Daplx7pEVm015512	Uncharacterized protein	NA	NA	NA	NA	NA
Daplx7pEVm000514t10	0.2	492.93	0	0	0	0	6.64	0	0	0	0.01	17.32	0	0	0	8.24928	0	female specific	Daplx7pEVm000514	Suppressor of tumorigenicity 14 protein,putative	637	ENSG00000112118	MCM3	minichromosome maintenance complex component 3	4172
Daplx7pEVm001810t1	228.71	262.47	0	0	0	4.37	5.4	0	0	0	15.03	18.5	0	0	0	8.46603	0	female specific	Daplx7pEVm001810	DNA damage-binding protein	1617	ENSG00000167986	DDB1	damage specific DNA binding protein 1	1642
Daplx7pEVm012808t13	185.23	294.15	0	0	0	10.4	17.79	0	0	0	25.34	41.23	0	0	0	8.40955	0	female specific	Daplx7pEVm012808	conserved protein	280	ENSG00000141560	FN3KRP	fructosamine 3 kinase related protein	79672
Daplx7pEVm002678t2	156.84	312.74	0	0	0	2.97	6.37	0	0	0	24.67	55.21	0	0	0	8.35568	0	female specific	Daplx7pEVm002678	Mitogen-activated protein kinase erk-a	271	ENSG00000134575	ACP2	acid phosphatase 2, lysosomal	53
Daplx7pEVm060552t2	225.71	241.22	0	0	0	26.68	30.71	0	0	0	100	100	0	0	0	9.41478	0	female specific	Daplx7pEVm060552	NA	NA	NA	NA	NA	NA
Daplx7pEVm003568t1	265.78	191.78	0	0	0	6.79	5.28	0	0	0	42.37	27.47	0	0	0	8.7222	0	female specific	Daplx7pEVm003568	Transducin beta protein 3	674	ENSG00000183751	TBL3	transducin beta like 3	10607
Daplx7pEVm006470t2	217.29	229.29	0	0	0	7.1	8.07	0	0	0	54.14	58.84	0	0	0	8.33117	0	female specific	Daplx7pEVm006470	Denn domain-containing protein	NA	NA	NA	NA	NA
Daplx7pEVm000845t6	261.49	180.69	0	0	0	4.29	3.19	0	0	0	13.35	10.74	0	0	0	8.2953	0	female specific	Daplx7pEVm000845	Nucleolar protein c7b	275	ENSG00000143183	TMCO1	transmembrane and coiled-coil domains 1	54499
Daplx7pEVm001700t6	261.23	177.38	0	0	0	4.91	3.59	0	0	0	33.52	24.83	0	0	0	8.28175	0	female specific	Daplx7pEVm001700	ATP-dependent RNA helicase DHX37	977	ENSG00000150990	DHX37	DEAH-box helicase 37	57647
Daplx7pEVm006440t1	207.42	227.74	0	0	0	6.76	8	0	0	0	100	100	0	0	0	9.91663	0	female specific	Daplx7pEVm006440	Clip-domain serine protease	NA	NA	NA	NA	NA
Daplx7pEVm012180t18	196.69	238.31	0	0	0	15.71	20.49	0	0	0	18.67	19.19	0	0	0	8.28977	0	female specific	Daplx7pEVm012180	Daphplx:hxAUG26up1s2g226t1-like protein	NA	NA	NA	NA	NA
Daplx7pEVm002051t14	150.17	284.31	0	0	0	4.88	9.96	0	0	0	8.11	14.58	0	0	0	8.2501	0	female specific	Daplx7pEVm002051	Clip-domain serine protease	126	ENSG00000164344	KLKB1	kallikrein B1	3818
Daplx7pEVm003445t4	210.13	215.22	0	0	0	5.35	5.9	0	0	0	13.31	14.29	0	0	0	8.26125	0	female specific	Daplx7pEVm003445	Proprotein convertase subtilisin/kexin type	651	ENSG00000140564	FURIN	furin, paired basic amino acid cleaving enzyme	5045
Daplx7pEVm012778t1	187.62	232.77	0	0	0	8.97	11.99	0	0	0	100	100	0	0	0	9.86268	0	female specific	Daplx7pEVm012778	Daphplx:hxAUG26us1648g120t1-like protein	NA	NA	NA	NA	NA
Daplx7pEVm005894t4	0	419.82	0	0	0	0	11.6	0	0	0	0	20.34	0	0	0	8.01801	0	female specific	Daplx7pEVm005894	Chromaffin granule amine transporter	168	ENSG00000146409	SLC18B1	solute carrier family 18 member B1	116843
Daplx7pEVm018426t4	262.98	153.29	0	0	0	26.31	16.52	0	0	0	13.04	8.4	0	0	0	8.56059	0	female specific	Daplx7pEVm018426	Uncharacterized protein	NA	NA	NA	NA	NA
Daplx7pEVm014229t1	222.28	190.18	0	0	0	11.95	11.01	0	0	0	43.01	31.15	0	0	0	8.93661	0	female specific	Daplx7pEVm014229	40s ribosomal s9-like protein	NA	NA	NA	NA	NA
Daplx7pEVm002570t3	266.24	139.92	0	0	0	9.33	5.28	0	0	0	32.65	17.77	0	0	0	8.13659	0	female specific	Daplx7pEVm002570	E3 ubiquitin-protein ligase RNF8	155	ENSG00000170537	TMC7	transmembrane channel like 7	79905
Daplx7pEVm018329t2	199.93	205.08	0	0	0	20.72	22.88	0	0	0	91.4	90.27	0	0	0	8.7269	0	female specific	Daplx7pEVm018329	Uncharacterized protein	NA	NA	NA	NA	NA
Daplx7pEVm008944t2	189.84	214.67	0	0	0	8.57	10.43	0	0	0	12.84	13.02	0	0	0	8.18809	0	female specific	Daplx7pEVm008944	Daphplx:hxAUG26up1s2g226t1-like protein	NA	NA	NA	NA	NA
Daplx7pEVm000389t7	129.11	272.64	0	0	0	1.46	3.33	0	0	0	4.69	10.81	0	0	0	8.12529	0	female specific	Daplx7pEVm000389	Uncharacterized protein	415	ENSG00000204427	ABHD16A	abhydrolase domain containing 16A	7920
Daplx7pEVm002326t12	184.93	212.03	0	0	0	7.27	8.98	0	0	0	42.4	45.7	0	0	0	8.16069	0	female specific	Daplx7pEVm002326	Strawberry notch	632	ENSG00000278788	SBNO2	strawberry notch homolog 2	22904
Daplx7pEVm007861t6	204.39	183.58	0	0	0	19.44	18.81	0	0	0	40	36.37	0	0	0	8.12485	0	female specific	Daplx7pEVm007861	Small proline-rich protein 3	NA	NA	NA	NA	NA
Daplx7pEVm004035t2	0	384.51	0	0	0	0	11.62	0	0	0	0	7.65	0	0	0	7.89194	0	female specific	Daplx7pEVm004035	Chorion peroxidase precursor	346	ENSG00000130508	PXDN	peroxidasin	7837
Daplx7pEVm003445t5	225.82	157.97	0	0	0	8.24	6.21	0	0	0	20.49	15.02	0	0	0	8.09364	0	female specific	Daplx7pEVm003445	Proprotein convertase subtilisin/kexin type	651	ENSG00000140564	FURIN	furin, paired basic amino acid cleaving enzyme	5045
Daplx7pEVm002722t1	176.09	198.03	0	0	0	3.68	4.46	0	0	0	32.8	37.45	0	0	0	8.44945	0	female specific	Daplx7pEVm002722	Lysosomal alpha-mannosidase	746	ENSG00000104774	MAN2B1	mannosidase alpha class 2B member 1	4125
Daplx7pEVm008489t5	160.03	212.41	0	0	0	13.14	18.78	0	0	0	31.06	36.44	0	0	0	8.06223	0	female specific	Daplx7pEVm008489	Small proline-rich protein	138	ENSG00000283100	SIRT2	sirtuin 2	22933
Daplx7pEVm014572t7	171.06	201.27	0	0	0	29.55	37.44	0	0	0	12.75	15.25	0	0	0	8.06804	0	female specific	Daplx7pEVm014572	Uncharacterized protein	NA	NA	NA	NA	NA
Daplx7pEVm003568t2	0	370.2	0	0	0	0	9.46	0	0	0	0	49.26	0	0	0	8.2107	0	female specific	Daplx7pEVm003568	Transducin beta protein 3	674	ENSG00000183751	TBL3	transducin beta like 3	10607
Daplx7pEVm002905t4	257.47	110.67	0	0	0	10.17	4.71	0	0	0	37.41	17.56	0	0	0	7.96257	0	female specific	Daplx7pEVm002905	Arginine N-methyltransferase	670	ENSG00000100462	PRMT5	protein arginine methyltransferase 5	10419
Daplx7pEVm001114t2	133.2	227.12	0	0	0	2.07	3.8	0	0	0	14.66	27.12	0	0	0	7.99316	0	female specific	Daplx7pEVm001114	Low-density lipoprotein receptor-related protein	268	ENSG00000281324	LRP6	LDL receptor related protein 6	4040
Daplx7pEVm006809t2	189.99	168.88	0	0	0	14.8	14.17	0	0	0	16.63	14.23	0	0	0	8.38567	0	female specific	Daplx7pEVm006809	Daphplx:hxAUG26up1s2g226t1-like protein	NA	NA	NA	NA	NA
Daplx7pEVm003070t5	82.23	274.73	0	0	0	2.23	8.02	0	0	0	17.95	56.38	0	0	0	8.43951	0	female specific	Daplx7pEVm003070	Pre-mRNA-splicing factor SYF1	1080	ENSG00000076924	XAB2	XPA binding protein 2	56949
Daplx7pEVm002593t6	129.8	216.71	0	0	0	3.99	7.17	0	0	0	17.41	27.43	0	0	0	7.93935	0	female specific	Daplx7pEVm002593	Uncharacterized protein	NA	NA	NA	NA	NA
Daplx7pEVm009427t13	183.02	162.75	0	0	0	7.23	6.92	0	0	0	50.07	41.51	0	0	0	7.95933	0	female specific	Daplx7pEVm009427	Zinc finger X-chromosomal protein	NA	NA	NA	NA	NA
Daplx7pEVm006519t4	165.48	178.04	0	0	0	5.04	5.84	0	0	0	23.94	25.06	0	0	0	7.95505	0	female specific	Daplx7pEVm006519	Btb/poz domain-containing protein	112	ENSG00000121067	SPOP	speckle type BTB/POZ protein	8405
Daplx7pEVm006705t8	121.95	216.51	0	0	0	3.51	6.72	0	0	0	14.04	29.25	0	0	0	7.89926	0	female specific	Daplx7pEVm006705	Ezrin-moesin-radixin	658	ENSG00000092820	EZR	ezrin	7430
Daplx7pEVm015022t1	141.15	195.25	0	0	0	8.2	12.21	0	0	0	7.47	10.73	0	0	0	7.91364	0	female specific	Daplx7pEVm015022	Daphplx:hxAUG26up1s2g226t1-like protein	NA	NA	NA	NA	NA
Daplx7pEVm000286t5	322.55	0	0	0	0	2.76	0	0	0	0	6.07	0	0	0	0	7.50696	0	female specific	Daplx7pEVm000286	Inverted formin-2,putative	266	ENSG00000137460	FHDC1	FH2 domain containing 1	85462
Daplx7pEVm019902t1	25.75	294.4	0	0	0	3.6	44.32	0	0	0	0.39	4.5	0	0	0	7.66536	0	female specific	Daplx7pEVm019902	Ribosomal protein L28	108	ENSG00000108107	RPL28	ribosomal protein L28	6158
Daplx7pEVm014807t3	187.54	130.78	0	0	0	45.64	34.28	0	0	0	45.74	32.7	0	0	0	8.55023	0	female specific	Daplx7pEVm014807	Uncharacterized protein	NA	NA	NA	NA	NA
Daplx7pEVm008070t5	187.92	128.71	0	0	0	7.01	5.17	0	0	0	11.12	9.92	0	0	0	7.81602	0	female specific	Daplx7pEVm008070	Held out wings,putative	276	ENSG00000112531	QKI	QKI, KH domain containing RNA binding	9444
Daplx7pEVm007288t21	89.4	227.06	0	0	0	9.32	25.49	0	0	0	9.56	21.37	0	0	0	7.7618	0	female specific	Daplx7pEVm007288	Small proline-rich protein	NA	NA	NA	NA	NA
Daplx7pEVm007288t4	125.84	189.99	0	0	0	5.8	9.44	0	0	0	5.95	7.91	0	0	0	7.81625	0	female specific	Daplx7pEVm007288	Small proline-rich protein	NA	NA	NA	NA	NA
Daplx7pEVm010479t4	171.79	139.3	0	0	0	8.84	7.72	0	0	0	13.37	11.04	0	0	0	7.80476	0	female specific	Daplx7pEVm010479	Daphplx:hxAUG26up1s2g226t1-like protein	NA	NA	NA	NA	NA
Daplx7pEVm001696t3	125.23	182.94	0	0	0	2.25	3.54	0	0	0	13	22.53	0	0	0	7.78395	0	female specific	Daplx7pEVm001696	Serine/threonine-protein kinase 11-interacting protein	NA	NA	NA	NA	NA
Daplx7pEVm000126t6	306.88	0	0	0	0	2.41	0	0	0	0	5.84	0	0	0	0	7.43564	0	female specific	Daplx7pEVm000126	E3 ubiquitin-protein ligase UBR5	657	ENSG00000104517	UBR5	ubiquitin protein ligase E3 component n-recognin 5	51366
Daplx7pEVm000133t4	306.83	0	0	0	0	3.01	0	0	0	0	5.19	0	0	0	0	7.43541	0	female specific	Daplx7pEVm000133	Snf2-related CBP activator (SRCAP),mRNA protein	642	ENSG00000110107	PRPF19	pre-mRNA processing factor 19	27339
Daplx7pEVm007020t1	134.85	166.06	0	0	0	4.18	5.54	0	0	0	77.47	99.86	0	0	0	8.29645	0	female specific	Daplx7pEVm007020	conserved protein	NA	NA	NA	NA	NA
Daplx7pEVm008489t2	155.32	141.54	0	0	0	7.91	7.76	0	0	0	18.69	15.05	0	0	0	7.74154	0	female specific	Daplx7pEVm008489	Small proline-rich protein	138	ENSG00000283100	SIRT2	sirtuin 2	22933
Daplx7pEVm008055t3	128.11	162.52	0	0	0	5.44	7.43	0	0	0	65.18	77.04	0	0	0	7.71005	0	female specific	Daplx7pEVm008055	conserved protein	NA	NA	NA	NA	NA
Daplx7pEVm003444t34	186.52	98.93	0	0	0	5.66	3.24	0	0	0	6.24	4.29	0	0	0	7.63324	0	female specific	Daplx7pEVm003444	Double oxidase: two peroxidase domains	322	ENSG00000130508	PXDN	peroxidasin	7837
Daplx7pEVm001510t2	107.16	174.89	0	0	0	1.87	3.28	0	0	0	13.72	23.04	0	0	0	7.64716	0	female specific	Daplx7pEVm001510	conserved protein	NA	NA	NA	NA	NA
Daplx7pEVm003438t14	169.43	110	0	0	0	8.29	5.79	0	0	0	5.11	3.21	0	0	0	7.63114	0	female specific	Daplx7pEVm003438	Small proline-rich protein	NA	NA	NA	NA	NA
Daplx7pEVm002570t4	119.14	158.23	0	0	0	3.56	5.09	0	0	0	12.46	17.13	0	0	0	7.64053	0	female specific	Daplx7pEVm002570	E3 ubiquitin-protein ligase RNF8	155	ENSG00000170537	TMC7	transmembrane channel like 7	79905
Daplx7pEVm008368t5	263.79	10.33	0	0	0	11.11	0.47	0	0	0	7.23	0.28	0	0	0	7.30447	0	female specific	Daplx7pEVm008368	conserved protein	256	ENSG00000103544	VPS35L	VPS35 endosomal protein sorting factor like	57020
Daplx7pEVm000418t8	191.33	82.43	0	0	0	2.47	1.14	0	0	0	9.76	6	0	0	0	7.53918	0	female specific	Daplx7pEVm000418	Rho GTPase-activating protein	243	ENSG00000137727	ARHGAP20	Rho GTPase activating protein 20	57569
Daplx7pEVm008388t9	145.71	126.88	0	0	0	5.57	5.22	0	0	0	15.17	11.64	0	0	0	7.61788	0	female specific	Daplx7pEVm008388	Bicaudal-c	115	ENSG00000122870	BICC1	BicC family RNA binding protein 1	80114
Daplx7pEVm018111t5_1/2	137.56	134.5	0	0	0	31.81	33.5	0	0	0	100	100	0	0	0	9.23931	0	female specific	Daplx7pEVm018111_1/2	di-domain hemoglobin precursor	NA	NA	NA	NA	NA
Daplx7pEVm000972t8	180.44	90.68	0	0	0	2.54	1.38	0	0	0	9.16	5.52	0	0	0	7.55109	0	female specific	Daplx7pEVm000972	SLIT-ROBO Rho GTPase-activating 2 protein	616	ENSG00000196935	SRGAP1	SLIT-ROBO Rho GTPase activating protein 1	57522
Daplx7pEVm014935t6	156.68	114.26	0	0	0	10.17	7.99	0	0	0	6.49	4.45	0	0	0	7.59972	0	female specific	Daplx7pEVm014935	NA	NA	NA	NA	NA	NA
Daplx7pEVm012180t10	122.42	146.89	0	0	0	9.21	11.9	0	0	0	10.94	11.14	0	0	0	7.60392	0	female specific	Daplx7pEVm012180	Daphplx:hxAUG26up1s2g226t1-like protein	NA	NA	NA	NA	NA
Daplx7pEVm000802t5	167.39	100.71	0	0	0	2.57	1.66	0	0	0	6.93	5.09	0	0	0	7.56216	0	female specific	Daplx7pEVm000802	CD109 antigen	714	ENSG00000156535	CD109	CD109 molecule	135228
Daplx7pEVm000471t4	144.83	122.8	0	0	0	1.61	1.47	0	0	0	6.4	6.22	0	0	0	7.59071	0	female specific	Daplx7pEVm000471	Cadherin-87A	449	ENSG00000107736	CDH23	cadherin related 23	64072
Daplx7pEVm013889t2	153.11	110.21	0	0	0	9.9	7.67	0	0	0	100	100	0	0	0	8.0924	0	female specific	Daplx7pEVm013889	Transmembrane protein	NA	NA	NA	NA	NA
Daplx7pEVm004817t2	126.3	134.85	0	0	0	3.64	4.18	0	0	0	59.75	63.91	0	0	0	7.56322	0	female specific	Daplx7pEVm004817	conserved protein	145	ENSG00000109758	HGFAC	HGF activator	3083
Daplx7pEVm000901t6	98.05	162	0	0	0	1.43	2.55	0	0	0	14.5	28.8	0	0	0	7.52989	0	female specific	Daplx7pEVm000901	Formin-2	352	ENSG00000155816	FMN2	formin 2	56776
Daplx7pEVm003165t7	188.92	68.17	0	0	0	5.6	2.18	0	0	0	7.48	2.94	0	0	0	7.41886	0	female specific	Daplx7pEVm003165	V-type proton ATPase 116 kDa subunit a	1026	ENSG00000033627	ATP6V0A1	ATPase H+ transporting V0 subunit a1	535
Daplx7pEVm003657t3	158.47	94.01	0	0	0	4.05	2.59	0	0	0	17.68	11.49	0	0	0	7.47451	0	female specific	Daplx7pEVm003657	Pre-mRNA-processing factor 40 A	332	ENSG00000110844	PRPF40B	pre-mRNA processing factor 40 homolog B	25766
Daplx7pEVm005038t1	163.05	89.03	0	0	0	5.59	3.28	0	0	0	33.76	18.08	0	0	0	8.18379	0	female specific	Daplx7pEVm005038	Arginine N-methyltransferase	380	ENSG00000185238	PRMT3	protein arginine methyltransferase 3	10196
Daplx7pEVm000839t7	246.21	5.85	0	0	0	4	0.1	0	0	0	20.32	0.57	0	0	0	7.17264	0	female specific	Daplx7pEVm000839	Class A Scavenger Receptor (SRCR domain) with Serine Protease domain.	326	ENSG00000164099	PRSS12	serine protease 12	8492
Daplx7pEVm007288t16	250.55	0	0	0	0	11.84	0	0	0	0	12.14	0	0	0	0	7.14555	0	female specific	Daplx7pEVm007288	Small proline-rich protein	NA	NA	NA	NA	NA
Daplx7pEVm009569t2	144.55	105.61	0	0	0	6.47	5.09	0	0	0	88.2	79.44	0	0	0	7.48598	0	female specific	Daplx7pEVm009569	Juvenile hormone-inducible protein	NA	NA	NA	NA	NA
Daplx7pEVm001070t2	110.07	135.16	0	0	0	1.6	2.11	0	0	0	4.82	7.32	0	0	0	7.46915	0	female specific	Daplx7pEVm001070	Homeodomain-interacting protein kinase,putative	680	ENSG00000064393	HIPK2	homeodomain interacting protein kinase 2	28996
Daplx7pEVm015280t2	136.3	107.77	0	0	0	10.13	8.62	0	0	0	27.91	23.17	0	0	0	7.45654	0	female specific	Daplx7pEVm015280	Uncharacterized protein	NA	NA	NA	NA	NA
Daplx7pEVm000408t9	167.35	75.66	0	0	0	1.92	0.94	0	0	0	17.75	10.46	0	0	0	7.37726	0	female specific	Daplx7pEVm000408	Sodium channel protein type 2 subunit alpha	1080	ENSG00000285479	CACNA1C	calcium voltage-gated channel subunit alpha1 C	775
Daplx7pEVm001930t15	65.19	175.73	0	0	0	1.28	3.7	0	0	0	5.96	17.26	0	0	0	7.36494	0	female specific	Daplx7pEVm001930	Histone-lysine N-methyltransferase E(z)	503	ENSG00000106462	EZH2	enhancer of zeste 2 polycomb repressive complex 2 subunit	2146
Daplx7pEVm014030t5	134.15	106.35	0	0	0	11.43	9.76	0	0	0	77.86	63.46	0	0	0	7.43555	0	female specific	Daplx7pEVm014030	Ldl receptor ligand-binding repeat bearing protein	NA	NA	NA	NA	NA
Daplx7pEVm010523t5	106.59	133.26	0	0	0	5.91	7.96	0	0	0	9.75	14.74	0	0	0	7.43659	0	female specific	Daplx7pEVm010523	Glutaryl-CoA dehydrogenase,mitochondrial	605	ENSG00000105607	GCDH	glutaryl-CoA dehydrogenase	2639
Daplx7pEVm000031t4	238.54	0	0	0	0	1.22	0	0	0	0	1.85	0	0	0	0	7.07536	0	female specific	Daplx7pEVm000031	E3 ubiquitin protein ligase URE-B1 variant	2053	ENSG00000086758	HUWE1	HECT, UBA and WWE domain containing 1, E3 ubiquitin protein ligase	10075
Daplx7pEVm002220t4	72.56	163.9	0	0	0	2.05	4.98	0	0	0	2.9	6.31	0	0	0	7.73107	0	female specific	Daplx7pEVm002220	Ubiquitin modifier-activating enzyme 1	1410	ENSG00000130985	UBA1	ubiquitin like modifier activating enzyme 1	7317
Daplx7pEVm001335t9	179.83	55.64	0	0	0	3.21	1.07	0	0	0	9.24	3.65	0	0	0	7.26743	0	female specific	Daplx7pEVm001335	Period circadian protein,putative	122	ENSG00000132326	PER2	period circadian regulator 2	8864
Daplx7pEVm005608t1	99.72	134.59	0	0	0	2.64	3.84	0	0	0	9.94	12.13	0	0	0	7.39859	0	female specific	Daplx7pEVm005608	ATP-binding cassette sub-family G member	294	ENSG00000118777	ABCG2	ATP binding cassette subfamily G member 2 (Junior blood group)	9429
Daplx7pEVm007262t3	122.06	108.76	0	0	0	5.94	5.7	0	0	0	35.85	29.53	0	0	0	7.38067	0	female specific	Daplx7pEVm007262	Cell division control protein	312	ENSG00000094804	CDC6	cell division cycle 6	990
Daplx7pEVm002298t7	0.61	228.33	0	0	0	0.02	6.06	0	0	0	0	1.24	0	0	0	7.15043	0	female specific	Daplx7pEVm002298	Cytoglobin	NA	NA	NA	NA	NA
Daplx7pEVm005044t1	125.81	103.08	0	0	0	4.06	3.58	0	0	0	20.11	16.26	0	0	0	7.36589	0	female specific	Daplx7pEVm005044	Kinesin protein KIF2A	653	ENSG00000068796	KIF2A	kinesin family member 2A	3796
Daplx7pEVm005384t1	81.91	146.91	0	0	0	2.73	5.26	0	0	0	23.3	42.17	0	0	0	7.71063	0	female specific	Daplx7pEVm005384	Tubulin tyrosine ligase family,member	492	ENSG00000100304	TTLL12	tubulin tyrosine ligase like 12	23170
Daplx7pEVm000005t67	0	227.09	0	0	0	0	1.15	0	0	0	0	1.1	0	0	0	7.13775	0	female specific	Daplx7pEVm000005	Microtubule-actin cross-linking factor	1869	ENSG00000127603	MACF1	microtubule-actin crosslinking factor 1	23499
Daplx7pEVm018901t2	90.15	136.32	0	0	0	8.27	13.47	0	0	0	3.32	5.73	0	0	0	8.06424	0	female specific	Daplx7pEVm018901	di-domain hemoglobin precursor	NA	NA	NA	NA	NA
Daplx7pEVm000972t5	226.23	0	0	0	0	3.35	0	0	0	0	12.06	0	0	0	0	6.99969	0	female specific	Daplx7pEVm000972	SLIT-ROBO Rho GTPase-activating 2 protein	616	ENSG00000196935	SRGAP1	SLIT-ROBO Rho GTPase activating protein 1	57522
Daplx7pEVm011416t3	78.6	147.43	0	0	0	4.23	8.55	0	0	0	14.19	24.82	0	0	0	7.31618	0	female specific	Daplx7pEVm011416	Alcohol dehydrogenase class	498	ENSG00000197894	ADH5	alcohol dehydrogenase 5 (class III), chi polypeptide	128
Daplx7pEVm000604t8	192.85	33.1	0	0	0	2.39	0.44	0	0	0	12.78	2.29	0	0	0	7.12469	0	female specific	Daplx7pEVm000604	Ras GTPase-activating protein IQGAP1	1002	ENSG00000140575	IQGAP1	IQ motif containing GTPase activating protein 1	8826
Daplx7pEVm002389t13	62.81	162.45	0	0	0	1.49	4.14	0	0	0	6.24	16.15	0	0	0	7.27378	0	female specific	Daplx7pEVm002389	conserved protein	NA	NA	NA	NA	NA
Daplx7pEVm000225t5	180.03	44.76	0	0	0	1.71	0.46	0	0	0	30.94	10.56	0	0	0	7.16665	0	female specific	Daplx7pEVm000225	ELKS/Rab6-interacting/CAST family member	248	ENSG00000187672	ERC2	ELKS/RAB6-interacting/CAST family member 2	26059
Daplx7pEVm000052t23	224.65	0	0	0	0	2.26	0	0	0	0	8.23	0	0	0	0	6.98968	0	female specific	Daplx7pEVm000052	conserved protein	157	ENSG00000183963	SMTN	smoothelin	6525
Daplx7pEVm004035t3	222.82	0	0	0	0	6.96	0	0	0	0	5.17	0	0	0	0	6.97801	0	female specific	Daplx7pEVm004035	Chorion peroxidase precursor	346	ENSG00000130508	PXDN	peroxidasin	7837
Daplx7pEVm000043t9	145.15	75.46	0	0	0	0.95	0.53	0	0	0	2.23	1.13	0	0	0	7.26233	0	female specific	Daplx7pEVm000043	Microsomal triglyceride transfer protein large subunit	264	ENSG00000188897		NA	400499
Daplx7pEVm006470t3	118.72	100.34	0	0	0	4.17	3.8	0	0	0	31.82	27.69	0	0	0	7.30417	0	female specific	Daplx7pEVm006470	Denn domain-containing protein	NA	NA	NA	NA	NA
Daplx7pEVm000085t7	0	215.2	0	0	0	0	2.17	0	0	0	0	10.09	0	0	0	7.06091	0	female specific	Daplx7pEVm000085	Vacuolar protein sorting-associated protein 13C	860	ENSG00000129003	VPS13C	vacuolar protein sorting 13 homolog C	54832
Daplx7pEVm001277t4	74.32	140.4	0	0	0	2.78	5.65	0	0	0	16.88	31.26	0	0	0	7.24218	0	female specific	Daplx7pEVm001277	Serine/threonine-protein kinase polo	532	ENSG00000166851	PLK1	polo like kinase 1	5347
Daplx7pEVm009486t2	159.18	54.42	0	0	0	6.94	2.56	0	0	0	32.67	12.77	0	0	0	7.1452	0	female specific	Daplx7pEVm009486	REST corepressor	346	ENSG00000117625	RCOR3	REST corepressor 3	55758
Daplx7pEVm015745t2	101	112	0	0	0	6.74	8.04	0	0	0	100	100	0	0	0	7.99478	0	female specific	Daplx7pEVm015745	Pathogen-related-like protein	NA	NA	NA	NA	NA
Daplx7pEVm002362t12	0	210.55	0	0	0	0	3.57	0	0	0	0	7.24	0	0	0	7.02971	0	female specific	Daplx7pEVm002362	Eukaryotic translation initiation factor 4E transporter,putative	NA	NA	NA	NA	NA
Daplx7pEVm000333t11	84.38	125.63	0	0	0	0.82	1.32	0	0	0	7.88	14.6	0	0	0	7.23482	0	female specific	Daplx7pEVm000333	Fibrillin-2	322	ENSG00000166147	FBN1	fibrillin 1	2200
Daplx7pEVm000286t23	38.22	170.09	0	0	0	0.66	3.16	0	0	0	1.45	8.8	0	0	0	7.10617	0	female specific	Daplx7pEVm000286	Inverted formin-2,putative	266	ENSG00000137460	FHDC1	FH2 domain containing 1	85462
Daplx7pEVm000248t15	207.22	0	0	0	0	2.13	0	0	0	0	6.84	0	0	0	0	6.87443	0	female specific	Daplx7pEVm000248	E3 ubiquitin-protein ligase TRIP12	984	ENSG00000153827	TRIP12	thyroid hormone receptor interactor 12	9320
Daplx7pEVm010025t4	154.43	50.53	0	0	0	5.77	2.03	0	0	0	28.54	11.57	0	0	0	7.07892	0	female specific	Daplx7pEVm010025	KAT8 regulatory NSL complex subunit	411	ENSG00000123374	CDK2	cyclin dependent kinase 2	1017
Daplx7pEVm007344t8	121.82	80.74	0	0	0	5.81	4.15	0	0	0	47.92	42.64	0	0	0	7.17479	0	female specific	Daplx7pEVm007344	Jmjc domain-containing histone demethylation protein	NA	NA	NA	NA	NA
Daplx7pEVm005461t15	89.77	111.26	0	0	0	3.06	4.09	0	0	0	31.82	36.2	0	0	0	7.18543	0	female specific	Daplx7pEVm005461	Trypsin serine protease	176	ENSG00000153802	TMPRSS11D	transmembrane serine protease 11D	9407
Daplx7pEVm001694t14	140.16	60.32	0	0	0	2.47	1.14	0	0	0	7.61	3.53	0	0	0	7.09461	0	female specific	Daplx7pEVm001694	Timeless	104	ENSG00000111602	TIMELESS	timeless circadian regulator	8914
Daplx7pEVm011278t4	138.58	61.81	0	0	0	8.36	4.02	0	0	0	58.13	23.8	0	0	0	7.6336	0	female specific	Daplx7pEVm011278	Uncharacterized protein	NA	NA	NA	NA	NA
Daplx7pEVm002408t6	134.29	65.23	0	0	0	2.05	1.07	0	0	0	9.95	4.9	0	0	0	7.10822	0	female specific	Daplx7pEVm002408	Lysosomal alpha-mannosidase	833	ENSG00000104774	MAN2B1	mannosidase alpha class 2B member 1	4125
Daplx7pEVm004149t15	105.13	93.58	0	0	0	3.46	3.31	0	0	0	8.92	9.35	0	0	0	7.16662	0	female specific	Daplx7pEVm004149	E3 ubiquitin-protein ligase TRIM37,putative	553	ENSG00000108395	TRIM37	tripartite motif containing 37	4591
Daplx7pEVm010479t1	101.75	95.06	0	0	0	5.46	5.5	0	0	0	8.26	7.86	0	0	0	7.15451	0	female specific	Daplx7pEVm010479	Daphplx:hxAUG26up1s2g226t1-like protein	NA	NA	NA	NA	NA
Daplx7pEVm000248t10	196.34	0	0	0	0	1.77	0	0	0	0	5.69	0	0	0	0	6.79753	0	female specific	Daplx7pEVm000248	E3 ubiquitin-protein ligase TRIP12	984	ENSG00000153827	TRIP12	thyroid hormone receptor interactor 12	9320
Daplx7pEVm000942t16	105.88	88.73	0	0	0	1.72	1.56	0	0	0	6.68	5.86	0	0	0	7.13486	0	female specific	Daplx7pEVm000942	Meiosis arrest female protein	454	ENSG00000277140	MARF1	meiosis regulator and mRNA stability factor 1	9665
Daplx7pEVm000049t31	192.82	1.37	0	0	0	2.36	0.02	0	0	0	5.75	0.06	0	0	0	6.78739	0	female specific	Daplx7pEVm000049	Unconventional myosin-XV	754	ENSG00000091536	MYO15A	myosin XVA	51168
Daplx7pEVm016456t1	98	95.5	0	0	0	6.63	6.95	0	0	0	100	100	0	0	0	7.85399	0	female specific	Daplx7pEVm016456	Uncharacterized protein	NA	NA	NA	NA	NA
Daplx7pEVm013399t3	27.78	164.67	0	0	0	1.22	7.8	0	0	0	10.99	80.32	0	0	0	7.34262	0	female specific	Daplx7pEVm013399	SAC3 domain-containing protein	159	ENSG00000189007	ADAT2	adenosine deaminase, tRNA specific 2	134637
Daplx7pEVm002395t7	108.6	83.66	0	0	0	2.27	1.89	0	0	0	29.81	24.07	0	0	0	7.11476	0	female specific	Daplx7pEVm002395	SET and MYND domain-containing protein 1	NA	NA	NA	NA	NA
Daplx7pEVm002468t1	72.68	117.45	0	0	0	1.85	3.21	0	0	0	11.43	18.68	0	0	0	7.0856	0	female specific	Daplx7pEVm002468	DNA replication licensing factor mcm5	1083	ENSG00000076003	MCM6	minichromosome maintenance complex component 6	4175
Daplx7pEVm004675t14	188.6	0	0	0	0	4.57	0	0	0	0	18.78	0	0	0	0	6.74021	0	female specific	Daplx7pEVm004675	Amyloid beta A4 precursor protein-binding family B member	313	ENSG00000163697	APBB2	amyloid beta precursor protein binding family B member 2	323
Daplx7pEVm013249t10	15.36	172.7	0	0	0	1.68	20.36	0	0	0	0.31	3.63	0	0	0	6.90539	0	female specific	Daplx7pEVm013249	Cathepsin L	389	ENSG00000135047	CTSL	cathepsin L	1514
Daplx7pEVm023469t1	95.94	92.08	0	0	0	19.36	20.01	0	0	0	100	100	0	0	0	8.70724	0	female specific	Daplx7pEVm023469	Uncharacterized protein	NA	NA	NA	NA	NA
Daplx7pEVm002727t2	102.27	85.24	0	0	0	3.47	3.12	0	0	0	98.57	96.92	0	0	0	8.09662	0	female specific	Daplx7pEVm002727	Btb/poz domain-containing protein	107	ENSG00000121067	SPOP	speckle type BTB/POZ protein	8405
Daplx7pEVm000303t11	0	187.21	0	0	0	0	2.45	0	0	0	0	10.41	0	0	0	6.86203	0	female specific	Daplx7pEVm000303	Bromodomain and WD repeat-containing protein	731	ENSG00000185658	BRWD1	bromodomain and WD repeat domain containing 1	54014
Daplx7pEVm009791t1	61.13	125.44	0	0	0	2.56	5.67	0	0	0	6.13	12.71	0	0	0	7.03249	0	female specific	Daplx7pEVm009791	Ubiquitin-protein e3 ligase	NA	NA	NA	NA	NA
Daplx7pEVm004831t3	103.77	82.22	0	0	0	2.89	2.47	0	0	0	8.5	6.28	0	0	0	7.06837	0	female specific	Daplx7pEVm004831	Methylcrotonoyl-CoA carboxylase subunit alpha,mitochondrial	849	ENSG00000175198	PCCA	propionyl-CoA carboxylase alpha subunit	5095
Daplx7pEVm021440t1	85.42	98.02	0	0	0	12.36	15.28	0	0	0	81.35	82.37	0	0	0	8.07322	0	female specific	Daplx7pEVm021440	Uncharacterized protein	NA	NA	NA	NA	NA
Daplx7pEVm000005t7	3.05	180.37	0	0	0	0.01	0.61	0	0	0	0.01	0.59	0	0	0	6.83981	0	female specific	Daplx7pEVm000005	Microtubule-actin cross-linking factor	1869	ENSG00000127603	MACF1	microtubule-actin crosslinking factor 1	23499
Daplx7pEVm001017t1	0	183.25	0	0	0	0	2.94	0	0	0	0	25.01	0	0	0	6.83154	0	female specific	Daplx7pEVm001017	Multidrug resistance-associated protein lethal(2)03659	1106	ENSG00000114770	ABCC5	ATP binding cassette subfamily C member 5	10057
Daplx7pEVm005479t3	85.6	97.47	0	0	0	2.63	3.22	0	0	0	25	25.72	0	0	0	7.05574	0	female specific	Daplx7pEVm005479	Poly(A) RNA polymerase gld-2 A	193	ENSG00000164329	PAPD4	poly(A) RNA polymerase D4, non-canonical	167153
Daplx7pEVm004602t1	88.39	94.5	0	0	0	2.75	3.16	0	0	0	48.5	52.22	0	0	0	7.58746	0	female specific	Daplx7pEVm004602	Nitric oxide-associated protein	325	ENSG00000084092	NOA1	nitric oxide associated 1	84273
Daplx7pEVm003980t4	71.03	109.57	0	0	0	1.85	3.07	0	0	0	12.14	18.24	0	0	0	7.0169	0	female specific	Daplx7pEVm003980	DnaJ (Hsp40),subfamily C,member 10 (DNAJC10)	593	ENSG00000077232	DNAJC10	DnaJ heat shock protein family (Hsp40) member C10	54431
Daplx7pEVm010732t2	0	179.85	0	0	0	0	10.34	0	0	0	0	6.28	0	0	0	6.80484	0	female specific	Daplx7pEVm010732	Daphplx:hxAUG26up1s2g226t1-like protein	NA	NA	NA	NA	NA
Daplx7pEVm001785t7	179.44	0	0	0	0	2.73	0	0	0	0	25.63	0	0	0	0	6.66929	0	female specific	Daplx7pEVm001785	Arf-GAP with GTPase,ANK repeat and PH domain-containing protein	396	ENSG00000133612	AGAP3	ArfGAP with GTPase domain, ankyrin repeat and PH domain 3	116988
Daplx7pEVm001857t3	110.56	68.77	0	0	0	1.63	1.09	0	0	0	44.04	30.05	0	0	0	7.36474	0	female specific	Daplx7pEVm001857	Kinase C-binding protein NELL2	501	ENSG00000165973	NELL1	neural EGFL like 1	4745
Daplx7pEVm000739t3	179.22	0	0	0	0	2.69	0	0	0	0	7.44	0	0	0	0	6.66754	0	female specific	Daplx7pEVm000739	PERQ amino acid-rich with GYF domain-containing protein	NA	NA	NA	NA	NA
Daplx7pEVm003438t2	75.44	101.39	0	0	0	2.35	3.4	0	0	0	1.45	1.88	0	0	0	6.99814	0	female specific	Daplx7pEVm003438	Small proline-rich protein	NA	NA	NA	NA	NA
Daplx7pEVm010838t1	101.28	75.36	0	0	0	4.46	3.57	0	0	0	100	100	0	0	0	8.60845	0	female specific	Daplx7pEVm010838	Uncharacterized protein	NA	NA	NA	NA	NA
Daplx7pEVm029158t28	57.99	117.12	0	0	0	0.84	1.82	0	0	0	2.96	6.33	0	0	0	6.94417	0	female specific	Daplx7pEVm029158	Multidrug resistance-associated protein lethal(2)03659	942	ENSG00000275331	ABCC6	ATP binding cassette subfamily C member 6	368
Daplx7pEVm000560t3	173.96	0.05	0	0	0	2.26	0	0	0	0	22.84	0.01	0	0	0	6.62577	0	female specific	Daplx7pEVm000560	Uncharacterized protein	NA	NA	NA	NA	NA
Daplx7pEVm007861t2	96.97	76.87	0	0	0	3.36	2.87	0	0	0	6.91	5.54	0	0	0	6.97205	0	female specific	Daplx7pEVm007861	Small proline-rich protein 3	NA	NA	NA	NA	NA
Daplx7pEVm000753t10	98.22	75.03	0	0	0	6.73	5.53	0	0	0	25.72	17.68	0	0	0	6.96599	0	female specific	Daplx7pEVm000753	Gamma-aminobutyric acid type B receptor subunit	628	ENSG00000136928	GABBR2	gamma-aminobutyric acid type B receptor subunit 2	9568
Daplx7pEVm012852t1	88.29	84.45	0	0	0	6.05	6.23	0	0	0	31.39	29.46	0	0	0	7.50205	0	female specific	Daplx7pEVm012852	Carbonic anhydrase	150	ENSG00000168748	CA7	carbonic anhydrase 7	766
Daplx7pEVm006519t7	97.26	75.34	0	0	0	2.96	2.47	0	0	0	14.07	10.61	0	0	0	6.96109	0	female specific	Daplx7pEVm006519	Btb/poz domain-containing protein	112	ENSG00000121067	SPOP	speckle type BTB/POZ protein	8405
Daplx7pEVm025042t1	72.71	99.5	0	0	0	6.14	9.05	0	0	0	100	100	0	0	0	8.57541	0	female specific	Daplx7pEVm025042	40s ribosomal protein s9	NA	NA	NA	NA	NA
Daplx7pEVm027971t1	128.86	42.39	0	0	0	18.05	6.4	0	0	0	3.72	1.45	0	0	0	7.54548	0	female specific	Daplx7pEVm027971	Stress-associated endoplasmic reticulum protein	NA	NA	NA	NA	NA
Daplx7pEVm000219t12	78.8	92.04	0	0	0	1.27	1.6	0	0	0	8.06	9.46	0	0	0	6.95666	0	female specific	Daplx7pEVm000219	Centromere-associated protein E	353	ENSG00000138778	CENPE	centromere protein E	1062
Daplx7pEVm002230t9	52.71	117.27	0	0	0	0.94	2.25	0	0	0	1.93	5.22	0	0	0	6.89048	0	female specific	Daplx7pEVm002230	SUN domain-containing ossification factor	226	ENSG00000094975	SUCO	SUN domain containing ossification factor	51430
Daplx7pEVm014291t3	86.72	82.75	0	0	0	6.16	6.33	0	0	0	31.4	29.44	0	0	0	6.94187	0	female specific	Daplx7pEVm014291	U3 small nucleolar ribonucleoprotein IMP4	378	ENSG00000136718	IMP4	IMP4, U3 small nucleolar ribonucleoprotein	92856
Daplx7pEVm000311t4	37.64	131.82	0	0	0	0.38	1.43	0	0	0	1.92	7.19	0	0	0	6.83475	0	female specific	Daplx7pEVm000311	Transport protein Sec16A,putative	389	ENSG00000148396	SEC16A	SEC16 homolog A, endoplasmic reticulum export factor	9919
Daplx7pEVm002326t6	103.3	65.77	0	0	0	2.29	1.57	0	0	0	13.32	7.97	0	0	0	6.91298	0	female specific	Daplx7pEVm002326	Strawberry notch	632	ENSG00000278788	SBNO2	strawberry notch homolog 2	22904
Daplx7pEVm008956t1	31.43	136.72	0	0	0	1.44	6.74	0	0	0	2.12	9.94	0	0	0	7.174	0	female specific	Daplx7pEVm008956	Low-density lipoprotein receptor ldl	NA	NA	NA	NA	NA
Daplx7pEVm001302t40	167.31	0	0	0	0	3.61	0	0	0	0	17.55	0	0	0	0	6.56967	0	female specific	Daplx7pEVm001302	Uncharacterized protein	101	ENSG00000147684	NDUFB9	NADH:ubiquinone oxidoreductase subunit B9	4715
Daplx7pEVm003095t1	42.69	124.47	0	0	0	1.06	3.34	0	0	0	16.74	46.79	0	0	0	7.36788	0	female specific	Daplx7pEVm003095	Uncharacterized protein	129	ENSG00000145708	CRHBP	corticotropin releasing hormone binding protein	1393
Daplx7pEVm000687t8	144.17	22.96	0	0	0	1.96	0.34	0	0	0	4.63	0.84	0	0	0	6.68669	0	female specific	Daplx7pEVm000687	Tudor domain-containing protein,putative	221	ENSG00000173809	TDRD12	tudor domain containing 12	91646
Daplx7pEVm003605t9	0	166.57	0	0	0	0	5.83	0	0	0	0	9.52	0	0	0	6.69553	0	female specific	Daplx7pEVm003605	DNA topoisomerase 2-binding protein 1-A	109	ENSG00000163781	TOPBP1	DNA topoisomerase II binding protein 1	11073
Daplx7pEVm006787t6_2/2	5.72	160.08	0	0	0	0.22	6.73	0	0	0	0.5	13.46	0	0	0	6.7037	0	female specific	Daplx7pEVm006787_2/2	Serine/threonine-protein kinase polo	NA	NA	NA	NA	NA
Daplx7pEVm001950t3	165.76	0	0	0	0	3.2	0	0	0	0	18.52	0	0	0	0	6.92706	0	female specific	Daplx7pEVm001950	Superoxide dismutase (Cu-Zn)	NA	NA	NA	NA	NA
Daplx7pEVm006778t3	51.56	113.95	0	0	0	2.02	4.81	0	0	0	11.36	24.88	0	0	0	6.8534	0	female specific	Daplx7pEVm006778	Ran GTPase-activating protein	335	ENSG00000100401	RANGAP1	Ran GTPase activating protein 1	5905
Daplx7pEVm012199t4	50.09	115.33	0	0	0	4.13	10.23	0	0	0	5.96	14.62	0	0	0	7.21864	0	female specific	Daplx7pEVm012199	V-type proton ATPase subunit C 1-A	548	ENSG00000155097	ATP6V1C1	ATPase H+ transporting V1 subunit C1	528
Daplx7pEVm002812t9	20.32	142.7	0	0	0	0.37	2.8	0	0	0	2.07	14.1	0	0	0	6.72402	0	female specific	Daplx7pEVm002812	Class B secretin G-protein coupled receptor GPRmth5	NA	NA	NA	NA	NA
Daplx7pEVm000564t25	93.56	69.38	0	0	0	1.89	1.51	0	0	0	1.74	1.18	0	0	0	6.87725	0	female specific	Daplx7pEVm000564	Vitellogenin-1 precursor	NA	NA	NA	NA	NA
Daplx7pEVm004524t2	0	162.53	0	0	0	0	5.63	0	0	0	0	34.75	0	0	0	6.66057	0	female specific	Daplx7pEVm004524	1,4-alpha-glucan-branching enzyme	979	ENSG00000114480	GBE1	1,4-alpha-glucan branching enzyme 1	NA
Daplx7pEVm001930t18	126.04	36.11	0	0	0	3.21	0.99	0	0	0	15.01	4.62	0	0	0	6.72369	0	female specific	Daplx7pEVm001930	Histone-lysine N-methyltransferase E(z)	503	ENSG00000106462	EZH2	enhancer of zeste 2 polycomb repressive complex 2 subunit	2146
Daplx7pEVm002347t3	75.27	86.21	0	0	0	1.69	2.08	0	0	0	6.22	7.33	0	0	0	6.87736	0	female specific	Daplx7pEVm002347	Delta(3,5)-Delta(2,4)-dienoyl-CoA isomerase,mitochondrial,putative	NA	NA	NA	NA	NA
Daplx7pEVm000011t11	159.48	0	0	0	0	0.76	0	0	0	0	5.18	0	0	0	0	6.50151	0	female specific	Daplx7pEVm000011	Midasin midas-containing protein	2078	ENSG00000112159	MDN1	midasin AAA ATPase 1	23195
Daplx7pEVm008077t11	104.19	54.72	0	0	0	4.27	2.41	0	0	0	26.44	12.95	0	0	0	6.79742	0	female specific	Daplx7pEVm008077	Uncharacterized protein	NA	NA	NA	NA	NA
Daplx7pEVm003188t6	157.64	0	0	0	0	5.21	0	0	0	0	71.69	0	0	0	0	6.48502	0	female specific	Daplx7pEVm003188	band protein/ARP2_G1477	331	ENSG00000102606	ARHGEF7	Rho guanine nucleotide exchange factor 7	8874
Daplx7pEVm006801t1	50.43	106.29	0	0	0	1.75	3.96	0	0	0	35.5	64.03	0	0	0	7.31393	0	female specific	Daplx7pEVm006801	Origin recognition complex subunit	303	ENSG00000115942	ORC2	origin recognition complex subunit 2	4999
Daplx7pEVm006824t5	26.39	129.5	0	0	0	0.75	3.98	0	0	0	6.95	32.23	0	0	0	6.68518	0	female specific	Daplx7pEVm006824	Zinc finger and BTB domain-containing protein	NA	NA	NA	NA	NA
Daplx7pEVm000219t4	0	155.15	0	0	0	0	1.74	0	0	0	0	10.29	0	0	0	6.59443	0	female specific	Daplx7pEVm000219	Centromere-associated protein E	353	ENSG00000138778	CENPE	centromere protein E	1062
Daplx7pEVm004430t4	149.99	5.06	0	0	0	4.55	0.17	0	0	0	21.81	0.92	0	0	0	6.48775	0	female specific	Daplx7pEVm004430	Proton myo-inositol cotransporter,putative	481	ENSG00000151229	SLC2A13	solute carrier family 2 member 13	114134
Daplx7pEVm003438t16	55.5	99.16	0	0	0	3.49	6.71	0	0	0	2.15	3.71	0	0	0	6.7817	0	female specific	Daplx7pEVm003438	Small proline-rich protein	NA	NA	NA	NA	NA
Daplx7pEVm003421t1	10.29	144.25	0	0	0	0.29	4.39	0	0	0	2.89	44.31	0	0	0	6.61848	0	female specific	Daplx7pEVm003421	Calpain-7	827	ENSG00000131375	CAPN7	calpain 7	23473
Daplx7pEVm009465t2	89.34	64.83	0	0	0	3.73	2.91	0	0	0	1.28	0.97	0	0	0	7.16725	0	female specific	Daplx7pEVm009465	Isocitrate dehydrogenase [NADP],mitochondrial	645	ENSG00000182054	IDH2	isocitrate dehydrogenase (NADP(+)) 2, mitochondrial	3418
Daplx7pEVm008077t13	91.94	61.49	0	0	0	4.53	3.26	0	0	0	28.07	17.51	0	0	0	6.78126	0	female specific	Daplx7pEVm008077	Uncharacterized protein	NA	NA	NA	NA	NA
Daplx7pEVm013804t2	79.91	73.31	0	0	0	4.14	4.09	0	0	0	37.68	44.71	0	0	0	7.8102	0	female specific	Daplx7pEVm013804	Uncharacterized protein	NA	NA	NA	NA	NA
Daplx7pEVm003397t7	0	153.01	0	0	0	0	4.67	0	0	0	0	31.05	0	0	0	6.57467	0	female specific	Daplx7pEVm003397	Protein KRI1	305	ENSG00000129347	KRI1	KRI1 homolog	65095
Daplx7pEVm018347t3	0	152.78	0	0	0	0	12.48	0	0	0	0	41.07	0	0	0	6.57253	0	female specific	Daplx7pEVm018347	Ubiquitin-conjugating enzyme E2 K	260	ENSG00000078140	UBE2K	ubiquitin conjugating enzyme E2 K	3093
Daplx7pEVm000852t1	152.77	0	0	0	0	2.27	0	0	0	0	20.79	0	0	0	0	6.44043	0	female specific	Daplx7pEVm000852	Uncharacterized protein	NA	NA	NA	NA	NA
Daplx7pEVm006516t3	0	151.24	0	0	0	0	5.28	0	0	0	0	29.68	0	0	0	6.92874	0	female specific	Daplx7pEVm006516	Protein Fatty acyl-CoA reductase	452	ENSG00000197601	FAR1	fatty acyl-CoA reductase 1	84188
Daplx7pEVm000008t7	62.2	88.98	0	0	0	0.25	0.39	0	0	0	2.53	3.92	0	0	0	6.77101	0	female specific	Daplx7pEVm000008	Histone-lysine N-methyltransferase MLL3	617	ENSG00000055609	KMT2C	lysine methyltransferase 2C	58508
Daplx7pEVm000286t14	151.01	0	0	0	0	1.94	0	0	0	0	4.26	0	0	0	0	6.42397	0	female specific	Daplx7pEVm000286	Inverted formin-2,putative	266	ENSG00000137460	FHDC1	FH2 domain containing 1	85462
Daplx7pEVm000958t1	34.56	116.25	0	0	0	0.45	1.62	0	0	0	2.01	7.11	0	0	0	6.67322	0	female specific	Daplx7pEVm000958	Kinase C-binding protein	304	ENSG00000101040	ZMYND8	zinc finger MYND-type containing 8	23613
Daplx7pEVm058747t5	79.87	70.71	0	0	0	1.91	1.82	0	0	0	47.84	37.34	0	0	0	6.7711	0	female specific	Daplx7pEVm058747	Complement C1q tumor necrosis factor-related protein 3	NA	NA	NA	NA	NA
Daplx7pEVm013590t4	78.24	71.96	0	0	0	3.89	3.85	0	0	0	16.2	17.56	0	0	0	6.76876	0	female specific	Daplx7pEVm013590	Neurexin IV	NA	NA	NA	NA	NA
Daplx7pEVm000203t29	149.89	0	0	0	0	1.35	0	0	0	0	0.85	0	0	0	0	6.41339	0	female specific	Daplx7pEVm000203	Filamin-A	884	ENSG00000128591	FLNC	filamin C	2318
Daplx7pEVm000942t19	149.59	0	0	0	0	2.73	0	0	0	0	10.56	0	0	0	0	6.41055	0	female specific	Daplx7pEVm000942	Meiosis arrest female protein	454	ENSG00000277140	MARF1	meiosis regulator and mRNA stability factor 1	9665
Daplx7pEVm003374t9	148.4	0	0	0	0	2.72	0	0	0	0	4.27	0	0	0	0	6.39921	0	female specific	Daplx7pEVm003374	Bicaudal C-B	417	ENSG00000122870	BICC1	BicC family RNA binding protein 1	80114
Daplx7pEVm002179t2	104.5	43.46	0	0	0	2.34	1.05	0	0	0	45.73	20.11	0	0	0	6.65714	0	female specific	Daplx7pEVm002179	DNA mismatch repair protein Msh3	546	ENSG00000113318	MSH3	mutS homolog 3	4437
Daplx7pEVm000220t4	0	147.75	0	0	0	0	1.49	0	0	0	0	8.28	0	0	0	6.52491	0	female specific	Daplx7pEVm000220	NFX1-type zinc finger-containing protein	660	ENSG00000124201	ZNFX1	zinc finger NFX1-type containing 1	57169
Daplx7pEVm008318t6	0	147.58	0	0	0	0	8.42	0	0	0	0	6.19	0	0	0	6.52327	0	female specific	Daplx7pEVm008318	conserved protein	NA	NA	NA	NA	NA
Daplx7pEVm012239t12	61.23	86.21	0	0	0	4.36	6.62	0	0	0	8.85	13.08	0	0	0	6.73678	0	female specific	Daplx7pEVm012239	serine/threonine-protein kinase chk2 cds1	385	ENSG00000087586	AURKA	aurora kinase A	6790
Daplx7pEVm000297t9	147.19	0	0	0	0	1.8	0	0	0	0	11.4	0	0	0	0	6.38758	0	female specific	Daplx7pEVm000297	Dedicator of cytokinesis protein	1538	ENSG00000088387	DOCK9	dedicator of cytokinesis 9	23348
Daplx7pEVm000043t12	101.79	44.99	0	0	0	0.75	0.35	0	0	0	1.76	0.75	0	0	0	6.65629	0	female specific	Daplx7pEVm000043	Microsomal triglyceride transfer protein large subunit	264	ENSG00000188897		NA	400499
Daplx7pEVm000753t8	67.77	78.48	0	0	0	4.65	5.8	0	0	0	17.8	18.55	0	0	0	6.73657	0	female specific	Daplx7pEVm000753	Gamma-aminobutyric acid type B receptor subunit	628	ENSG00000136928	GABBR2	gamma-aminobutyric acid type B receptor subunit 2	9568
Daplx7pEVm002201t5	33.55	112.31	0	0	0	0.81	2.94	0	0	0	3.56	12.08	0	0	0	6.62635	0	female specific	Daplx7pEVm002201	Exportin-T	962	ENSG00000184575	XPOT	exportin for tRNA	11260
Daplx7pEVm004751t3	104.04	40.93	0	0	0	2.82	1.2	0	0	0	20.59	9.29	0	0	0	6.61855	0	female specific	Daplx7pEVm004751	RUN and FYVE domain-containing protein	460	ENSG00000204130	RUFY2	RUN and FYVE domain containing 2	55680
Daplx7pEVm003757t10	81.35	63.61	0	0	0	3.25	2.74	0	0	0	28.37	24	0	0	0	6.71291	0	female specific	Daplx7pEVm003757	Transmembrane protein	265	ENSG00000106771	TMEM245	transmembrane protein 245	23731
Daplx7pEVm002353t4_2/2	91.23	53.57	0	0	0	2.73	1.72	0	0	0	92.53	81.16	0	0	0	6.6824	0	female specific	Daplx7pEVm002353_2/2	Complement C1q tumor necrosis factor-related protein 3	NA	NA	NA	NA	NA
Daplx7pEVm012180t2	83.06	60.91	0	0	0	5.26	4.16	0	0	0	6.25	3.89	0	0	0	6.70082	0	female specific	Daplx7pEVm012180	Daphplx:hxAUG26up1s2g226t1-like protein	NA	NA	NA	NA	NA
Daplx7pEVm015213t8	52.16	91.57	0	0	0	1.4	2.65	0	0	0	5.3	10.14	0	0	0	6.67969	0	female specific	Daplx7pEVm015213	Sarcolemmal membrane-associated protein	387	ENSG00000163681	SLMAP	sarcolemma associated protein	7871
Daplx7pEVm000222t2	0	143.34	0	0	0	0	1.63	0	0	0	0	8.21	0	0	0	6.48183	0	female specific	Daplx7pEVm000222	Acetyl-CoA carboxylase	3030	ENSG00000278540	ACACA	acetyl-CoA carboxylase alpha	31
Daplx7pEVm009634t15	0.39	142.87	0	0	0	0.03	9.89	0	0	0	0.04	17.63	0	0	0	6.48216	0	female specific	Daplx7pEVm009634	Receptor expression-enhancing protein	202	ENSG00000132563	REEP2	receptor accessory protein 2	51308
Daplx7pEVm012457t8	143.11	0	0	0	0	8.52	0	0	0	0	9.42	0	0	0	0	6.34768	0	female specific	Daplx7pEVm012457	Mannan endo-1	NA	NA	NA	NA	NA
Daplx7pEVm012180t13	65.95	75.86	0	0	0	5.35	6.63	0	0	0	6.36	6.21	0	0	0	6.69315	0	female specific	Daplx7pEVm012180	Daphplx:hxAUG26up1s2g226t1-like protein	NA	NA	NA	NA	NA
Daplx7pEVm008423t1	46.48	95.22	0	0	0	2.16	4.76	0	0	0	41.92	87.06	0	0	0	7.01218	0	female specific	Daplx7pEVm008423	Protein Fatty acyl-CoA reductase	389	ENSG00000197601	FAR1	fatty acyl-CoA reductase 1	84188
Daplx7pEVm000257t2	104.25	37.34	0	0	0	1.03	0.4	0	0	0	3.83	1.56	0	0	0	6.56884	0	female specific	Daplx7pEVm000257	CAP-Gly domain-containing linker protein	577	ENSG00000100030	MAPK1	mitogen-activated protein kinase 1	5594
Daplx7pEVm009427t3	52.54	88.08	0	0	0	2.37	4.27	0	0	0	16.4	25.63	0	0	0	6.65361	0	female specific	Daplx7pEVm009427	Zinc finger X-chromosomal protein	NA	NA	NA	NA	NA
Daplx7pEVm002382t5	112.62	27.93	0	0	0	2.42	0.65	0	0	0	46.97	12.81	0	0	0	6.49841	0	female specific	Daplx7pEVm002382	Sorting nexin-19	NA	NA	NA	NA	NA
Daplx7pEVm008685t20	93.72	46.68	0	0	0	4.33	2.32	0	0	0	17.08	10	0	0	0	6.61343	0	female specific	Daplx7pEVm008685	NAD kinase	477	ENSG00000008130	NADK	NAD kinase	65220
Daplx7pEVm005929t9	44.66	95.6	0	0	0	1.44	3.33	0	0	0	6.16	12.6	0	0	0	6.6223	0	female specific	Daplx7pEVm005929	E3 ubiquitin-protein ligase RNF168	NA	NA	NA	NA	NA
Daplx7pEVm002029t4	79.91	59.62	0	0	0	1.6	1.28	0	0	0	74.34	55.36	0	0	0	6.65711	0	female specific	Daplx7pEVm002029	Strawberry notch	704	ENSG00000278788	SBNO2	strawberry notch homolog 2	22904
Daplx7pEVm001326t1	0	139.33	0	0	0	0	2.35	0	0	0	0	37.4	0	0	0	6.44151	0	female specific	Daplx7pEVm001326	Zinc finger protein ush,putative	NA	NA	NA	NA	NA
Daplx7pEVm006548t2	62.34	76.8	0	0	0	2.18	2.9	0	0	0	21.06	30.99	0	0	0	6.66339	0	female specific	Daplx7pEVm006548	Uncharacterized protein	NA	NA	NA	NA	NA
Daplx7pEVm016468t1	70.17	67.38	0	0	0	7.68	7.94	0	0	0	13.46	12.84	0	0	0	7.01506	0	female specific	Daplx7pEVm016468	Polyadenylate-binding protein	202	ENSG00000100836	PABPN1	poly(A) binding protein nuclear 1	8106
Daplx7pEVm011002t1	69.36	67.89	0	0	0	3.39	3.58	0	0	0	55.19	64.9	0	0	0	7.17409	0	female specific	Daplx7pEVm011002	Ionotropic glutamate receptor subunit ia	NA	NA	NA	NA	NA
Daplx7pEVm013945t1	66.2	71	0	0	0	3.48	4.02	0	0	0	69.34	100	0	0	0	7.65718	0	female specific	Daplx7pEVm013945	Dickkopf-related protein,putative	NA	NA	NA	NA	NA
Daplx7pEVm012950t3	86.86	50.03	0	0	0	7.89	4.89	0	0	0	60.7	62.8	0	0	0	7.31983	0	female specific	Daplx7pEVm012950	UPF0505 protein	NA	NA	NA	NA	NA
Daplx7pEVm000344t8	136.76	0	0	0	0	1.55	0	0	0	0	7.26	0	0	0	0	6.28329	0	female specific	Daplx7pEVm000344	Plexin A4,B,putative	566	ENSG00000076356	PLXNA2	plexin A2	5362
Daplx7pEVm002062t3	0.2	136.24	0	0	0	0	2.87	0	0	0	0.03	19.06	0	0	0	6.41234	0	female specific	Daplx7pEVm002062	E3 ubiquitin-protein ligase HERC3	940	ENSG00000148634	HERC4	HECT and RLD domain containing E3 ubiquitin protein ligase 4	26091
Daplx7pEVm001156t7	66.84	69.48	0	0	0	1.1	1.24	0	0	0	6.51	6.77	0	0	0	6.63493	0	female specific	Daplx7pEVm001156	conserved protein	285	ENSG00000109189	USP46	ubiquitin specific peptidase 46	64854
Daplx7pEVm016534t4	0	136.07	0	0	0	0	19.93	0	0	0	0	18.48	0	0	0	6.77804	0	female specific	Daplx7pEVm016534	Peroxiredoxin-5,mitochondrial	191	ENSG00000126432	PRDX5	peroxiredoxin 5	25824
Daplx7pEVm011930t1	44.73	91.27	0	0	0	1.77	3.9	0	0	0	19.2	31.47	0	0	0	7.30415	0	female specific	Daplx7pEVm011930	Btb/poz domain-containing protein	NA	NA	NA	NA	NA
Daplx7pEVm004597t5	82.89	52.33	0	0	0	2.19	1.49	0	0	0	8.6	6.53	0	0	0	6.59536	0	female specific	Daplx7pEVm004597	Cyclic AMP-dependent transcription factor ATF-6 alpha	191	ENSG00000118217	ATF6	activating transcription factor 6	22926
Daplx7pEVm012792t3	62.15	72.4	0	0	0	4.13	5.18	0	0	0	53.48	60.69	0	0	0	6.61837	0	female specific	Daplx7pEVm012792	Rab11 family-interacting protein	NA	NA	NA	NA	NA
Daplx7pEVm002993t3	77.92	56.22	0	0	0	2.41	1.87	0	0	0	44	37.07	0	0	0	6.59922	0	female specific	Daplx7pEVm002993	Complement C1q tumor necrosis factor-related protein 3	NA	NA	NA	NA	NA
Daplx7pEVm000349t8	50.02	83.78	0	0	0	0.57	1.03	0	0	0	2.1	3.75	0	0	0	6.58333	0	female specific	Daplx7pEVm000349	Cytoskeleton-associated protein	1595	ENSG00000175216	CKAP5	cytoskeleton associated protein 5	9793
Daplx7pEVm007861t4	90.77	42.68	0	0	0	5.6	2.83	0	0	0	11.52	5.48	0	0	0	6.53204	0	female specific	Daplx7pEVm007861	Small proline-rich protein 3	NA	NA	NA	NA	NA
Daplx7pEVm000929t4	77.19	56.25	0	0	0	1.05	0.83	0	0	0	14.23	16.52	0	0	0	6.59279	0	female specific	Daplx7pEVm000929	Sushi,von Willebrand factor type A,EGF and	254	ENSG00000165124	SVEP1	sushi, von Willebrand factor type A, EGF and pentraxin domain containing 1	79987
Daplx7pEVm004664t1	133.3	0	0	0	0	3.95	0	0	0	0	49.93	0	0	0	0	6.24696	0	female specific	Daplx7pEVm004664	Alpha-amylase	429	ENSG00000240038	AMY2B	amylase, alpha 2B (pancreatic)	280
Daplx7pEVm007073t3	72.71	60.4	0	0	0	2.86	2.56	0	0	0	15.3	13.2	0	0	0	7.12494	0	female specific	Daplx7pEVm007073	Krueppel factor 15	162	ENSG00000163884	KLF15	Kruppel like factor 15	28999
Daplx7pEVm012808t11	84.99	47.38	0	0	0	3.04	1.83	0	0	0	7.42	4.24	0	0	0	6.54784	0	female specific	Daplx7pEVm012808	conserved protein	280	ENSG00000141560	FN3KRP	fructosamine 3 kinase related protein	79672
Daplx7pEVm002485t5	66.74	65.34	0	0	0	3.59	3.78	0	0	0	33.61	38.38	0	0	0	6.58806	0	female specific	Daplx7pEVm002485	Btb/poz domain-containing protein	119	ENSG00000121067	SPOP	speckle type BTB/POZ protein	8405
Daplx7pEVm007742t10	131.32	0	0	0	0	7.21	0	0	0	0	7.04	0	0	0	0	6.22575	0	female specific	Daplx7pEVm007742	Collagen iv alpha 1 chain,putative	221	ENSG00000116874	WARS2	tryptophanyl tRNA synthetase 2, mitochondrial	10352
Daplx7pEVm004967t3	53.84	77	0	0	0	1.21	1.86	0	0	0	71.05	100	0	0	0	6.93625	0	female specific	Daplx7pEVm004967	Uncharacterized protein	NA	NA	NA	NA	NA
Daplx7pEVm005374t4	75.98	54.86	0	0	0	2.74	2.13	0	0	0	67.35	45.43	0	0	0	6.5641	0	female specific	Daplx7pEVm005374	conserved protein	NA	NA	NA	NA	NA
Daplx7pEVm000116t17	35.4	95.25	0	0	0	0.25	0.72	0	0	0	0.82	2.43	0	0	0	6.4946	0	female specific	Daplx7pEVm000116	Methionine sulfoxide oxidase MICAL2	842	ENSG00000243156	MICAL3	microtubule associated monooxygenase, calponin and LIM domain containing 3	57553
Daplx7pEVm001531t9	0	130.44	0	0	0	0	2.77	0	0	0	0	6.84	0	0	0	6.34789	0	female specific	Daplx7pEVm001531	Kinesin eg-5	556	ENSG00000138160	KIF11	kinesin family member 11	3832
Daplx7pEVm007840t4	7.86	122.45	0	0	0	0.31	5.29	0	0	0	0.66	6.31	0	0	0	6.37323	0	female specific	Daplx7pEVm007840	Pancreatic alpha-amylase	572	ENSG00000187733	AMY1C	amylase, alpha 1C (salivary)	278
Daplx7pEVm001859t6	0	130.29	0	0	0	0	2.23	0	0	0	0	5.47	0	0	0	6.34626	0	female specific	Daplx7pEVm001859	FACT complex subunit SPT16	1219	ENSG00000092201	SUPT16H	SPT16 homolog, facilitates chromatin remodeling subunit	11198
Daplx7pEVm004407t3	53.61	76.01	0	0	0	1.63	2.48	0	0	0	25.24	29.52	0	0	0	6.55393	0	female specific	Daplx7pEVm004407	Centrosomal protein of 78 kDa	146	ENSG00000148019	CEP78	centrosomal protein 78	84131
Daplx7pEVm000993t11	63.89	65.48	0	0	0	1.58	1.74	0	0	0	3.44	4.03	0	0	0	6.56013	0	female specific	Daplx7pEVm000993	CLIP-associating protein	449	ENSG00000074054	CLASP1	cytoplasmic linker associated protein 1	23332
Daplx7pEVm000918t8	35.76	91.65	0	0	0	0.46	1.26	0	0	0	4.39	13.11	0	0	0	6.46477	0	female specific	Daplx7pEVm000918	Apoptotic protease-activating factor	377	ENSG00000120868	APAF1	apoptotic peptidase activating factor 1	317
Daplx7pEVm001475t5	127.33	0	0	0	0	1.89	0	0	0	0	9.91	0	0	0	0	6.18203	0	female specific	Daplx7pEVm001475	Huntingtin-interacting protein 1-related protein	417	ENSG00000127946	HIP1	huntingtin interacting protein 1	3092
Daplx7pEVm002465t4	125.57	0	0	0	0	2.56	0	0	0	0	2.72	0	0	0	0	6.16232	0	female specific	Daplx7pEVm002465	CREB3 regulatory factor	169	ENSG00000164463	CREBRF	CREB3 regulatory factor	153222
Daplx7pEVm000052t19	0	125.49	0	0	0	0	1.44	0	0	0	0	6.32	0	0	0	6.29301	0	female specific	Daplx7pEVm000052	conserved protein	157	ENSG00000183963	SMTN	smoothelin	6525
Daplx7pEVm059819t1	59	65	0	0	0	4.51	5.35	0	0	0	100	100	0	0	0	8.11393	0	female specific	Daplx7pEVm059819	Uncharacterized protein	NA	NA	NA	NA	NA
Daplx7pEVm001787t29	123.34	0	0	0	0	2.03	0	0	0	0	3.16	0	0	0	0	6.13696	0	female specific	Daplx7pEVm001787	Ribosome-binding protein	262	ENSG00000173992	CCS	copper chaperone for superoxide dismutase	9973
Daplx7pEVm013461t1	67.8	55.46	0	0	0	3.76	3.32	0	0	0	8.23	6.8	0	0	0	6.48405	0	female specific	Daplx7pEVm013461	di-domain hemoglobin precursor	NA	NA	NA	NA	NA
Daplx7pEVm008472t15	91.82	30.67	0	0	0	6.58	2.37	0	0	0	0.92	0.37	0	0	0	6.35187	0	female specific	Daplx7pEVm008472	Troponin T,fast skeletal muscle	NA	NA	NA	NA	NA
Daplx7pEVm016388t1	46.52	74.82	0	0	0	3.18	5.51	0	0	0	92.78	100	0	0	100	7.46007	0	female specific	Daplx7pEVm016388	Uncharacterized protein	NA	NA	NA	NA	NA
Daplx7pEVm003043t4	44.31	76.86	0	0	0	0.82	1.52	0	0	0	6.07	11.04	0	0	0	6.43946	0	female specific	Daplx7pEVm003043	Tyrosine-protein kinase transforming protein Fps	484	ENSG00000151422	FER	FER tyrosine kinase	2241
Daplx7pEVm000934t27	0	121.16	0	0	0	0	2.26	0	0	0	0	10.91	0	0	0	6.24322	0	female specific	Daplx7pEVm000934	Uncharacterized protein	NA	NA	NA	NA	NA
Daplx7pEVm003487t2	97.64	23.26	0	0	0	2.32	0.6	0	0	0	21.27	5.22	0	0	0	6.80969	0	female specific	Daplx7pEVm003487	Protein CLEC16A	478	ENSG00000038532	CLEC16A	C-type lectin domain containing 16A	23274
Daplx7pEVm002525t1	120.71	0	0	0	0	2.86	0	0	0	0	20.46	0	0	0	0	6.63666	0	female specific	Daplx7pEVm002525	Round spermatid basic protein 1 protein	459	ENSG00000187257	RSBN1L	round spermatid basic protein 1 like	222194
Daplx7pEVm000399t13	0	120.69	0	0	0	0	1.43	0	0	0	0	5.31	0	0	0	6.23771	0	female specific	Daplx7pEVm000399	Calmodulin regulated spectrin-associated protein 1 1 (CAMSAP1L1)	179	ENSG00000118200	CAMSAP2	calmodulin regulated spectrin associated protein family member 2	23271
Daplx7pEVm026016t1	47.22	73.3	0	0	0	9.7	16.21	0	0	0	92.22	100	0	0	0	7.45385	0	female specific	Daplx7pEVm026016	Uncharacterized protein	NA	NA	NA	NA	NA
Daplx7pEVm006718t5	120.46	0	0	0	0	4.8	0	0	0	0	18.33	0	0	0	0	6.10352	0	female specific	Daplx7pEVm006718	IWS1	276	ENSG00000163166	IWS1	IWS1, SUPT6H interacting protein	55677
Daplx7pEVm000493t4	0	120.4	0	0	0	0	1.65	0	0	0	0	17.53	0	0	0	6.76519	0	female specific	Daplx7pEVm000493	Kinesin protein KIF13B	1452	ENSG00000137177	KIF13A	kinesin family member 13A	63971
Daplx7pEVm005866t2	71.69	48.58	0	0	0	2.73	1.99	0	0	0	28.76	21.77	0	0	0	6.43849	0	female specific	Daplx7pEVm005866	Aspartate--tRNA ligase,mitochondrial	583	ENSG00000117593	DARS2	aspartyl-tRNA synthetase 2, mitochondrial	55157
Daplx7pEVm023066t5	39.12	81.07	0	0	0	2.75	6.14	0	0	0	5.95	12.68	0	0	0	6.77703	0	female specific	Daplx7pEVm023066	NA	NA	NA	NA	NA	NA
Daplx7pEVm000514t28	24.5	94.91	0	0	0	0.32	1.35	0	0	0	0.94	3.53	0	0	0	6.32805	0	female specific	Daplx7pEVm000514	Suppressor of tumorigenicity 14 protein,putative	637	ENSG00000112118	MCM3	minichromosome maintenance complex component 3	4172
Daplx7pEVm012792t6	72.57	45.95	0	0	0	3.59	2.45	0	0	0	46.52	28.7	0	0	0	6.40961	0	female specific	Daplx7pEVm012792	Rab11 family-interacting protein	NA	NA	NA	NA	NA
Daplx7pEVm003605t4	0	118.5	0	0	0	0	4.75	0	0	0	0	7.76	0	0	0	6.21176	0	female specific	Daplx7pEVm003605	DNA topoisomerase 2-binding protein 1-A	109	ENSG00000163781	TOPBP1	DNA topoisomerase II binding protein 1	11073
Daplx7pEVm009605t9	95.56	22.76	0	0	0	6.71	1.72	0	0	0	2.87	0.74	0	0	0	6.24882	0	female specific	Daplx7pEVm009605	ATP-dependent RNA helicase DDX39A	746	ENSG00000225859	DDX39B	DExD-box helicase 39B	7919
Daplx7pEVm000388t2	46.97	71.35	0	0	0	0.5	0.81	0	0	0	3.48	5.92	0	0	0	6.41919	0	female specific	Daplx7pEVm000388	Neurabin-1	243	ENSG00000158528	PPP1R9A	protein phosphatase 1 regulatory subunit 9A	55607
Daplx7pEVm002389t11	55.73	61.87	0	0	0	1.18	1.42	0	0	0	4.97	5.53	0	0	0	6.42743	0	female specific	Daplx7pEVm002389	conserved protein	NA	NA	NA	NA	NA
Daplx7pEVm002496t8	74.95	42.12	0	0	0	1.88	1.14	0	0	0	2.29	2.05	0	0	0	6.37565	0	female specific	Daplx7pEVm002496	Glycine dehydrogenase [decarboxylating],mitochondrial	1263	ENSG00000178445	GLDC	glycine decarboxylase	2731
Daplx7pEVm002752t6	57.84	58.56	0	0	0	1.55	1.69	0	0	0	75.25	86.19	0	0	0	6.40987	0	female specific	Daplx7pEVm002752	Complement C1q tumor necrosis factor-related protein 3	NA	NA	NA	NA	NA
Daplx7pEVm003280t22	0.01	116.37	0	0	0	0	2.8	0	0	0	0	6.39	0	0	0	6.18622	0	female specific	Daplx7pEVm003280	MAP/microtubule affinity-regulating kinase,putative	604	ENSG00000075413	MARK3	microtubule affinity regulating kinase 3	4140
Daplx7pEVm011875t6	75.12	40.93	0	0	0	5.75	3.37	0	0	0	59.11	44.03	0	0	0	6.35863	0	female specific	Daplx7pEVm011875	40s ribosomal protein s9	NA	NA	NA	NA	NA
Daplx7pEVm003005t13	91.1	24.85	0	0	0	2.53	0.74	0	0	0	9.37	2.74	0	0	0	6.24097	0	female specific	Daplx7pEVm003005	DEAD/H (Asp-Glu-Ala-Asp/His) box polypeptide 26 (DDX26),mRNA protein	779	ENSG00000102786	INTS6	integrator complex subunit 6	26512
Daplx7pEVm005075t5	78.18	37.64	0	0	0	2.25	1.17	0	0	0	19.39	10.31	0	0	0	6.70491	0	female specific	Daplx7pEVm005075	GRIP and coiled-coil domain-containing protein	189	ENSG00000179562	GCC1	GRIP and coiled-coil domain containing 1	79571
Daplx7pEVm001580t8	102.02	13.67	0	0	0	1.97	0.28	0	0	0	45.81	7.17	0	0	0	6.14757	0	female specific	Daplx7pEVm001580	Structural maintenance of chromosomes protein	323	ENSG00000144115	THNSL2	threonine synthase like 2	55258
Daplx7pEVm000399t25	115.39	0	0	0	0	1.22	0	0	0	0	4.08	0	0	0	0	6.04271	0	female specific	Daplx7pEVm000399	Calmodulin regulated spectrin-associated protein 1 1 (CAMSAP1L1)	179	ENSG00000118200	CAMSAP2	calmodulin regulated spectrin associated protein family member 2	23271
Daplx7pEVm000119t6	0	115.36	0	0	0	0	0.92	0	0	0	0	4.31	0	0	0	6.17372	0	female specific	Daplx7pEVm000119	Lipopolysaccharide-responsive and beige anchor protein	1331	ENSG00000198589	LRBA	LPS responsive beige-like anchor protein	987
Daplx7pEVm005428t13	91.65	23.65	0	0	0	4.34	1.21	0	0	0	13.13	3.74	0	0	0	6.22437	0	female specific	Daplx7pEVm005428	Signal recognition particle 72 kDa protein	338	ENSG00000174780	SRP72	signal recognition particle 72	6731
Daplx7pEVm015369t5	7.41	107.66	0	0	0	0.59	9.27	0	0	0	1.61	24.33	0	0	0	6.19893	0	female specific	Daplx7pEVm015369	DnaJ subfamily C member	166	ENSG00000101152	DNAJC5	DnaJ heat shock protein family (Hsp40) member C5	80331
Daplx7pEVm000139t31	0	113.92	0	0	0	0	1.09	0	0	0	0	2.64	0	0	0	6.15593	0	female specific	Daplx7pEVm000139	Kynurenine/alpha-aminoadipate aminotransferase mitochondrial precursor kat/aadat kynurenine--oxoglutarate transaminase ii kynurenine aminotransferase ii kynurenine--oxoglutarate aminotransferase ii transaminase	2585	ENSG00000171914	TLN2	talin 2	83660
Daplx7pEVm001839t9	113.21	0	0	0	0	2.31	0	0	0	0	14.79	0	0	0	0	6.01575	0	female specific	Daplx7pEVm001839	DNA-directed RNA polymerase III subunit RPC2	1739	ENSG00000013503	POLR3B	RNA polymerase III subunit B	55703
Daplx7pEVm009763t4	38.87	74.24	0	0	0	1.64	3.38	0	0	0	14.94	29.85	0	0	0	6.33153	0	female specific	Daplx7pEVm009763	Cral/trio domain-containing protein	286	ENSG00000133488	SEC14L4	SEC14 like lipid binding 4	284904
Daplx7pEVm006535t5	80.06	32.67	0	0	0	4	1.76	0	0	0	48.45	19.14	0	0	0	6.26945	0	female specific	Daplx7pEVm006535	Exonuclease nef-sp,putative	674	ENSG00000167861	HID1	HID1 domain containing	283987
Daplx7pEVm004290t5	83.81	28.45	0	0	0	2.34	0.86	0	0	0	16.22	5.54	0	0	0	6.23155	0	female specific	Daplx7pEVm004290	MBD,MeCP2	NA	NA	NA	NA	NA
Daplx7pEVm000730t22	69.76	42.04	0	0	0	1.76	1.15	0	0	0	4.33	3.3	0	0	0	6.3208	0	female specific	Daplx7pEVm000730	Membrane-associated guanylate kinase maguk	494	ENSG00000072415	MPP5	membrane palmitoylated protein 5	64398
Daplx7pEVm017783t5	58.64	52.63	0	0	0	5.44	5.26	0	0	0	78.73	88.36	0	0	0	6.71087	0	female specific	Daplx7pEVm017783	Steroid dehydrogenase	NA	NA	NA	NA	NA
Daplx7pEVm010140t5	70.31	40.84	0	0	0	2.88	1.8	0	0	0	17.6	10.16	0	0	0	6.30739	0	female specific	Daplx7pEVm010140	G protein pathway suppressor	NA	NA	NA	NA	NA
Daplx7pEVm003398t6	74.31	36.64	0	0	0	1.42	0.75	0	0	0	12.36	6.66	0	0	0	6.27936	0	female specific	Daplx7pEVm003398	Vacuolar protein sorting-associated protein	750	ENSG00000006715	VPS41	VPS41, HOPS complex subunit	27072
Daplx7pEVm008944t12	42.33	68.28	0	0	0	2.92	5.08	0	0	0	4.38	6.34	0	0	0	6.31842	0	female specific	Daplx7pEVm008944	Daphplx:hxAUG26up1s2g226t1-like protein	NA	NA	NA	NA	NA
Daplx7pEVm001331t10	53	57.14	0	0	0	0.97	1.12	0	0	0	2.31	3	0	0	0	6.33362	0	female specific	Daplx7pEVm001331	Transforming acidic coiled-coil-containing protein	NA	NA	NA	NA	NA
Daplx7pEVm000003t35	109.51	0	0	0	0	0.3	0	0	0	0	0.35	0	0	0	0	5.96881	0	female specific	Daplx7pEVm000003	Myosin light chain kinase	1517	ENSG00000155657	TTN	titin	7273
Daplx7pEVm003150t3	97.87	11.57	0	0	0	2.45	0.31	0	0	0	44.04	4.96	0	0	0	6.0578	0	female specific	Daplx7pEVm003150	DEAD/H (Asp-Glu-Ala-Asp/His) box polypeptide 26 (DDX26),mRNA protein	723	ENSG00000102786	INTS6	integrator complex subunit 6	26512
Daplx7pEVm004363t8	22.9	86.53	0	0	0	0.58	2.36	0	0	0	4.58	17.92	0	0	0	6.20714	0	female specific	Daplx7pEVm004363	Zinc finger protein	289	ENSG00000189337	KAZN	kazrin, periplakin interacting protein	23254
Daplx7pEVm001718t10	0	108.93	0	0	0	0	2.04	0	0	0	0	19.19	0	0	0	6.09254	0	female specific	Daplx7pEVm001718	PAB-dependent poly(A)-specific ribonuclease subunit	826	ENSG00000135473	PAN2	PAN2 poly(A) specific ribonuclease subunit	9924
Daplx7pEVm018055t1	51.04	57.61	0	0	0	7.34	8.92	0	0	0	0.77	0.98	0	0	0	6.31583	0	female specific	Daplx7pEVm018055	40S ribosomal protein S16	256	ENSG00000105193	RPS16	ribosomal protein S16	6217
Daplx7pEVm000685t32	51.79	56.62	0	0	0	0.83	0.98	0	0	0	2.01	2.64	0	0	0	6.31166	0	female specific	Daplx7pEVm000685	Pre-mRNA cleavage complex 2 protein Pcf11	183	ENSG00000165494	PCF11	PCF11 cleavage and polyadenylation factor subunit	51585
Daplx7pEVm000203t34	107.96	0	0	0	0	0.95	0	0	0	0	0.6	0	0	0	0	5.94868	0	female specific	Daplx7pEVm000203	Filamin-A	884	ENSG00000128591	FLNC	filamin C	2318
Daplx7pEVm003909t2	107.41	0	0	0	0	2.25	0	0	0	0	8.55	0	0	0	0	5.94147	0	female specific	Daplx7pEVm003909	RNA-binding protein 15B	214	ENSG00000259956	RBM15B	RNA binding motif protein 15B	29890
Daplx7pEVm010446t2	0	107.11	0	0	0	0	5.07	0	0	0	0	6.72	0	0	0	6.06871	0	female specific	Daplx7pEVm010446	Eukaryotic translation initiation factor 3 subunit E-A	660	ENSG00000104408	EIF3E	eukaryotic translation initiation factor 3 subunit E	3646
Daplx7pEVm000051t1	0	106.46	0	0	0	0	0.63	0	0	0	0	1.57	0	0	0	6.0601	0	female specific	Daplx7pEVm000051	Synaptotagmin protein 4,putative	259	ENSG00000147041	SYTL5	synaptotagmin like 5	94122
Daplx7pEVm011557t5	55.9	50.51	0	0	0	3.57	3.47	0	0	0	6.95	7.18	0	0	0	6.6476	0	female specific	Daplx7pEVm011557	Serine/threonine-protein kinase pim-3	330	ENSG00000198355	PIM3	Pim-3 proto-oncogene, serine/threonine kinase	415116
Daplx7pEVm008055t2	66.23	40.17	0	0	0	2.9	1.9	0	0	0	34.82	19.68	0	0	0	6.25202	0	female specific	Daplx7pEVm008055	conserved protein	NA	NA	NA	NA	NA
Daplx7pEVm003292t4	106.25	0	0	0	0	1.88	0	0	0	0	9.25	0	0	0	0	5.92615	0	female specific	Daplx7pEVm003292	Transmembrane 63C (TMEM63C),mRNA protein	512	ENSG00000137216	TMEM63B	transmembrane protein 63B	55362
Daplx7pEVm003578t35	91.38	14.35	0	0	0	2.61	0.44	0	0	0	3.55	0.59	0	0	0	6.03675	0	female specific	Daplx7pEVm003578	hu-li tai shao	451	ENSG00000087274	ADD1	adducin 1	118
Daplx7pEVm002137t2	105.64	0	0	0	0	2.33	0	0	0	0	4.23	0	0	0	0	6.4471	0	female specific	Daplx7pEVm002137	Importin-4	508	ENSG00000285248	IPO4	importin 4	79711
Daplx7pEVm000071t8	0	105.49	0	0	0	0	0.98	0	0	0	0	9.02	0	0	0	6.04716	0	female specific	Daplx7pEVm000071	Sorbin and SH3 domain-containing protein	238	ENSG00000095637	SORBS1	sorbin and SH3 domain containing 1	10580
Daplx7pEVm000903t8	104.62	0.64	0	0	0	2.16	0.01	0	0	0	29.74	0.21	0	0	0	5.91775	0	female specific	Daplx7pEVm000903	Structural maintenance of chromosomes protein	424	ENSG00000163029	SMC6	structural maintenance of chromosomes 6	79677
Daplx7pEVm013734t3	52.91	51.1	0	0	0	3.13	3.25	0	0	0	22.88	25.7	0	0	0	6.61738	0	female specific	Daplx7pEVm013734	Presenilins-associated rhomboid protein,mitochondrial	249	ENSG00000175193	PARL	presenilin associated rhomboid like	55486
Daplx7pEVm002156t1	36.35	67.56	0	0	0	0.75	1.51	0	0	0	20.82	32.24	0	0	0	6.21514	0	female specific	Daplx7pEVm002156	Unconventional myosin-XV,putative	361	ENSG00000091536	MYO15A	myosin XVA	51168
Daplx7pEVm009500t4	103.91	0	0	0	0	4.49	0	0	0	0	7.24	0	0	0	0	5.89473	0	female specific	Daplx7pEVm009500	Cytosolic non-specific dipeptidase	623	ENSG00000133313	CNDP2	carnosine dipeptidase 2	55748
Daplx7pEVm013876t10	0	103.86	0	0	0	0	7.92	0	0	0	0	8.98	0	0	0	6.02515	0	female specific	Daplx7pEVm013876	Rna-binding protein	169	ENSG00000152795	HNRNPDL	heterogeneous nuclear ribonucleoprotein D like	9987
Daplx7pEVm013589t2	103.26	0.05	0	0	0	6.89	0	0	0	0	3.29	0	0	0	0	5.88694	0	female specific	Daplx7pEVm013589	di-domain hemoglobin precursor	NA	NA	NA	NA	NA
Daplx7pEVm015201t1_4/4	17.52	85.78	0	0	0	1.52	8.02	0	0	0	23.45	88.61	0	0	0	6.81983	0	female specific	Daplx7pEVm015201_4/4	GM01970p	NA	NA	NA	NA	NA
Daplx7pEVm003301t10	0	102.75	0	0	0	0	2.18	0	0	0	0	5.25	0	0	0	6.00997	0	female specific	Daplx7pEVm003301	Protein FAM13A	251	ENSG00000111229	ARPC3	actin related protein 2/3 complex subunit 3	10094
Daplx7pEVm000149t2	49.8	51.91	0	0	0	0.66	0.74	0	0	0	1.49	1.5	0	0	0	6.21985	0	female specific	Daplx7pEVm000149	BTB/POZ domain-containing protein	692	ENSG00000183826	BTBD9	BTB domain containing 9	114781
Daplx7pEVm005045t4	45.14	56.51	0	0	0	1.65	2.22	0	0	0	16.77	22.91	0	0	0	6.58812	0	female specific	Daplx7pEVm005045	Hormone-sensitive lipase,putative	225	ENSG00000079435	LIPE	lipase E, hormone sensitive type	3991
Daplx7pEVm000497t19	101.64	0	0	0	0	1.25	0	0	0	0	4.81	0	0	0	0	5.86358	0	female specific	Daplx7pEVm000497	Ras GTPase-activating protein SynGAP,putative	513	ENSG00000136848	DAB2IP	DAB2 interacting protein	153090
Daplx7pEVm004639t1	0	101.53	0	0	0	0	3.3	0	0	0	0	10.24	0	0	0	5.99309	0	female specific	Daplx7pEVm004639	Pre-mRNA-splicing factor ATP-dependent RNA helicase PRP16	1170	ENSG00000109606	DHX15	DEAH-box helicase 15	1665
Daplx7pEVm018526t5	42.58	58.77	0	0	0	5.22	7.76	0	0	0	4.99	6.74	0	0	0	6.57756	0	female specific	Daplx7pEVm018526	conserved protein	NA	NA	NA	NA	NA
Daplx7pEVm011643t4	18.61	82.55	0	0	0	0.84	4	0	0	0	8.42	39.88	0	0	0	6.08129	0	female specific	Daplx7pEVm011643	Uncharacterized protein	173	ENSG00000135070	ISCA1	iron-sulfur cluster assembly 1	81689
Daplx7pEVm009913t4	19.13	81.95	0	0	0	0.98	4.5	0	0	0	4.92	21.49	0	0	0	6.08329	0	female specific	Daplx7pEVm009913	Cellular tumor antigen p53	149	ENSG00000073282	TP63	tumor protein p63	8626
Daplx7pEVm023182t2	43	58	0	0	0	6.82	9.91	0	0	0	100	100	0	0	0	7.21436	0	female specific	Daplx7pEVm023182	Uncharacterized protein	NA	NA	NA	NA	NA
Daplx7pEVm006519t2	100.44	0	0	0	0	3.97	0	0	0	0	18.87	0	0	0	0	5.84684	0	female specific	Daplx7pEVm006519	Btb/poz domain-containing protein	112	ENSG00000121067	SPOP	speckle type BTB/POZ protein	8405
Daplx7pEVm017151t2	100.27	0	0	0	0	8.71	0	0	0	0	25.84	0	0	0	0	6.37305	0	female specific	Daplx7pEVm017151	nucleolar transcription factor 1 upstream-binding factor 1 ubf-1 autoantigen nor-90/ARP2_G8005	NA	NA	NA	NA	NA
Daplx7pEVm002234t12	34.23	65.74	0	0	0	0.77	1.6	0	0	0	1.89	2.86	0	0	0	6.15698	0	female specific	Daplx7pEVm002234	Jmjc domain-containing histone demethylation protein,putative	NA	NA	NA	NA	NA
Daplx7pEVm001540t8	99.75	0	0	0	0	1.68	0	0	0	0	5.03	0	0	0	0	5.83712	0	female specific	Daplx7pEVm001540	TBC1 domain family member	455	ENSG00000065882	TBC1D1	TBC1 domain family member 1	23216
Daplx7pEVm003626t5	0	99.21	0	0	0	0	2.48	0	0	0	0	3.59	0	0	0	5.96044	0	female specific	Daplx7pEVm003626	Glutamine gamma-glutamyltransferase K	484	ENSG00000285348	TGM1	transglutaminase 1	7051
Daplx7pEVm009274t7	93.02	5.91	0	0	0	4.37	0.3	0	0	0	21.16	1.68	0	0	0	5.87477	0	female specific	Daplx7pEVm009274	conserved protein	143	ENSG00000113851	CRBN	cereblon	51185
Daplx7pEVm002166t17	51.9	47	0	0	0	1.74	1.7	0	0	0	8.24	9.22	0	0	0	6.17565	0	female specific	Daplx7pEVm002166	Rho GTPase-activating protein,putative	306	ENSG00000125633	CCDC93	coiled-coil domain containing 93	54520
Daplx7pEVm003615t5	67.55	31.23	0	0	0	1.98	0.98	0	0	0	17.15	5.37	0	0	0	6.10517	0	female specific	Daplx7pEVm003615	V-type proton ATPase 116 kDa subunit a	802	ENSG00000033627	ATP6V0A1	ATPase H+ transporting V0 subunit a1	535
Daplx7pEVm009850t10	0	98.31	0	0	0	0	7.04	0	0	0	0	12.22	0	0	0	5.94758	0	female specific	Daplx7pEVm009850	Choline/ethanolaminephosphotransferase	431	ENSG00000134255	CEPT1	choline/ethanolamine phosphotransferase 1	10390
Daplx7pEVm000032t8	0	98.3	0	0	0	0	0.5	0	0	0	0	1.6	0	0	0	5.94744	0	female specific	Daplx7pEVm000032	Chromodomain-helicase-DNA-binding 7 protein	1406	ENSG00000177200	CHD9	chromodomain helicase DNA binding protein 9	80205
Daplx7pEVm003568t6	57.88	40.28	0	0	0	2.92	2.19	0	0	0	18.2	11.38	0	0	0	6.52365	0	female specific	Daplx7pEVm003568	Transducin beta protein 3	674	ENSG00000183751	TBL3	transducin beta like 3	10607
Daplx7pEVm003366t14	31.34	66.63	0	0	0	0.91	2.08	0	0	0	4.35	11.83	0	0	0	6.11651	0	female specific	Daplx7pEVm003366	Wiskott-Aldrich syndrome family protein member	248	ENSG00000132970	WASF3	WAS protein family member 3	10810
Daplx7pEVm059491t1	44.62	53.17	0	0	0	3.08	3.95	0	0	0	46.56	44.34	0	0	0	6.53592	0	female specific	Daplx7pEVm059491	NA	NA	NA	NA	NA	NA
Daplx7pEVm001305t1	97.74	0	0	0	0	1.45	0	0	0	0	72.86	0	0	0	0	6.3368	0	female specific	Daplx7pEVm001305	Tetratricopeptide repeat protein 21B	781	ENSG00000123607	TTC21B	tetratricopeptide repeat domain 21B	79809
Daplx7pEVm010320t5	97.4	0	0	0	0	4.86	0	0	0	0	30.92	0	0	0	0	5.80354	0	female specific	Daplx7pEVm010320	tRNA-dihydrouridine(16/17) synthase (NAD(P)(+))	454	ENSG00000169718	DUS1L	dihydrouridine synthase 1 like	64118
Daplx7pEVm003845t13	51.57	45.63	0	0	0	1.42	1.36	0	0	0	8.79	8.44	0	0	0	6.15039	0	female specific	Daplx7pEVm003845	Double oxidase: two peroxidase domains	302	ENSG00000130508	PXDN	peroxidasin	7837
Daplx7pEVm005969t3	55.6	41.4	0	0	0	1.5	1.21	0	0	0	28.15	18.92	0	0	0	6.14187	0	female specific	Daplx7pEVm005969	Sodium-dependent serotonin transporter	117	ENSG00000128594	LRRC4	leucine rich repeat containing 4	64101
Daplx7pEVm019750t1	52.19	44.52	0	0	0	8.3	7.62	0	0	0	100	100	0	0	0	7.74901	0	female specific	Daplx7pEVm019750	Daphplx:hxAUG25p2s4g162t1-like protein	NA	NA	NA	NA	NA
Daplx7pEVm000274t12	25.01	71.46	0	0	0	0.26	0.79	0	0	0	0.61	2.02	0	0	0	6.05952	0	female specific	Daplx7pEVm000274	Laminin alpha-2 chain precursor	256	ENSG00000106714	CNTNAP3	contactin associated protein like 3	79937
Daplx7pEVm000139t14	96.33	0	0	0	0	0.74	0	0	0	0	1.64	0	0	0	0	5.78798	0	female specific	Daplx7pEVm000139	Kynurenine/alpha-aminoadipate aminotransferase mitochondrial precursor kat/aadat kynurenine--oxoglutarate transaminase ii kynurenine aminotransferase ii kynurenine--oxoglutarate aminotransferase ii transaminase	2585	ENSG00000171914	TLN2	talin 2	83660
Daplx7pEVm008446t1	69.87	26.42	0	0	0	3.22	1.31	0	0	0	92.67	46.7	0	0	0	6.03437	0	female specific	Daplx7pEVm008446	Zinc finger and SCAN domain-containing protein	251	ENSG00000147082	CCNB3	cyclin B3	85417
Daplx7pEVm002933t7	96.12	0	0	0	0	1.67	0	0	0	0	4.5	0	0	0	0	5.78491	0	female specific	Daplx7pEVm002933	RING finger and CCCH-type zinc finger domain-containing protein,putative	593	ENSG00000056586	RC3H2	ring finger and CCCH-type domains 2	54542
Daplx7pEVm015981t5	42.33	53.68	0	0	0	2.93	4	0	0	0	33.01	36.04	0	0	0	6.13895	0	female specific	Daplx7pEVm015981	conserved protein	NA	NA	NA	NA	NA
Daplx7pEVm002043t3	0	95.83	0	0	0	0	2.05	0	0	0	0	13.38	0	0	0	5.91152	0	female specific	Daplx7pEVm002043	SWI/SNF complex subunit SMARCC2	785	ENSG00000139613	SMARCC2	SWI/SNF related, matrix associated, actin dependent regulator of chromatin subfamily c member 2	6601
Daplx7pEVm003300t8	95.48	0	0	0	0	2.25	0	0	0	0	13.68	0	0	0	0	5.7755	0	female specific	Daplx7pEVm003300	RNA-binding protein	192	ENSG00000119707	RBM25	RNA binding motif protein 25	58517
Daplx7pEVm006470t5	49.27	45.9	0	0	0	1.84	1.85	0	0	0	14.04	13.47	0	0.07	0.03	6.12228	0	female specific	Daplx7pEVm006470	Denn domain-containing protein	NA	NA	NA	NA	NA
Daplx7pEVm009427t22	32.54	62.43	0	0	0	2.02	4.17	0	0	0	13.98	25.01	0	0	0	6.08499	0	female specific	Daplx7pEVm009427	Zinc finger X-chromosomal protein	NA	NA	NA	NA	NA
Daplx7pEVm000274t23	94.66	0	0	0	0	1.31	0	0	0	0	3.12	0	0	0	0	5.76336	0	female specific	Daplx7pEVm000274	Laminin alpha-2 chain precursor	256	ENSG00000106714	CNTNAP3	contactin associated protein like 3	79937
Daplx7pEVm017122t6	65.12	29.38	0	0	0	5.87	2.85	0	0	0	1.88	0.86	0	0	0	6.03882	0	female specific	Daplx7pEVm017122	Spermatogenesis-associated protein	NA	NA	NA	NA	NA
Daplx7pEVm007950t1	27.97	66.4	0	0	0	1.03	2.64	0	0	0	3.86	8.85	0	0	0	6.05056	0	female specific	Daplx7pEVm007950	Importin subunit alpha-4	181	ENSG00000182481	KPNA2	karyopherin subunit alpha 2	3838
Daplx7pEVm001017t23	0	94.35	0	0	0	0	1.74	0	0	0	0	14.82	0	0	0	5.88957	0	female specific	Daplx7pEVm001017	Multidrug resistance-associated protein lethal(2)03659	1106	ENSG00000114770	ABCC5	ATP binding cassette subfamily C member 5	10057
Daplx7pEVm005314t2	52.05	42.27	0	0	0	1.58	1.38	0	0	0	0.73	0.6	0	0	0	6.10513	0	female specific	Daplx7pEVm005314	Ammonium transporter	NA	NA	NA	NA	NA
Daplx7pEVm005389t4	10	84.24	0	0	0	0.22	2.03	0	0	0	1.17	12.25	0	0	0	5.93791	0	female specific	Daplx7pEVm005389	Uncharacterized protein	NA	NA	NA	NA	NA
Daplx7pEVm002963t4	74.29	19.93	0	0	0	1.83	0.53	0	0	0	6.55	1.64	0	0	0	5.94613	0	female specific	Daplx7pEVm002963	2-oxoglutarate dehydrogenase,mitochondrial	922	ENSG00000181192	DHTKD1	dehydrogenase E1 and transketolase domain containing 1	55526
Daplx7pEVm004769t3	77.97	16.15	0	0	0	2.29	0.51	0	0	0	18.88	3.63	0	0	0	5.90678	0	female specific	Daplx7pEVm004769	UDP-N-acetylglucosamine transferase subunit ALG13,putative	220	ENSG00000101901	ALG13	ALG13, UDP-N-acetylglucosaminyltransferase subunit	79868
Daplx7pEVm009634t12	0.01	93.95	0	0	0	0	4.95	0	0	0	0	8.83	0	0	0	5.88377	0	female specific	Daplx7pEVm009634	Receptor expression-enhancing protein	202	ENSG00000132563	REEP2	receptor accessory protein 2	51308
Daplx7pEVm002768t4	61.3	32.52	0	0	0	1.51	0.86	0	0	0	4.56	2.31	0	0	0	6.05554	0	female specific	Daplx7pEVm002768	26S proteasome non-ATPase regulatory subunit	833	ENSG00000175166	PSMD2	proteasome 26S subunit, non-ATPase 2	5708
Daplx7pEVm003034t3	0	93.62	0	0	0	0	1.86	0	0	0	0	8.96	0	0	0	5.87861	0	female specific	Daplx7pEVm003034	DNA-binding protein P3A2	108	ENSG00000134461	ANKRD16	ankyrin repeat domain 16	54522
Daplx7pEVm002408t3	0	93.58	0	0	0	0	2.07	0	0	0	0	9.44	0	0	0	5.87801	0	female specific	Daplx7pEVm002408	Lysosomal alpha-mannosidase	833	ENSG00000104774	MAN2B1	mannosidase alpha class 2B member 1	4125
Daplx7pEVm002790t2	33.34	59.97	0	0	0	0.79	1.54	0	0	0	66.6	100	0	0	0	6.06763	0	female specific	Daplx7pEVm002790	Lysosomal alpha-mannosidase	823	ENSG00000104774	MAN2B1	mannosidase alpha class 2B member 1	4125
Daplx7pEVm001016t6	93.18	0	0	0	0	1.61	0	0	0	0	10.98	0	0	0	0	5.74119	0	female specific	Daplx7pEVm001016	Metabotropic gaba-b receptor subtype 3	249	ENSG00000171105	INSR	insulin receptor	3643
Daplx7pEVm004147t2	49	44	0	0	0	1.35	1.3	0	0	0	100	100	0	0	0	7.09538	0	female specific	Daplx7pEVm004147	Uncharacterized protein	NA	NA	NA	NA	NA
Daplx7pEVm000129t6	0	92.98	0	0	0	0	0.82	0	0	0	0	35.39	0	0	0	5.86894	0	female specific	Daplx7pEVm000129	CDD: Topoisomerase II-associated protein PAT1	180	ENSG00000186472	PCLO	piccolo presynaptic cytomatrix protein	27445
Daplx7pEVm006876t84	44.37	48.11	0	0	0	2.49	2.91	0	0	0	4.02	4.71	0	0	0	6.08678	0	female specific	Daplx7pEVm006876	Aldehyde dehydrogenase,dimeric NADP-preferring	505	ENSG00000006534	ALDH3B1	aldehyde dehydrogenase 3 family member B1	221
Daplx7pEVm000738t14	37.46	54.95	0	0	0	0.57	0.9	0	0	0	8.36	15.49	0	0	0	6.07468	0	female specific	Daplx7pEVm000738	discoidin domain receptor/ARP2_G8749	251	ENSG00000137332	DDR1	discoidin domain receptor tyrosine kinase 1	780
Daplx7pEVm001495t6	0	92.39	0	0	0	0	1.8	0	0	0	0	15.68	0	0	0	5.85996	0	female specific	Daplx7pEVm001495	Tuberous sclerosis gene product-1,putative	207	ENSG00000165699	TSC1	TSC complex subunit 1	7248
Daplx7pEVm000043t3	92.02	0	0	0	0	0.49	0	0	0	0	1.16	0	0	0	0	5.72357	0	female specific	Daplx7pEVm000043	Microsomal triglyceride transfer protein large subunit	264	ENSG00000188897		NA	400499
Daplx7pEVm002093t1	57.13	34.85	0	0	0	1.21	0.79	0	0	0	4	2.46	0	0	0	6.0484	0	female specific	Daplx7pEVm002093	N-acetyltransferase	1155	ENSG00000135372	NAT10	N-acetyltransferase 10	55226
Daplx7pEVm001295t4	84.09	7.87	0	0	0	1.67	0.17	0	0	0	8.23	0.9	0	0	0	6.32244	0	female specific	Daplx7pEVm001295	Tankyrase-1	1195	ENSG00000173273	TNKS	tankyrase	8658
Daplx7pEVm003732t6	37.29	54.52	0	0	0	1.55	2.44	0	0	0	9.69	13.2	0	0	0	6.06584	0	female specific	Daplx7pEVm003732	Nucleolar transcription factor 1 upstream-binding factor 1 ubf-1 autoantigen nor-90	NA	NA	NA	NA	NA
Daplx7pEVm006660t1	0	91.75	0	0	0	0	3.81	0	0	0	0	8.82	0	0	0	5.85017	0	female specific	Daplx7pEVm006660	Eukaryotic translation initiation factor 3 subunit L	689	ENSG00000100129	EIF3L	eukaryotic translation initiation factor 3 subunit L	51386
Daplx7pEVm001313t5	91.7	0	0	0	0	1.34	0	0	0	0	8.2	0	0	0	0	5.71867	0	female specific	Daplx7pEVm001313	Cation-transporting ATPase 13A3	849	ENSG00000133657	ATP13A3	ATPase 13A3	79572
Daplx7pEVm001016t3	91.43	0	0	0	0	1.3	0	0	0	0	8.92	0	0	0	0	5.71452	0	female specific	Daplx7pEVm001016	Metabotropic gaba-b receptor subtype 3	249	ENSG00000171105	INSR	insulin receptor	3643
Daplx7pEVm016876t2	10.67	80.54	0	0	0	0.52	4.2	0	0	0	2.52	15.06	0	0	0	6.90481	0	female specific	Daplx7pEVm016876	Uncharacterized protein	NA	NA	NA	NA	NA
Daplx7pEVm017818t2	35.89	53.85	0	0	0	3.76	6.08	0	0	0	59.06	74.76	0	0	0	7.03805	0	female specific	Daplx7pEVm017818	Uncharacterized protein	NA	NA	NA	NA	NA
Daplx7pEVm002301t3	61.64	27.66	0	0	0	1.94	0.94	0	0	0	18.01	8.02	0	0	0	6.3258	0	female specific	Daplx7pEVm002301	Ubiquitin-protein ligase E3C	782	ENSG00000009335	UBE3C	ubiquitin protein ligase E3C	9690
Daplx7pEVm000101t2	0	89.16	0	0	0	0	0.72	0	0	0	0	13.94	0	0	0	6.33818	0	female specific	Daplx7pEVm000101	Helicase c-terminal domain containing protein	NA	NA	NA	NA	NA
Daplx7pEVm016972t2	0	88.68	0	0	0	0	7.45	0	0	0	0	94	0	0	0	6.16986	0	female specific	Daplx7pEVm016972	Obstructor-G	NA	NA	NA	NA	NA
Daplx7pEVm010569t3	16.13	70.03	0	0	0	1.36	6.38	0	0	0	1.52	7.21	0	0	0	6.22468	0	female specific	Daplx7pEVm010569	Serine/arginine-rich splicing factor	144	ENSG00000115875	SRSF7	serine and arginine rich splicing factor 7	6432
Daplx7pEVm025375t1	86.03	0	0	0	0	7.6	0	0	0	0	28.12	0	0	0	0	6.63376	0	female specific	Daplx7pEVm025375	Enhancer of rudimentary	182	ENSG00000100632	ERH	ERH, mRNA splicing and mitosis factor	2079
Daplx7pEVm005516t3	0	84.72	0	0	0	0	2.27	0	0	0	0	16.57	0	0	0	6.26577	0	female specific	Daplx7pEVm005516	Glypican-6	479	ENSG00000183098	GPC6	glypican 6	10082
Daplx7pEVm003601t3	52.27	32.37	0	0	0	1.09	0.73	0	0	0	2.17	1.79	0	0	0	6.30098	0	female specific	Daplx7pEVm003601	Chorion peroxidase precursor	335	ENSG00000130508	PXDN	peroxidasin	7837
Daplx7pEVm013604t2	0	83.29	0	0	0	0	6.08	0	0	0	0	41.96	0	0	0	6.42894	0	female specific	Daplx7pEVm013604	E3 ubiquitin-protein ligase MARCH5	344	ENSG00000198060	MARCH5	membrane associated ring-CH-type finger 5	54708
Daplx7pEVm003983t2	82.44	0	0	0	0	2.37	0	0	0	0	15.94	0	0	0	0	6.57317	0	female specific	Daplx7pEVm003983	Dual specificity mitogen-activated protein kinase kinase	469	ENSG00000076984	MAP2K7	mitogen-activated protein kinase kinase 7	5609
Daplx7pEVm058809t2	52.13	29.53	0	0	0	2.17	1.33	0	0	0	10.03	7.75	0	0	0	6.8759	0	female specific	Daplx7pEVm058809	Uncharacterized protein	NA	NA	NA	NA	NA
Daplx7pEVm023143t2	25.18	54.2	0	0	0	2.93	6.78	0	0	0	2.54	5.17	0	0	0	6.53395	0	female specific	Daplx7pEVm023143	Histone H3.2	274	ENSG00000203852	HIST2H3A	histone cluster 2 H3 family member a	333932
Daplx7pEVm005014t2	78.88	0	0	0	0	1.98	0	0	0	0	19.2	0	0	0	0	5.8733	0	female specific	Daplx7pEVm005014	DDB1- and CUL4-associated factor	113	ENSG00000132017	DCAF15	DDB1 and CUL4 associated factor 15	90379
Daplx7pEVm018155t2	26.05	51.76	0	0	0	1.34	2.88	0	0	0	26.1	71.21	0	0	0	6.3284	0	female specific	Daplx7pEVm018155	Ubiquitin-fold modifier-1 ufm1 specific protease ufsp	125	ENSG00000109775	UFSP2	UFM1 specific peptidase 2	55325
Daplx7pEVm009422t4	47.71	28.61	0	0	0	3.01	1.94	0	0	0	35.27	21.37	0	0	0	6.31149	0	female specific	Daplx7pEVm009422	Thymidine phosphorylase	374	ENSG00000025708	TYMP	thymidine phosphorylase	1890
Daplx7pEVm018878t2	43.01	33.29	0	0	0	5.43	4.53	0	0	0	10.73	8.68	0	0	0	6.51808	0	female specific	Daplx7pEVm018878	60S ribosome subunit biogenesis protein NIP7	260	ENSG00000132603	NIP7	NIP7, nucleolar pre-rRNA processing protein	51388
Daplx7pEVm058736t2	40.77	34.51	0	0	0	1.68	1.53	0	0	0	60.57	59.7	0	0	0	6.50191	0	female specific	Daplx7pEVm058736	Neurexin IV,putative	167	ENSG00000051180	RAD51	RAD51 recombinase	5888
Daplx7pEVm004590t2	0	75.14	0	0	0	0	2.7	0	0	0	0	11.13	0	0	0	6.2829	0	female specific	Daplx7pEVm004590	Alpha-amylase	310	ENSG00000138079	SLC3A1	solute carrier family 3 member 1	6519
Daplx7pEVm026056t1	50.69	20.75	0	0	0	5.61	2.47	0	0	0	100	100	100	100	100	7.23039	0	female specific	Daplx7pEVm026056	DNA-directed RNA polymerase II subunit RPB7	164	ENSG00000168002	POLR2G	RNA polymerase II subunit G	5436
Daplx7pEVm021440t2	33.58	35.98	0	0	0	2.83	3.27	0	0	0	18.65	17.63	0	0	0	6.68753	0	female specific	Daplx7pEVm021440	Uncharacterized protein	NA	NA	NA	NA	NA
Daplx7pEVm019962t2	69.09	0	0	0	0	7.76	0	0	0	0	95.95	0	0	0	0	6.03282	0	female specific	Daplx7pEVm019962	Trafficking protein particle complex subunit	252	ENSG00000181029	TRAPPC5	trafficking protein particle complex 5	126003
Daplx7pEVm008157t2	36	27.05	0	0	0	9.14	7.4	0	0	0	100	90.18	0	0	0	6.53627	0	female specific	Daplx7pEVm008157	Daphplx:hxAUG26up1s2g226t1-like protein	NA	NA	NA	NA	NA
Daplx7pEVm004743t2	0	62.71	0	0	0	0	2.18	0	0	0	0	13.57	0	0	0	6.31677	0	female specific	Daplx7pEVm004743	Exostosin-2	722	ENSG00000151348	EXT2	exostosin glycosyltransferase 2	2132
Daplx7pEVm015970t1	34.25	28.27	0	0	0	2.79	2.48	0	0	0	100	100	0	100	0	7.12403	0	female specific	Daplx7pEVm015970	Ring canal kelch protein	NA	NA	NA	NA	NA
Daplx7pEVm010638t1	52.32	5.39	0	0	0	2.18	0.24	0	0	0	100	100	100	100	100	6.74342	0	female specific	Daplx7pEVm010638	Carboxyl-ester lipase,putative	NA	NA	NA	NA	NA
Daplx7pEVm059783t1	21.73	35.84	0	0	0	1.87	3.31	0	0	0	100	100	100	0	100	6.99856	0	female specific	Daplx7pEVm059783	Integrin alpha-6,putative	NA	NA	NA	NA	NA
Daplx7pEVm003025t2	90.64	0	0	0	0	2.19	0	0	0	0	2.93	0	0	0	0	5.70232	1.11022e-16	female specific	Daplx7pEVm003025	Hemocyte protein-glutamine gamma-glutamyltransferase	402	ENSG00000285348	TGM1	transglutaminase 1	7051
Daplx7pEVm006325t10	29.33	61.26	0	0	0	1.15	2.59	0	0	0	53.76	87.12	0	0	0	6.00865	1.11022e-16	female specific	Daplx7pEVm006325	Alpha,alpha-trehalase	519	ENSG00000118094	TREH	trehalase	11181
Daplx7pEVm001640t5	0	77.94	0	0	0	0	1.59	0	0	0	0	14.22	0	0	0	5.98736	1.11022e-16	female specific	Daplx7pEVm001640	Erythroid differentiation-related factor	572	ENSG00000107938	EDRF1	erythroid differentiation regulatory factor 1	26098
Daplx7pEVm004921t3	67.51	23.13	0	0	0	2.19	0.81	0	0	0	28.2	9.43	0	0	0	5.93236	2.22045e-16	female specific	Daplx7pEVm004921	Nose resistant to fluoxetine protein	NA	NA	NA	NA	NA
Daplx7pEVm004688t18	90.13	0	0	0	0	2.21	0	0	0	0	6.36	0	0	0	0	5.69439	2.22045e-16	female specific	Daplx7pEVm004688	Villin protein quail	553	ENSG00000135407	AVIL	advillin	10677
Daplx7pEVm002051t12	0	89.77	0	0	0	0	3.06	0	0	0	0	4.49	0	0	0	5.81942	3.33067e-16	female specific	Daplx7pEVm002051	Clip-domain serine protease	126	ENSG00000164344	KLKB1	kallikrein B1	3818
Daplx7pEVm005003t10	89.18	0.02	0	0	0	2.67	0	0	0	0	14.43	0	0	0	0	5.67999	5.55112e-16	female specific	Daplx7pEVm005003	Serine/threonine-protein kinase VRK2	357	ENSG00000100749	VRK1	vaccinia related kinase 1	7443
Daplx7pEVm002645t1	0	89.17	0	0	0	0	2.5	0	0	0	0	48.47	0	0	0	5.80998	6.66134e-16	female specific	Daplx7pEVm002645	Suppressor of hairy wing	325	ENSG00000166685	COG1	component of oligomeric golgi complex 1	9382
Daplx7pEVm001255t2	88.86	0	0	0	0	1.56	0	0	0	0	16.85	0	0	0	0	5.67444	7.77156e-16	female specific	Daplx7pEVm001255	Tectonin beta-propeller repeat-containing protein	174	ENSG00000196663	TECPR2	tectonin beta-propeller repeat containing 2	9895
Daplx7pEVm000145t5	0	76.06	0	0	0	0	0.63	0	0	0	0	2.34	0	0	0	5.9529	7.77156e-16	female specific	Daplx7pEVm000145	Ubiquitin carboxyl-terminal hydrolase FAF	2694	ENSG00000124486	USP9X	ubiquitin specific peptidase 9, X-linked	8239
Daplx7pEVm001023t11	18.89	70.1	0	0	0	0.36	1.44	0	0	0	2.94	12.43	0	0	0	5.91772	8.88178e-16	female specific	Daplx7pEVm001023	Voltage-dependent calcium channel subunit alpha-2/delta-4	656	ENSG00000284953	CACNA2D4	calcium voltage-gated channel auxiliary subunit alpha2delta 4	93589
Daplx7pEVm003263t5	0	88.66	0	0	0	0	1.62	0	0	0	0	48.65	0	0	0	5.8019	1.11022e-15	female specific	Daplx7pEVm003263	Spbpj4664.02 protein	NA	NA	NA	NA	NA
Daplx7pEVm000825t5	88.45	0	0	0	0	1.44	0	0	0	0	19.92	0	0	0	0	5.66795	1.22125e-15	female specific	Daplx7pEVm000825	C3 and PZP alpha-2-macroglobulin	125	ENSG00000160111	CPAMD8	C3 and PZP like, alpha-2-macroglobulin domain containing 8	27151
Daplx7pEVm002326t5	41.77	46.68	0	0	0	0.93	1.12	0	0	0	5.43	5.71	0	0	0	6.02493	1.33227e-15	female specific	Daplx7pEVm002326	Strawberry notch	632	ENSG00000278788	SBNO2	strawberry notch homolog 2	22904
Daplx7pEVm059448t1	32.53	27.02	0	0	0	3.17	2.83	0	0	0	81.72	77.98	0	0	0	6.45851	1.55431e-15	female specific	Daplx7pEVm059448	conserved protein	NA	NA	NA	NA	NA
Daplx7pEVm001736t13	0	88.28	0	0	0	0	1.8	0	0	0	0	5.51	0	0	0	5.79585	1.77636e-15	female specific	Daplx7pEVm001736	Cartilage oligomeric matrix protein	737	ENSG00000105664	COMP	cartilage oligomeric matrix protein	1311
Daplx7pEVm000346t5	50.75	37.17	0	0	0	0.6	0.47	0	0	0	1.28	1.29	0	0	0	6.0027	2.33147e-15	female specific	Daplx7pEVm000346	Autophagy-related protein 2 B	577	ENSG00000110046	ATG2A	autophagy related 2A	23130
Daplx7pEVm003520t2	63.42	24.3	0	0	0	1.51	0.62	0	0	0	30.4	11.29	0	0	0	5.90598	2.77556e-15	female specific	Daplx7pEVm003520	Glycosylphosphatidylinositol anchor attachment 1 protein,putative	308	ENSG00000101333	PLCB4	phospholipase C beta 4	5332
Daplx7pEVm001042t3	87.38	0	0	0	0	1.47	0	0	0	0	9.38	0	0	0	0	5.65085	3.66374e-15	female specific	Daplx7pEVm001042	GPI-anchored adhesin protein PGA55	175	ENSG00000187017	ESPN	espin	83715
Daplx7pEVm005968t1	21	28	0	0	0	15.05	21.61	0	0	0	100	100	0	0	0	6.7909	4.44089e-15	female specific	Daplx7pEVm005968	40s ribosomal protein s9	NA	NA	NA	NA	NA
Daplx7pEVm064416t8	87.08	0	0	0	0	7.82	0	0	0	0	39.55	0	0	0	0	5.64602	5.10703e-15	female specific	Daplx7pEVm064416	NA	NA	NA	NA	NA	NA
Daplx7pEVm004457t1	64.62	0	0	0	0	1.9	0	0	0	0	53.4	0	0	0	0	5.93845	5.21805e-15	female specific	Daplx7pEVm004457	Sensitized chromosome inheritance modifier	320	ENSG00000065328	MCM10	minichromosome maintenance 10 replication initiation factor	55388
Daplx7pEVm002485t6	54.36	32.71	0	0	0	3.08	2	0	0	0	28.87	20.26	0	0	0	5.96975	5.55112e-15	female specific	Daplx7pEVm002485	Btb/poz domain-containing protein	119	ENSG00000121067	SPOP	speckle type BTB/POZ protein	8405
Daplx7pEVm022246t1	46.49	22.9	0	0	0	3.1	1.65	0	0	0	22.74	13.74	0	0	0	6.14748	5.77316e-15	female specific	Daplx7pEVm022246	Enkurin domain-containing protein	102	ENSG00000172113	NME6	NME/NM23 nucleoside diphosphate kinase 6	10201
Daplx7pEVm002971t4	69.21	0	0	0	0	1.81	0	0	0	0	8.33	0	0	0	0	5.8489	6.55032e-15	female specific	Daplx7pEVm002971	WD repeat-containing protein	773	ENSG00000092108	SCFD1	sec1 family domain containing 1	23256
Daplx7pEVm006208t5	45.07	41.52	0	0	0	2.15	2.13	0	0	0	40.69	24.05	0	0	0	5.98867	9.4369e-15	female specific	Daplx7pEVm006208	Para-nitrobenzyl esterase	184	ENSG00000198848	CES1	carboxylesterase 1	1066
Daplx7pEVm011715t1	0	86.43	0	0	0	0	4.3	0	0	0	0	41.82	0	0	0	5.76603	1.26565e-14	female specific	Daplx7pEVm011715	Tumor susceptibility gene 101 protein	204	ENSG00000074319	TSG101	tumor susceptibility 101	7251
Daplx7pEVm002126t1	23.21	24.16	0	0	0	0.42	0.47	0	0	0	100	100	0	0	0	6.73625	2.4647e-14	female specific	Daplx7pEVm002126	Cell division protein ftsj	NA	NA	NA	NA	NA
Daplx7pEVm003564t1	85.51	0	0	0	0	2.2	0	0	0	0	22.05	0	0	0	0	5.62047	2.65343e-14	female specific	Daplx7pEVm003564	GC-rich sequence DNA-binding factor	170	ENSG00000005436	GCFC2	GC-rich sequence DNA-binding factor 2	6936
Daplx7pEVm001613t2	0	72.48	0	0	0	0	1.45	0	0	0	0	7.43	0	0	0	5.8849	3.45279e-14	female specific	Daplx7pEVm001613	Zinc finger FYVE domain-containing protein	535	ENSG00000157077	ZFYVE9	zinc finger FYVE-type containing 9	9372
Daplx7pEVm007877t3	85.23	0	0	0	0	1.89	0	0	0	0	11.1	0	0	0	0	5.61587	3.57492e-14	female specific	Daplx7pEVm007877	Homeobox protein OTX2,putative	137	ENSG00000165588	OTX2	orthodenticle homeobox 2	5015
Daplx7pEVm062206t1	23	24	0	0	0	1.74	1.95	0	0	0	100	100	0	0	0	6.72517	3.65263e-14	female specific	Daplx7pEVm062206	NA	NA	NA	NA	NA	NA
Daplx7pEVm002303t11	53.72	31.42	0	0	0	1.19	0.75	0	0	0	10.55	6.92	0	0	0	5.93441	4.27436e-14	female specific	Daplx7pEVm002303	Strawberry notch	632	ENSG00000278788	SBNO2	strawberry notch homolog 2	22904
Daplx7pEVm002262t2	12.41	72.74	0	0	0	0.28	1.75	0	0	0	5.27	29.39	0	0	0	5.81682	4.69624e-14	female specific	Daplx7pEVm002262	Histone-lysine N-methyltransferase SETDB1-B	264	ENSG00000143379	SETDB1	SET domain bifurcated 1	9869
Daplx7pEVm000177t6	0	85.17	0	0	0	0	0.7	0	0	0	0	15.22	0	0	0	5.74537	4.75175e-14	female specific	Daplx7pEVm000177	Voltage-dependent T-type calcium channel subunit alpha-1G	660	ENSG00000196557	CACNA1H	calcium voltage-gated channel subunit alpha1 H	8912
Daplx7pEVm001939t5	28.64	56.35	0	0	0	0.67	1.42	0	0	0	10.72	21.55	0	0	0	5.92635	5.34017e-14	female specific	Daplx7pEVm001939	Zinc finger X-chromosomal protein,putative	NA	NA	NA	NA	NA
Daplx7pEVm001690t3	0.52	66.68	0	0	0	0.01	1.31	0	0	0	0.38	99.99	0	0	0	5.9415	6.4837e-14	female specific	Daplx7pEVm001690	RNA polymerase-associated protein CTR9	1265	ENSG00000198730	CTR9	CTR9 homolog, Paf1/RNA polymerase II complex component	9646
Daplx7pEVm000658t3	21.33	63.32	0	0	0	0.23	0.74	0	0	0	2.51	7.9	0	0	0	5.87157	7.79377e-14	female specific	Daplx7pEVm000658	WD repeat-containing protein	378	ENSG00000171302	CANT1	calcium activated nucleotidase 1	124583
Daplx7pEVm009701t12	0	84.58	0	0	0	0	3.99	0	0	0	0	4.1	0	0	0	5.73559	8.83738e-14	female specific	Daplx7pEVm009701	Myc box-dependent-interacting protein	265	ENSG00000136717	BIN1	bridging integrator 1	274
Daplx7pEVm002844t25	0	84.35	0	0	0	0	2.33	0	0	0	0	22.54	0	0	0	5.73176	1.12688e-13	female specific	Daplx7pEVm002844	Lysosomal alpha-glucosidase protein,putative	676	ENSG00000257335	MGAM	maltase-glucoamylase	8972
Daplx7pEVm002887t8	81.16	2.79	0	0	0	2.49	0.09	0	0	0	5.29	0.17	0	0	0	5.62156	1.38667e-13	female specific	Daplx7pEVm002887	PDZ and LIM domain protein Zasp	214	ENSG00000122367	LDB3	LIM domain binding 3	11155
Daplx7pEVm000338t7	0	84.13	0	0	0	0	1.08	0	0	0	0	24.18	0	0	0	5.72808	1.41887e-13	female specific	Daplx7pEVm000338	Agrin	397	ENSG00000188157	AGRN	agrin	375790
Daplx7pEVm001311t23	48.45	35.13	0	0	0	0.67	0.53	0	0	0	3.3	2.73	0	0	0	5.93109	2.23599e-13	female specific	Daplx7pEVm001311	Unc-13 D	296	ENSG00000007516	BAIAP3	BAI1 associated protein 3	8938
Daplx7pEVm000439t7_2/2	30	53.55	0	0	0	0.37	0.71	0	0	0	1.85	3.16	0	0	0	5.9137	2.42362e-13	female specific	Daplx7pEVm000439_2/2	Low-density lipoprotein receptor-related protein	NA	NA	NA	NA	NA
Daplx7pEVm002821t7	1.19	82.35	0	0	0	0.03	2.45	0	0	0	0.1	8.02	0	0	0	5.72422	2.63567e-13	female specific	Daplx7pEVm002821	Serine/threonine-protein kinase D2	756	ENSG00000184304	PRKD1	protein kinase D1	5587
Daplx7pEVm012000t2	0	65.76	0	0	0	0	3.2	0	0	0	0	33.93	0	0	0	5.90768	2.9754e-13	female specific	Daplx7pEVm012000	Adenosine deaminase	266	ENSG00000196839	ADA	adenosine deaminase	100
Daplx7pEVm001886t15	14.27	68.92	0	0	0	0.31	1.61	0	0	0	2.94	14.26	0	0	0	5.79892	3.68594e-13	female specific	Daplx7pEVm001886	Tetratricopeptide repeat protein	211	ENSG00000052841	TTC17	tetratricopeptide repeat domain 17	55761
Daplx7pEVm001202t13	0	82.92	0	0	0	0	1.32	0	0	0	0	6.16	0	0	0	5.70771	5.07927e-13	female specific	Daplx7pEVm001202	Rap guanine nucleotide exchange factor	919	ENSG00000109756	RAPGEF2	Rap guanine nucleotide exchange factor 2	9693
Daplx7pEVm004995t11	34.48	48.22	0	0	0	1.33	2.01	0	0	0	9.31	11.94	0	0	0	5.9233	5.85421e-13	female specific	Daplx7pEVm004995	Regulator of cytokinesis	232	ENSG00000198901	PRC1	protein regulator of cytokinesis 1	9055
Daplx7pEVm001004t9	0	82.71	0	0	0	0	1.36	0	0	0	0	35.86	0	0	0	5.70415	6.33493e-13	female specific	Daplx7pEVm001004	ca-activated cl channel protein	116	ENSG00000016490	CLCA1	chloride channel accessory 1	1179
Daplx7pEVm010496t2	26.42	38.48	0	0	0	1.22	1.91	0	0	0	49.82	79.85	0	0	0	6.10702	6.95e-13	female specific	Daplx7pEVm010496	wd-repeat protein	NA	NA	NA	NA	NA
Daplx7pEVm000726t4	82.36	0	0	0	0	0.93	0	0	0	0	5.12	0	0	0	0	5.56781	7.34524e-13	female specific	Daplx7pEVm000726	Sterile alpha and TIR motif-containing protein	543	ENSG00000004139	SARM1	sterile alpha and TIR motif containing 1	23098
Daplx7pEVm003445t13	47.78	34.52	0	0	0	2.65	2.06	0	0	0	6.59	4.99	0	0	0	5.90926	8.60423e-13	female specific	Daplx7pEVm003445	Proprotein convertase subtilisin/kexin type	651	ENSG00000140564	FURIN	furin, paired basic amino acid cleaving enzyme	5045
Daplx7pEVm002035t8	45.16	36.9	0	0	0	1.13	0.99	0	0	0	5	5.53	0	0	0	5.90912	1.11511e-12	female specific	Daplx7pEVm002035	Mediator of DNA damage checkpoint protein,putative	NA	NA	NA	NA	NA
Daplx7pEVm005104t9	30.93	50.96	0	0	0	0.73	1.29	0	0	0	17.26	35.61	0	0	0	5.89434	1.38534e-12	female specific	Daplx7pEVm005104	Stress-induced-phosphoprotein 1	NA	NA	NA	NA	NA
Daplx7pEVm004508t8	73.29	8.36	0	0	0	2.54	0.31	0	0	0	4.17	0.53	0	0	0	5.64288	1.58784e-12	female specific	Daplx7pEVm004508	Long-chain fatty acid transport protein	605	ENSG00000130304	SLC27A1	solute carrier family 27 member 1	376497
Daplx7pEVm017171t10	35.7	45.96	0	0	0	6.41	8.88	0	0	0	3.46	4.81	0	0	0	5.9115	1.74205e-12	female specific	Daplx7pEVm017171	Notch	NA	NA	NA	NA	NA
Daplx7pEVm006117t16	26.32	55.31	0	0	0	1.01	2.28	0	0	0	4.59	10.6	0	0	0	5.86202	1.8433e-12	female specific	Daplx7pEVm006117	GTP-binding protein	752	ENSG00000100226	GTPBP1	GTP binding protein 1	9567
Daplx7pEVm000946t7	0	81.63	0	0	0	0	1.26	0	0	0	0	11.46	0	0	0	5.68567	1.97498e-12	female specific	Daplx7pEVm000946	1-phosphatidylinositol 4,5-bisphosphate phosphodiesterase epsilon-1	1504	ENSG00000163618	CADPS	calcium dependent secretion activator	8618
Daplx7pEVm000145t4	68.4	0	0	0	0	0.52	0	0	0	0	2.02	0	0	0	0	5.67275	2.16382e-12	female specific	Daplx7pEVm000145	Ubiquitin carboxyl-terminal hydrolase FAF	2694	ENSG00000124486	USP9X	ubiquitin specific peptidase 9, X-linked	8239
Daplx7pEVm008443t14	81.13	0	0	0	0	4.33	0	0	0	0	4.56	0	0	0	0	5.54672	2.68074e-12	female specific	Daplx7pEVm008443	Basic leucine zipper and W2 domain-containing protein 1-A	407	ENSG00000082153	BZW1	basic leucine zipper and W2 domains 1	9689
Daplx7pEVm001871t2	0	80.98	0	0	0	0	1.75	0	0	0	0	4.76	0	0	0	5.67444	3.91409e-12	female specific	Daplx7pEVm001871	Valine--tRNA ligase	1235	ENSG00000096171	VARS	valyl-tRNA synthetase	7407
Daplx7pEVm005983t6	50.89	29.9	0	0	0	3.71	2.35	0	0	0	78.3	38.42	0	0	0	5.86184	4.17e-12	female specific	Daplx7pEVm005983	Btb/poz domain-containing protein	105	ENSG00000121067	SPOP	speckle type BTB/POZ protein	8405
Daplx7pEVm002307t15	80.29	0	0	0	0	2.62	0	0	0	0	22.09	0	0	0	0	5.53213	6.48781e-12	female specific	Daplx7pEVm002307	Serpin B6-like protein	NA	NA	NA	NA	NA
Daplx7pEVm002768t7	30.4	49.99	0	0	0	1.36	2.41	0	0	0	4.11	6.47	0	0	0	5.86871	6.71485e-12	female specific	Daplx7pEVm002768	26S proteasome non-ATPase regulatory subunit	833	ENSG00000175166	PSMD2	proteasome 26S subunit, non-ATPase 2	5708
Daplx7pEVm006787t2_2/2	80.12	0	0	0	0	2.82	0	0	0	0	6.33	0	0	0	0	5.52916	7.75824e-12	female specific	Daplx7pEVm006787_2/2	Serine/threonine-protein kinase polo	NA	NA	NA	NA	NA
Daplx7pEVm005453t1	58.21	21.92	0	0	0	1.96	0.79	0	0	0	26.59	8.51	0	0	0	5.77638	8.17157e-12	female specific	Daplx7pEVm005453	Kinesin heavy chain	203	ENSG00000116852	KIF21B	kinesin family member 21B	23046
Daplx7pEVm005000t5	34.81	45.3	0	0	0	1.15	1.61	0	0	0	5.59	6.92	0	0	0	5.88407	8.90454e-12	female specific	Daplx7pEVm005000	Polypeptide N-acetylgalactosaminyltransferase 35A	495	ENSG00000141429	GALNT1	polypeptide N-acetylgalactosaminyltransferase 1	2589
Daplx7pEVm009157t3	43.73	36.11	0	0	0	2.25	2	0	0	0	33.69	26.48	0	0	0	5.87089	1.1538e-11	female specific	Daplx7pEVm009157	Arrestin domain-containing protein	101	ENSG00000113369	ARRDC3	arrestin domain containing 3	57561
Daplx7pEVm002812t5	79.73	0	0	0	0	1.38	0	0	0	0	7.72	0	0	0	0	5.52233	1.16931e-11	female specific	Daplx7pEVm002812	Class B secretin G-protein coupled receptor GPRmth5	NA	NA	NA	NA	NA
Daplx7pEVm004544t6	77.03	2.56	0	0	0	2.24	0.08	0	0	0	34.49	1.22	0	0	0	5.54592	1.36491e-11	female specific	Daplx7pEVm004544	BTB/POZ domain-containing protein KCTD3	703	ENSG00000136636	KCTD3	potassium channel tetramerization domain containing 3	51133
Daplx7pEVm062754t2	0	50.68	0	0	0	0	12.26	0	0	0	100	100	100	100	100	6.01563	1.91998e-11	female specific	Daplx7pEVm062754	NA	NA	NA	NA	NA	NA
Daplx7pEVm006001t2	14.18	42.71	0	0	0	0.48	1.56	0	0	0	20.86	84.91	0	0	0	6.02479	2.07777e-11	female specific	Daplx7pEVm006001	Cell division cycle protein	NA	NA	NA	NA	NA
Daplx7pEVm016570t2	27.02	29.79	0	0	0	2.89	3.44	0	0	0	25.4	30.77	0	0	0	6.11215	2.19472e-11	female specific	Daplx7pEVm016570	Uncharacterized protein	NA	NA	NA	NA	NA
Daplx7pEVm004732t3	61.54	0	0	0	0	1.89	0	0	0	0	24.08	0	0	0	0	5.68373	2.20144e-11	female specific	Daplx7pEVm004732	Glutamine-dependent NAD(+) synthetase	862	ENSG00000172890	NADSYN1	NAD synthetase 1	55191
Daplx7pEVm022310t3	27.84	28.9	0	0	0	3.84	4.29	0	0	0	100	100	0	0	0	6.10844	2.35845e-11	female specific	Daplx7pEVm022310	Uncharacterized protein	NA	NA	NA	NA	NA
Daplx7pEVm016825t12_1/2	22.94	17.95	0	0	0	8.87	7.47	0	0	0	100	100	0	0	0	6.51783	2.42064e-11	female specific	Daplx7pEVm016825_1/2	Uncharacterized protein	NA	NA	NA	NA	NA
Daplx7pEVm013990t7	41.14	37.97	0	0	0	1.3	1.29	0	0	0	8.57	11.11	0	0	0	5.8616	2.50163e-11	female specific	Daplx7pEVm013990	RAB6-interacting golgin	172	ENSG00000104626	ERI1	exoribonuclease 1	90459
Daplx7pEVm010728t7	54.6	24.47	0	0	0	2.68	1.3	0	0	0	47.58	23.75	0	0	0	5.78828	2.5119e-11	female specific	Daplx7pEVm010728	G-protein coupled receptor moody	NA	NA	NA	NA	NA
Daplx7pEVm002071t6	33.25	45.32	0	0	0	0.88	1.29	0	0	0	14.04	23.71	0	0	0	5.85378	4.50886e-11	female specific	Daplx7pEVm002071	Glutamate receptor ionotropic,kainate	702	ENSG00000120251	GRIA2	glutamate ionotropic receptor AMPA type subunit 2	2891
Daplx7pEVm018528t6	0	78.57	0	0	0	0	12.48	0	0	0	0	11.35	0	0	0	5.632	4.93789e-11	female specific	Daplx7pEVm018528	c-type lectin ctl - galactose binding	NA	NA	NA	NA	NA
Daplx7pEVm010521t1	25	15	0	0	0	0.77	0.49	0	0	0	100	100	0	0	0	6.47712	6.20378e-11	female specific	Daplx7pEVm010521	Gag-pol polyprotein precursor,putative	NA	NA	NA	NA	NA
Daplx7pEVm003530t18	0	78.17	0	0	0	0	2.13	0	0	0	0	6.51	0	0	0	5.62483	7.51921e-11	female specific	Daplx7pEVm003530	Transcription factor	154	ENSG00000140262	TCF12	transcription factor 12	6938
Daplx7pEVm000443t1	77.87	0	0	0	0	0.79	0	0	0	0	1.71	0	0	0	0	5.48927	8.26602e-11	female specific	Daplx7pEVm000443	L(2)01289 long form	NA	NA	NA	NA	NA
Daplx7pEVm001757t3	33.36	44.61	0	0	0	0.51	0.73	0	0	0	0.43	0.75	0	0	0	5.84447	8.46369e-11	female specific	Daplx7pEVm001757	2-oxoglutarate dehydrogenase,mitochondrial	1310	ENSG00000105953	OGDH	oxoglutarate dehydrogenase	4967
Daplx7pEVm005220t5	48.95	28.82	0	0	0	1.42	0.9	0	0	0	50.79	33.98	0	0	0	5.80903	9.98858e-11	female specific	Daplx7pEVm005220	ATP-binding cassette sub-family G member	541	ENSG00000172350	ABCG4	ATP binding cassette subfamily G member 4	64137
Daplx7pEVm002570t8	13.98	63.84	0	0	0	0.53	2.59	0	0	0	1.84	8.71	0	0	0	5.71013	1.04563e-10	female specific	Daplx7pEVm002570	E3 ubiquitin-protein ligase RNF8	155	ENSG00000170537	TMC7	transmembrane channel like 7	79905
Daplx7pEVm001833t9	63.79	13.83	0	0	0	0.91	0.21	0	0	0	4.11	1.09	0	0	0	5.64296	1.11984e-10	female specific	Daplx7pEVm001833	Myotubularin-related protein	527	ENSG00000100330	MTMR3	myotubularin related protein 3	8897
Daplx7pEVm003818t17	77.56	0	0	0	0	1.84	0	0	0	0	8.81	0	0	0	0	5.48368	1.14499e-10	female specific	Daplx7pEVm003818	Proprotein convertase subtilisin/kexin type	642	ENSG00000175426	PCSK1	proprotein convertase subtilisin/kexin type 1	5122
Daplx7pEVm009102t1	77.56	0	0	0	0	3.45	0	0	0	0	100	0	0	0	0	5.48368	1.14499e-10	female specific	Daplx7pEVm009102	Neurexin IV	NA	NA	NA	NA	NA
Daplx7pEVm006993t11	42.3	35.32	0	0	0	0.8	0.72	0	0	0	4.72	3.97	0	0	0	5.83163	1.19159e-10	female specific	Daplx7pEVm006993	SET and MYND domain-containing protein 1	NA	NA	NA	NA	NA
Daplx7pEVm004168t7	77.49	0	0	0	0	2.14	0	0	0	0	4.88	0	0	0	0	5.48242	1.2324e-10	female specific	Daplx7pEVm004168	Phosphatidylinositol-binding clathrin assembly protein LAP	431	ENSG00000073921	PICALM	phosphatidylinositol binding clathrin assembly protein	8301
Daplx7pEVm005663t2	64.51	0	0	0	0	1.92	0	0	0	0	20.32	0	0	0	0	5.59059	1.30595e-10	female specific	Daplx7pEVm005663	WD repeat-containing protein	585	ENSG00000082068	WDR70	WD repeat domain 70	55100
Daplx7pEVm001269t16	77.43	0	0	0	0	1.53	0	0	0	0	1.84	0	0	0	0	5.48134	1.31261e-10	female specific	Daplx7pEVm001269	Argonaute-2	585	ENSG00000092847	AGO1	argonaute 1, RISC catalytic component	26523
Daplx7pEVm020642t1	20	19	0	0	0	0.88	0.9	0	0	0	100	100	0	0	0	6.45706	1.80903e-10	female specific	Daplx7pEVm020642	Uncharacterized protein	NA	NA	NA	NA	NA
Daplx7pEVm002684t5	76.99	0	0	0	0	1.81	0	0	0	0	3.98	0	0	0	0	5.47336	2.08422e-10	female specific	Daplx7pEVm002684	Sushi,nidogen and EGF domain-containing protein 1,putative	NA	NA	NA	NA	NA
Daplx7pEVm005715t1	20.42	18.25	0	0	0	0.59	0.56	0	0	0	100	100	0	0	0	6.443	2.56538e-10	female specific	Daplx7pEVm005715	Jmjc domain-containing histone demethylation protein	NA	NA	NA	NA	NA
Daplx7pEVm006022t3	43.68	33.1	0	0	0	1.48	1.21	0	0	0	8.51	6.36	0	0	0	5.81321	2.86537e-10	female specific	Daplx7pEVm006022	Rac GTPase-activating protein	290	ENSG00000161800	RACGAP1	Rac GTPase activating protein 1	29127
Daplx7pEVm007744t4	32.45	44.27	0	0	0	1.17	1.71	0	0	0	21.67	24.27	0	0	0	5.8205	3.15158e-10	female specific	Daplx7pEVm007744	Zinc finger X-chromosomal protein,putative	NA	NA	NA	NA	NA
Daplx7pEVm006971t2	0	76.74	0	0	0	0	2.21	0	0	0	0	13.05	0	0	0	5.59892	3.37952e-10	female specific	Daplx7pEVm006971	Transmembrane 7 superfamily member	250	ENSG00000185046	ANKS1B	ankyrin repeat and sterile alpha motif domain containing 1B	56899
Daplx7pEVm060068t1	15.91	22.46	0	0	0	3.49	5.31	0	0	0	100	100	0	0	0	6.4441	3.55615e-10	female specific	Daplx7pEVm060068	NA	NA	NA	NA	NA	NA
Daplx7pEVm015267t1	34.32	3.86	0	0	0	1.52	0.18	0	0	0	100	100	0	0	100	6.16674	4.20093e-10	female specific	Daplx7pEVm015267	Uncharacterized protein	NA	NA	NA	NA	NA
Daplx7pEVm001075t12	76.22	0	0	0	0	2.03	0	0	0	0	1.95	0	0	0	0	5.45929	4.68032e-10	female specific	Daplx7pEVm001075	Uncharacterized protein	110	ENSG00000135316	SYNCRIP	synaptotagmin binding cytoplasmic RNA interacting protein	10492
Daplx7pEVm022520t3	43.11	10.7	0	0	0	6.29	1.68	0	0	0	43.99	11.24	0	0	0	5.86068	4.98614e-10	female specific	Daplx7pEVm022520	Brain protein I3	NA	NA	NA	NA	NA
Daplx7pEVm019388t1	23	15	0	0	0	1.52	1.07	0	0	0	100	100	0	0	0	6.408	5.19564e-10	female specific	Daplx7pEVm019388	NA	NA	NA	NA	NA	NA
Daplx7pEVm012412t2	58.49	0	0	0	0	2.79	0	0	0	0	16.47	0	0	0	0	5.61241	5.48667e-10	female specific	Daplx7pEVm012412	Class a rhodopsin g-protein coupled receptor gprop2	179	ENSG00000122375	OPN4	opsin 4	94233
Daplx7pEVm011851t2	6.79	51.71	0	0	0	0.32	2.6	0	0	0	0.16	1.67	0	0	0	5.79912	6.21399e-10	female specific	Daplx7pEVm011851	Phosrestin i arrestin b arrestin	318	ENSG00000141480	ARRB2	arrestin beta 2	409
Daplx7pEVm027646t1	23.3	14.5	0	0	0	6.21	4.16	0	0	0	100	100	0	0	0	6.39904	6.41914e-10	female specific	Daplx7pEVm027646	NA	NA	NA	NA	NA	NA
Daplx7pEVm012687t8	41.24	34.68	0	0	0	3.28	2.97	0	0	0	12.82	11.76	0	0	0	5.80076	7.11232e-10	female specific	Daplx7pEVm012687	tRNA threonylcarbamoyladenosine biosynthesis protein osgep	508	ENSG00000092094	OSGEP	O-sialoglycoprotein endopeptidase	55644
Daplx7pEVm002741t3	75.61	0	0	0	0	1.62	0	0	0	0	1.27	0	0	0	0	5.44805	8.88236e-10	female specific	Daplx7pEVm002741	Hemocyte protein-glutamine gamma-glutamyltransferase	299	ENSG00000285348	TGM1	transglutaminase 1	7051
Daplx7pEVm004205t12	0	75.71	0	0	0	0	2.03	0	0	0	0	24.74	0	0	0	5.57996	9.97123e-10	female specific	Daplx7pEVm004205	DNA mismatch repair protein Mlh3,putative	278	ENSG00000134216	CHIA	chitinase, acidic	27159
Daplx7pEVm001442t1	75.33	0	0	0	0	1.23	0	0	0	0	13.08	0	0	0	0	5.44286	1.19187e-09	female specific	Daplx7pEVm001442	Nfx1-type zinc finger-containing protein	300	ENSG00000124201	ZNFX1	zinc finger NFX1-type containing 1	57169
Daplx7pEVm008235t8	49.62	25.75	0	0	0	2.45	1.37	0	0	0	14.19	7.33	0	0	0	5.74611	1.2352e-09	female specific	Daplx7pEVm008235	Alpha-N-acetylgalactosaminidase	402	ENSG00000198951	NAGA	alpha-N-acetylgalactosaminidase	4668
Daplx7pEVm005861t7	0	75.48	0	0	0	0	2.29	0	0	0	0	11.12	0	0	0	5.5757	1.26955e-09	female specific	Daplx7pEVm005861	Membralin	382	ENSG00000182087	TMEM259	transmembrane protein 259	91304
Daplx7pEVm002848t5	49.32	25.84	0	0	0	1.48	0.84	0	0	0	7.52	5.14	0	0	0	5.74376	1.54068e-09	female specific	Daplx7pEVm002848	Caprin-2	NA	NA	NA	NA	NA
Daplx7pEVm000325t3	28.97	28.4	0	0	0	0.46	0.49	0	0	0	1.6	1.78	0	0	0	5.93634	1.92805e-09	female specific	Daplx7pEVm000325	HEAT repeat-containing protein	677	ENSG00000119285	HEATR1	HEAT repeat containing 1	55127
Daplx7pEVm003578t34	74.76	0	0	0	0	2.14	0	0	0	0	2.9	0	0	0	0	5.43224	2.16843e-09	female specific	Daplx7pEVm003578	hu-li tai shao	451	ENSG00000087274	ADD1	adducin 1	118
Daplx7pEVm001747t8	0	74.73	0	0	0	0	1.25	0	0	0	0	4.29	0	0	0	5.56169	2.79032e-09	female specific	Daplx7pEVm001747	Multiple epidermal growth factor domains protein 11	681	ENSG00000157890	MEGF11	multiple EGF like domains 11	84465
Daplx7pEVm011209t3	0	74.56	0	0	0	0	4.32	0	0	0	0	35.68	0	0	0	5.5585	3.3355e-09	female specific	Daplx7pEVm011209	Aurora borealis	120	ENSG00000165060	FXN	frataxin	2395
Daplx7pEVm010447t3	0	74.55	0	0	0	0	3.79	0	0	0	0	38.86	0	0	0	5.55831	3.3707e-09	female specific	Daplx7pEVm010447	General transcription factor IIE subunit	298	ENSG00000153767	GTF2E1	general transcription factor IIE subunit 1	2960
Daplx7pEVm010823t3	55.11	19.25	0	0	0	2.53	0.95	0	0	0	62.87	24.19	0	0	0	5.65898	3.50092e-09	female specific	Daplx7pEVm010823	Calcium release-activated calcium channel protein	180	ENSG00000160991	ORAI2	ORAI calcium release-activated calcium modulator 2	80228
Daplx7pEVm011113t2	51.91	0	0	0	0	3.1	0	0	0	0	35.09	0	0	0	0	5.63051	3.59711e-09	female specific	Daplx7pEVm011113	Porphobilinogen deaminase,putative	331	ENSG00000281702	HMBS	hydroxymethylbilane synthase	3145
Daplx7pEVm004686t35	74.03	0	0	0	0	3.15	0	0	0	0	8.1	0	0	0	0	5.41852	4.66588e-09	female specific	Daplx7pEVm004686	Dihydropyrimidinase-related protein	655	ENSG00000147647	DPYS	dihydropyrimidinase	1807
Daplx7pEVm029200t2	36	38.12	0	0	0	2.07	2.36	0	0	0	100	81.91	0	0	0	5.77458	4.76767e-09	female specific	Daplx7pEVm029200	Daphplx:hxAUG26up1s2g226t1-like protein	NA	NA	NA	NA	NA
Daplx7pEVm003232t4	52.6	21.35	0	0	0	1.01	0.44	0	0	0	3.08	1.35	0	0	0	5.67767	5.41988e-09	female specific	Daplx7pEVm003232	N-alpha-acetyltransferase 15,NatA auxiliary subunit	935	ENSG00000172766	NAA16	N(alpha)-acetyltransferase 16, NatA auxiliary subunit	79612
Daplx7pEVm013291t2	32.03	29.01	0	0	0	1.62	1.58	0	0	0	42.99	34.46	0	0	0	5.86178	5.46919e-09	female specific	Daplx7pEVm013291	Mitochondrial translocator assembly and maintenance protein	273	ENSG00000144559	TAMM41	TAM41 mitochondrial translocator assembly and maintenance homolog	132001
Daplx7pEVm002122t8	73.81	0	0	0	0	1.18	0	0	0	0	7.42	0	0	0	0	5.41436	5.87768e-09	female specific	Daplx7pEVm002122	Metastasis suppressor protein	265	ENSG00000170873	MTSS1	MTSS1, I-BAR domain containing	9788
Daplx7pEVm013456t1	18.57	17	0	0	0	1.03	1.01	0	0	0	100	100	100	0	0	6.32538	6.88095e-09	female specific	Daplx7pEVm013456	Cell division protein ftsj,putative	NA	NA	NA	NA	NA
Daplx7pEVm006213t1	0	56.16	0	0	0	0	2.04	0	0	0	0	15.94	0	0	0	5.68565	7.42881e-09	female specific	Daplx7pEVm006213	WD repeat-containing protein	460	ENSG00000204221	WDR46	WD repeat domain 46	9277
Daplx7pEVm001135t12	73.4	0.01	0	0	0	1.29	0	0	0	0	2.92	0	0	0	0	5.40688	8.94355e-09	female specific	Daplx7pEVm001135	DNA-directed RNA polymerase III subunit RPC1	1856	ENSG00000148606	POLR3A	RNA polymerase III subunit A	11128
Daplx7pEVm005013t2	0	73.47	0	0	0	0	3.1	0	0	0	0	42.86	0	0	0	5.53786	1.04709e-08	female specific	Daplx7pEVm005013	Angiotensin-converting enzyme 3 precursor	540	ENSG00000159640	ACE	angiotensin I converting enzyme	1636
Daplx7pEVm011061t2	73.21	0	0	0	0	4.95	0	0	0	0	23.36	0	0	0	0	5.40296	1.10314e-08	female specific	Daplx7pEVm011061	N(4)-(beta-N-acetylglucosaminyl)-L-asparaginase	332	ENSG00000038002	AGA	aspartylglucosaminidase	175
Daplx7pEVm000800t14	0	73.32	0	0	0	0	1.68	0	0	0	0	7.75	0	0	0	5.53499	1.22557e-08	female specific	Daplx7pEVm000800	Bromodomain adjacent to zinc finger domain protein 1A	251	ENSG00000198604	BAZ1A	bromodomain adjacent to zinc finger domain 1A	11177
Daplx7pEVm002375t11	51.15	21.86	0	0	0	1.22	0.56	0	0	0	3.38	1.36	0	0	0	5.66892	1.45678e-08	female specific	Daplx7pEVm002375	Cohesin subunit SA-1	974	ENSG00000118007	STAG1	stromal antigen 1	10274
Daplx7pEVm009320t2	17.2	38.24	0	0	0	0.9	2.15	0	0	0	7.05	15.32	0	0	0	5.8397	1.51405e-08	female specific	Daplx7pEVm009320	Uncharacterized protein	NA	NA	NA	NA	NA
Daplx7pEVm009549t1	0	50.6	0	0	0	0	1.79	0	0	0	0	19.19	0	0	0	5.72494	1.63396e-08	female specific	Daplx7pEVm009549	Down-regulated by CTNNB1 A protein,putative	131	ENSG00000122591	FAM126A	family with sequence similarity 126 member A	84668
Daplx7pEVm003227t2	33.27	17.18	0	0	0	0.85	0.47	0	0	0	9.31	4.46	0	0	0	5.89626	1.75517e-08	female specific	Daplx7pEVm003227	Protein FAM91A1	709	ENSG00000176853	FAM91A1	family with sequence similarity 91 member A1	157769
Daplx7pEVm012510t2	25.22	18.91	0	0	0	0.54	0.44	0	0	0	100	100	0	0	0	6.03138	1.83421e-08	female specific	Daplx7pEVm012510	Star	122	ENSG00000128274	A4GALT	alpha 1,4-galactosyltransferase (P blood group)	53947
Daplx7pEVm001843t7	72.69	0	0	0	0	1.46	0	0	0	0	3.72	0	0	0	0	5.393	1.90345e-08	female specific	Daplx7pEVm001843	Ubiquitin carboxyl-terminal hydrolase	1231	ENSG00000187555	USP7	ubiquitin specific peptidase 7	7874
Daplx7pEVm000888t3	3.15	69.71	0	0	0	0.04	0.9	0	0	0	0.07	1.55	0	0	0	5.54526	1.96772e-08	female specific	Daplx7pEVm000888	Phosphatase 1E	301	ENSG00000175175	PPM1E	protein phosphatase, Mg2+/Mn2+ dependent 1E	22843
Daplx7pEVm002376t1	72.59	0	0	0	0	1.44	0	0	0	0	20.57	0	0	0	0	5.39108	2.11395e-08	female specific	Daplx7pEVm002376	Complement C1q tumor necrosis factor-related protein 3	NA	NA	NA	NA	NA
Daplx7pEVm000090t2	72.37	0	0	0	0	0.44	0	0	0	0	3.44	0	0	0	0	5.38684	2.66261e-08	female specific	Daplx7pEVm000090	Neural-cadherin	634	ENSG00000196159	FAT4	FAT atypical cadherin 4	79633
Daplx7pEVm004203t4	0	72.58	0	0	0	0	2.28	0	0	0	0	68.2	0	0	0	5.52078	2.66368e-08	female specific	Daplx7pEVm004203	Transferrin 1 precursor	289	ENSG00000163975	MELTF	melanotransferrin	4241
Daplx7pEVm002748t5	0	72.5	0	0	0	0	1.79	0	0	0	0	8.07	0	0	0	5.51924	2.89683e-08	female specific	Daplx7pEVm002748	Max-binding protein MNT	144	ENSG00000070444	MNT	MAX network transcriptional repressor	4335
Daplx7pEVm014262t4	34.26	25.14	0	0	0	1.63	1.29	0	0	0	4.4	4.11	0	0	0	5.81669	3.03929e-08	female specific	Daplx7pEVm014262	U3 small nucleolar RNA-associated protein	226	ENSG00000183520	UTP11	UTP11, small subunit processome component	51118
Daplx7pEVm018436t3	41.55	17.81	0	0	0	3.57	1.65	0	0	0	11.95	4.4	0	0	0	5.74609	3.1032e-08	female specific	Daplx7pEVm018436	Cytochrome p450	128	ENSG00000122565	CBX3	chromobox 3	11335
Daplx7pEVm002228t3	0	72.37	0	0	0	0	1.64	0	0	0	0	33.18	0	0	0	5.51672	3.32e-08	female specific	Daplx7pEVm002228	DNA topoisomerase 3-alpha	992	ENSG00000284238	TOP3A	DNA topoisomerase III alpha	7156
Daplx7pEVm009637t2	27.43	44.72	0	0	0	1.12	1.96	0	0	0	23.72	42.69	0	0	0	5.71887	3.85432e-08	female specific	Daplx7pEVm009637	Monocarboxylate transporter	145	ENSG00000163053	SLC16A14	solute carrier family 16 member 14	151473
Daplx7pEVm002376t3	0	72.22	0	0	0	0	1.63	0	0	0	0	28.72	0	0	0	5.51382	3.88561e-08	female specific	Daplx7pEVm002376	Complement C1q tumor necrosis factor-related protein 3	NA	NA	NA	NA	NA
Daplx7pEVm017402t4	0	72.19	0	0	0	0	5.85	0	0	0	0	24.26	0	0	0	5.51323	4.0098e-08	female specific	Daplx7pEVm017402	Viral IAP-associated factor	220	ENSG00000115539	PDCL3	phosducin like 3	79031
Daplx7pEVm002390t11	48.71	22.78	0	0	0	1.07	0.54	0	0	0	9.61	4.94	0	0	0	5.65528	7.20395e-08	female specific	Daplx7pEVm002390	PDZ and LIM domain protein	103	ENSG00000133401	PDZD2	PDZ domain containing 2	23037
Daplx7pEVm012794t1	43.45	10.34	0	0	0	2.36	0.6	0	0	0	56.48	36.32	0	0	0	5.66839	7.95713e-08	female specific	Daplx7pEVm012794	Fasciclin domain	NA	NA	NA	NA	NA
Daplx7pEVm001718t13	71.27	0	0	0	0	1.38	0	0	0	0	12.1	0	0	0	0	5.36545	8.43765e-08	female specific	Daplx7pEVm001718	PAB-dependent poly(A)-specific ribonuclease subunit	826	ENSG00000135473	PAN2	PAN2 poly(A) specific ribonuclease subunit	9924
Daplx7pEVm001479t20	71.1	0	0	0	0	1.36	0	0	0	0	41.18	0	0	0	0	5.36211	1.00836e-07	female specific	Daplx7pEVm001479	Protocadherin-16,putative	NA	NA	NA	NA	NA
Daplx7pEVm000153t89	61.76	9.36	0	0	0	0.83	0.14	0	0	0	1.01	0.16	0	0	0	5.47687	1.01775e-07	female specific	Daplx7pEVm000153	Spectrin beta chain,non-erythrocytic	2510	ENSG00000115306	SPTBN1	spectrin beta, non-erythrocytic 1	6711
Daplx7pEVm021659t1	20	13	0	0	0	1.22	0.85	0	0	0	100	100	0	0	0	6.20819	1.04048e-07	female specific	Daplx7pEVm021659	NA	NA	NA	NA	NA	NA
Daplx7pEVm019642t1	19	14	0	0	0	1.04	0.82	0	0	0	100	100	0	0	0	6.2122	1.04276e-07	female specific	Daplx7pEVm019642	NA	NA	NA	NA	NA	NA
Daplx7pEVm002549t1	0	48.7	0	0	0	0	1.15	0	0	0	0	8.03	0	0	0	5.67121	1.20759e-07	female specific	Daplx7pEVm002549	LD21546p,Transportin-Serine/Arginine rich	760	ENSG00000064419	TNPO3	transportin 3	23534
Daplx7pEVm003241t17	14.36	56.71	0	0	0	0.5	2.13	0	0	0	1.09	3.86	0	0	0	5.59665	1.24292e-07	female specific	Daplx7pEVm003241	Dipeptidyl aminopeptidase protein 6	440	ENSG00000078098	FAP	fibroblast activation protein alpha	2191
Daplx7pEVm002570t17	63.41	7.51	0	0	0	2.59	0.33	0	0	0	9.08	1.11	0	0	0	5.44917	1.24776e-07	female specific	Daplx7pEVm002570	E3 ubiquitin-protein ligase RNF8	155	ENSG00000170537	TMC7	transmembrane channel like 7	79905
Daplx7pEVm029158t1	70.84	0	0	0	0	0.94	0	0	0	0	3.34	0	0	0	0	5.357	1.32424e-07	female specific	Daplx7pEVm029158	Multidrug resistance-associated protein lethal(2)03659	942	ENSG00000275331	ABCC6	ATP binding cassette subfamily C member 6	368
Daplx7pEVm002372t19	70.7	0	0	0	0	2.32	0	0	0	0	18.63	0	0	0	0	5.35424	1.53352e-07	female specific	Daplx7pEVm002372	Early endosome antigen 1,162kD (EEA1),mRNA protein	161	ENSG00000159479	MED8	mediator complex subunit 8	112950
Daplx7pEVm004279t4	20.27	50.49	0	0	0	0.63	1.69	0	0	0	6.28	14.23	0	0	0	5.64181	1.68911e-07	female specific	Daplx7pEVm004279	PHD finger protein	252	ENSG00000109118	PHF12	PHD finger protein 12	57649
Daplx7pEVm002490t6	32.9	37.66	0	0	0	0.94	1.16	0	0	0	4.37	6.64	0	0	0	5.70807	2.00291e-07	female specific	Daplx7pEVm002490	N-alpha-acetyltransferase 25,NatB auxiliary subunit	509	ENSG00000111300	NAA25	N(alpha)-acetyltransferase 25, NatB auxiliary subunit	80018
Daplx7pEVm000478t4	21.02	31.95	0	0	0	0.32	0.53	0	0	0	1.85	3.19	0	0	0	5.82	2.00629e-07	female specific	Daplx7pEVm000478	Uncharacterized protein	123	ENSG00000167972	ABCA3	ATP binding cassette subfamily A member 3	21
Daplx7pEVm004709t1	48.06	0	0	0	0	1.32	0	0	0	0	100	0	0	0	0	5.52259	2.07242e-07	female specific	Daplx7pEVm004709	ABC transporter G family member	118	ENSG00000167972	ABCA3	ATP binding cassette subfamily A member 3	21
Daplx7pEVm014459t4	52.77	0	0	0	0	3.53	0	0	0	0	79.59	0	0	0	0	5.46833	2.25488e-07	female specific	Daplx7pEVm014459	Solute carrier family 25 member	265	ENSG00000125434	SLC25A35	solute carrier family 25 member 35	399512
Daplx7pEVm007508t6	42.97	27.34	0	0	0	1.68	1.15	0	0	0	6.75	4.57	0	0	0	5.67936	2.52064e-07	female specific	Daplx7pEVm007508	Venom carboxylesterase-6	256	ENSG00000087085	ACHE	acetylcholinesterase (Cartwright blood group)	43
Daplx7pEVm003241t16	0	70.42	0	0	0	0	2.67	0	0	0	0	4.83	0	0	0	5.47848	2.56422e-07	female specific	Daplx7pEVm003241	Dipeptidyl aminopeptidase protein 6	440	ENSG00000078098	FAP	fibroblast activation protein alpha	2191
Daplx7pEVm008651t4	32.93	24.25	0	0	0	1.26	1	0	0	0	27.14	24.2	0	0	0	5.76334	3.12867e-07	female specific	Daplx7pEVm008651	Monocarboxylate transporter	139	ENSG00000152779	SLC16A12	solute carrier family 16 member 12	387700
Daplx7pEVm009342t1	0	41.36	0	0	0	0	2.03	0	0	0	0	10.39	0	0	0	5.72964	3.61525e-07	female specific	Daplx7pEVm009342	Uncharacterized protein	120	ENSG00000074356	NCBP3	nuclear cap binding subunit 3	55421
Daplx7pEVm003100t5	69.74	0	0	0	0	1.88	0	0	0	0	10.59	0	0	0	0	5.33516	4.19312e-07	female specific	Daplx7pEVm003100	Sodium/hydrogen exchanger	339	ENSG00000115616	SLC9A2	solute carrier family 9 member A2	6549
Daplx7pEVm005983t4	13.22	56.53	0	0	0	0.8	3.67	0	0	0	16.85	60.18	0	0	0	5.56297	4.96965e-07	female specific	Daplx7pEVm005983	Btb/poz domain-containing protein	105	ENSG00000121067	SPOP	speckle type BTB/POZ protein	8405
Daplx7pEVm006901t1	38.22	31.45	0	0	0	1.31	1.16	0	0	0	57.27	42.65	0	0	0	5.67958	4.99743e-07	female specific	Daplx7pEVm006901	MAM,Meprin	NA	NA	NA	NA	NA
Daplx7pEVm005164t3	0	56.67	0	0	0	0	2.08	0	0	0	0	14.35	0	0	0	5.53914	5.8819e-07	female specific	Daplx7pEVm005164	WD repeat,SAM and U-box domain-containing protein	682	ENSG00000115761	NOL10	nucleolar protein 10	79954
Daplx7pEVm000438t3	69.32	0	0	0	0	0.62	0	0	0	0	3.8	0	0	0	0	5.32673	6.51023e-07	female specific	Daplx7pEVm000438	Golgi-specific brefeldin A-resistance guanine nucleotide exchange factor	1384	ENSG00000107862	GBF1	golgi brefeldin A resistant guanine nucleotide exchange factor 1	8729
Daplx7pEVm009610t1	20.1	31.72	0	0	0	1.14	1.94	0	0	0	27.68	46.4	0	0	0	5.78581	6.72337e-07	female specific	Daplx7pEVm009610	GDP-D-glucose phosphorylase	211	ENSG00000183208	GDPGP1	GDP-D-glucose phosphorylase 1	390637
Daplx7pEVm011278t2	0	51.75	0	0	0	0	3.54	0	0	0	0	21	0	0	0	5.57095	7.66272e-07	female specific	Daplx7pEVm011278	Uncharacterized protein	NA	NA	NA	NA	NA
Daplx7pEVm015882t1	16	15	0	0	0	0.46	0.46	0	0	0	100	100	0	0	0	6.13171	8.68267e-07	female specific	Daplx7pEVm015882	Daphplx:hxAUG26us1781g44t1-like protein	NA	NA	NA	NA	NA
Daplx7pEVm002639t3	18.53	28.13	0	0	0	0.38	0.63	0	0	0	2.91	4.27	0	0	0	5.82932	9.79978e-07	female specific	Daplx7pEVm002639	WD repeat-containing protein 3 variant,putative	908	ENSG00000065183	WDR3	WD repeat domain 3	10885
Daplx7pEVm014051t3_1/2	25.44	43.6	0	0	0	1.08	2	0	0	0	1.1	1.75	0	0	0	5.65227	1.00576e-06	female specific	Daplx7pEVm014051_1/2	Daphplx:hxAUG26up1s2g226t1-like protein	NA	NA	NA	NA	NA
Daplx7pEVm020596t2	0	51.46	0	0	0	0	6.82	0	0	0	0	90.11	0	0	0	5.56308	1.039e-06	female specific	Daplx7pEVm020596	Ldl receptor ligand-binding repeat bearing protein	NA	NA	NA	NA	NA
Daplx7pEVm001611t28	0	69.06	0	0	0	0	1.98	0	0	0	0	8.52	0	0	0	5.45119	1.06582e-06	female specific	Daplx7pEVm001611	Cohesin subunit SA-1	508	ENSG00000101972	STAG2	stromal antigen 2	10735
Daplx7pEVm002766t2	0	69	0	0	0	0	1.69	0	0	0	0	100	0	0	0	5.44997	1.13493e-06	female specific	Daplx7pEVm002766	Chorion peroxidase precursor	304	ENSG00000121053	EPX	eosinophil peroxidase	8288
Daplx7pEVm001495t8	46.88	21.74	0	0	0	1.06	0.53	0	0	0	8.97	4.62	0	0	0	5.59693	1.45639e-06	female specific	Daplx7pEVm001495	Tuberous sclerosis gene product-1,putative	207	ENSG00000165699	TSC1	TSC complex subunit 1	7248
Daplx7pEVm016825t5_2/2	0	68.57	0	0	0	0	7.18	0	0	0	0	3.32	0	0	0	5.44123	1.78037e-06	female specific	Daplx7pEVm016825_2/2	conserved protein	NA	NA	NA	NA	NA
Daplx7pEVm012665t6	41.34	27.03	0	0	0	2.5	1.76	0	0	0	68.06	44.91	0	0	0	5.64398	1.92562e-06	female specific	Daplx7pEVm012665	Cral/trio domain-containing protein	120	ENSG00000124120	TTPAL	alpha tocopherol transfer protein like	79183
Daplx7pEVm006396t8	0	68.47	0	0	0	0	2.89	0	0	0	0	4.56	0	0	0	5.43919	1.97687e-06	female specific	Daplx7pEVm006396	Peptidyl-prolyl cis-trans isomerase FKBP4	459	ENSG00000004478	FKBP4	FK506 binding protein 4	2288
Daplx7pEVm000398t135	29.9	38.47	0	0	0	0.85	1.18	0	0	0	6.09	8.34	0	0	0	5.66436	1.99814e-06	female specific	Daplx7pEVm000398	Down syndrome cell adhesion molecule protein	963	ENSG00000171587	DSCAM	DS cell adhesion molecule	1826
Daplx7pEVm000139t32	68.24	0	0	0	0	0.7	0	0	0	0	1.55	0	0	0	0	5.30484	2.01705e-06	female specific	Daplx7pEVm000139	Kynurenine/alpha-aminoadipate aminotransferase mitochondrial precursor kat/aadat kynurenine--oxoglutarate transaminase ii kynurenine aminotransferase ii kynurenine--oxoglutarate aminotransferase ii transaminase	2585	ENSG00000171914	TLN2	talin 2	83660
Daplx7pEVm004017t6	68.11	0	0	0	0	1.43	0	0	0	0	35.78	0	0	0	0	5.30218	2.31108e-06	female specific	Daplx7pEVm004017	Kinesin-associated protein	410	ENSG00000075945	KIFAP3	kinesin associated protein 3	22920
Daplx7pEVm011902t1	15	15	0	0	0	0.35	0.38	0	0	0	100	100	0	0	0	6.08754	2.50005e-06	female specific	Daplx7pEVm011902	Uncharacterized protein	NA	NA	NA	NA	NA
Daplx7pEVm007779t3	0	68.16	0	0	0	0	2.9	0	0	0	0	36.2	0	0	0	5.43284	2.73474e-06	female specific	Daplx7pEVm007779	Transmembrane protein 161B	361	ENSG00000164180	TMEM161B	transmembrane protein 161B	153396
Daplx7pEVm009241t4	32.89	35.17	0	0	0	1.74	2	0	0	0	0.99	1.05	0	0	0	5.65534	2.73637e-06	female specific	Daplx7pEVm009241	Mucin 55B	NA	NA	NA	NA	NA
Daplx7pEVm001405t1	4.82	63.29	0	0	0	0.08	1.13	0	0	0	2.05	18.26	0	0	0	5.4642	2.8389e-06	female specific	Daplx7pEVm001405	Transforming protein RhoA	132	ENSG00000016490	CLCA1	chloride channel accessory 1	1179
Daplx7pEVm005450t2	67.52	0.37	0	0	0	1.84	0.01	0	0	0	8.81	0.06	0	0	0	5.302	2.91318e-06	female specific	Daplx7pEVm005450	Ring canal kelch protein	426	ENSG00000099899	TRMT2A	tRNA methyltransferase 2 homolog A	27037
Daplx7pEVm061101t2	21.76	17.56	0	0	0	3.98	3.46	0	0	0	40.62	33.22	0	0	0	5.87128	2.91864e-06	female specific	Daplx7pEVm061101	NA	NA	NA	NA	NA	NA
Daplx7pEVm004905t10	21.66	46.37	0	0	0	0.82	1.89	0	0	0	0.97	2.22	0	0	0	5.60562	2.92722e-06	female specific	Daplx7pEVm004905	Poly(rC)-binding protein	294	ENSG00000183570	PCBP3	poly(rC) binding protein 3	54039
Daplx7pEVm013956t2	26.12	12.95	0	0	0	2.25	1.2	0	0	0	100	100	0	0	0	5.82215	3.74884e-06	female specific	Daplx7pEVm013956	40s ribosomal protein s9,putative	NA	NA	NA	NA	NA
Daplx7pEVm008204t3	23.81	31	0	0	0	0.95	1.33	0	0	0	55.37	100	0	0	0	5.72126	3.84966e-06	female specific	Daplx7pEVm008204	Histone acetyltransferase type b catalytic subunit	NA	NA	NA	NA	NA
Daplx7pEVm006928t7	67.6	0	0	0	0	2.63	0	0	0	0	16.03	0	0	0	0	5.2917	3.9412e-06	female specific	Daplx7pEVm006928	Cryptochrome-1	380	ENSG00000121671	CRY2	cryptochrome circadian regulator 2	1408
Daplx7pEVm003704t2	54.52	0	0	0	0	1.72	0	0	0	0	36.45	0	0	0	0	5.3553	4.72923e-06	female specific	Daplx7pEVm003704	RNA exonuclease NEF-sp,putative	147	ENSG00000005189	REXO5	RNA exonuclease 5	81691
Daplx7pEVm000226t8	67.22	0	0	0	0	1.29	0	0	0	0	25.46	0	0	0	0	5.28385	5.86561e-06	female specific	Daplx7pEVm000226	Calcineurin-binding protein cabin-1	490	ENSG00000099991	CABIN1	calcineurin binding protein 1	23523
Daplx7pEVm000431t3	0	44.84	0	0	0	0	0.55	0	0	0	0	5.47	0	0	0	5.55548	6.97751e-06	female specific	Daplx7pEVm000431	Cat eye syndrome critical region protein	188	ENSG00000099954	CECR2	CECR2, histone acetyl-lysine reader	27443
Daplx7pEVm001230t10	0	67.26	0	0	0	0	1.07	0	0	0	0	6.52	0	0	0	5.41426	7.01404e-06	female specific	Daplx7pEVm001230	Reelin,EC:3.4.21	905	ENSG00000055163	CYFIP2	cytoplasmic FMR1 interacting protein 2	26999
Daplx7pEVm004225t1	15	14	0	0	0	0.43	0.43	0	0	0	100	100	0	0	0	6.03746	7.17527e-06	female specific	Daplx7pEVm004225	Uncharacterized protein	NA	NA	NA	NA	NA
Daplx7pEVm005307t12	66.95	0	0	0	0	2.1	0	0	0	0	10.28	0	0	0	0	5.27824	7.7802e-06	female specific	Daplx7pEVm005307	Uncharacterized protein	NA	NA	NA	NA	NA
Daplx7pEVm014206t4	15.41	51.68	0	0	0	1.15	4.14	0	0	0	1.05	3.39	0	0	0	5.53313	7.97949e-06	female specific	Daplx7pEVm014206	Uncharacterized protein	NA	NA	NA	NA	NA
Daplx7pEVm017090t3	53.99	0	0	0	0	3.58	0	0	0	0	32.25	0	0	0	0	5.34168	8.24101e-06	female specific	Daplx7pEVm017090	Spz1	NA	NA	NA	NA	NA
Daplx7pEVm006426t7	30.55	36.28	0	0	0	1.14	1.46	0	0	0	10.5	22.01	0	0	0	5.6332	9.96856e-06	female specific	Daplx7pEVm006426	Msta	NA	NA	NA	NA	NA
Daplx7pEVm001911t1	0	48.75	0	0	0	0	1.08	0	0	0	0	8.89	0	0	0	5.48737	1.7831e-05	female specific	Daplx7pEVm001911	Uncharacterized protein	NA	NA	NA	NA	NA
Daplx7pEVm000805t12	0	66.1	0	0	0	0	0.81	0	0	0	0	17.15	0	0	0	5.38995	2.36e-05	female specific	Daplx7pEVm000805	Disintegrin and metalloproteinase domain-containing protein	367	ENSG00000008277	ADAM22	ADAM metallopeptidase domain 22	53616
Daplx7pEVm004220t6	0	66.08	0	0	0	0	2.73	0	0	0	0	28.92	0	0	0	5.38953	2.40988e-05	female specific	Daplx7pEVm004220	Histone deacetylase	405	ENSG00000100429	HDAC10	histone deacetylase 10	83933
Daplx7pEVm000083t3	65.77	0	0	0	0	0.42	0	0	0	0	6.4	0	0	0	0	5.25347	2.67258e-05	female specific	Daplx7pEVm000083	Sushi,von Willebrand factor type A,EGF and pentraxin domain containing 1,mRNA protein	1698	ENSG00000165124	SVEP1	sushi, von Willebrand factor type A, EGF and pentraxin domain containing 1	79987
Daplx7pEVm005273t5	0	65.92	0	0	0	0	1.93	0	0	0	0	8.13	0	0	0	5.38614	2.84873e-05	female specific	Daplx7pEVm005273	Threo-3-hydroxyaspartate ammonia-lyase	118	ENSG00000167720	SRR	serine racemase	63826
Daplx7pEVm001435t23	65.66	0.04	0	0	0	1.38	0	0	0	0	10.31	0.01	0	0	0	5.25247	2.87591e-05	female specific	Daplx7pEVm001435	Zinc finger protein	183	ENSG00000274349	ZNF658	zinc finger protein 658	26149
Daplx7pEVm003366t11	0	65.8	0	0	0	0	1.68	0	0	0	0	9.53	0	0	0	5.3836	3.22952e-05	female specific	Daplx7pEVm003366	Wiskott-Aldrich syndrome family protein member	248	ENSG00000132970	WASF3	WAS protein family member 3	10810
Daplx7pEVm000169t10	65.49	0	0	0	0	0.61	0	0	0	0	5.92	0	0	0	0	5.24753	3.5814e-05	female specific	Daplx7pEVm000169	Enoki mushroom	403	ENSG00000109472	CPE	carboxypeptidase E	1363
Daplx7pEVm005229t5	65.48	0	0	0	0	1.63	0	0	0	0	6.87	0	0	0	0	5.24732	3.61904e-05	female specific	Daplx7pEVm005229	Sulfate transporter	300	ENSG00000181045	SLC26A11	solute carrier family 26 member 11	284129
Daplx7pEVm010873t4	32.83	32.7	0	0	0	1.56	1.67	0	0	0	11.93	12.65	0	0	0	5.60005	3.84437e-05	female specific	Daplx7pEVm010873	Mitochondrial folate transporter/carrier	299	ENSG00000164933	SLC25A32	solute carrier family 25 member 32	81034
Daplx7pEVm003144t7	0	65.56	0	0	0	0	1.91	0	0	0	0	16.77	0	0	0	5.37849	4.15052e-05	female specific	Daplx7pEVm003144	Exocyst complex component	608	ENSG00000090989	EXOC1	exocyst complex component 1	55763
Daplx7pEVm007512t5	0	52.49	0	0	0	0	2.16	0	0	0	0	8.84	0	0	0	5.43195	4.69958e-05	female specific	Daplx7pEVm007512	BTB/POZ domain-containing protein	406	ENSG00000148925	BTBD10	BTB domain containing 10	84280
Daplx7pEVm008072t2	41.09	24.13	0	0	0	1.58	1	0	0	0	21.23	11.67	0	0	0	5.56429	5.16553e-05	female specific	Daplx7pEVm008072	G-protein coupled receptor Mth	NA	NA	NA	NA	NA
Daplx7pEVm001647t3	29.71	35.48	0	0	0	0.73	0.94	0	0	0	45.08	42.65	0	0	0	5.59863	5.53971e-05	female specific	Daplx7pEVm001647	E3 ubiquitin-protein ligase mib1	256	ENSG00000197530	MIB2	mindbomb E3 ubiquitin protein ligase 2	142678
Daplx7pEVm018617t1	19	8	0	0	0	1.65	0.75	0	0	0	100	100	0	0	0	5.87218	5.82919e-05	female specific	Daplx7pEVm018617	Uncharacterized protein	NA	NA	NA	NA	NA
Daplx7pEVm014147t1	11	16	0	0	0	0.49	0.77	0	0	0	100	100	0	0	0	5.95108	5.95439e-05	female specific	Daplx7pEVm014147	Uncharacterized protein	NA	NA	NA	NA	NA
Daplx7pEVm007554t4	10.3	37.25	0	0	0	0.38	1.47	0	0	0	2.08	6.94	0	0	0	5.56864	6.07234e-05	female specific	Daplx7pEVm007554	Splicing regulatory glutamine/lysine-rich protein,putative	173	ENSG00000153914	SREK1	splicing regulatory glutamic acid and lysine rich protein 1	140890
Daplx7pEVm000229t13	0	65.07	0	0	0	0	0.66	0	0	0	0	2.48	0	0	0	5.36802	6.92665e-05	female specific	Daplx7pEVm000229	Serine/threonine-protein kinase WNK1	273	ENSG00000049618	ARID1B	AT-rich interaction domain 1B	57492
Daplx7pEVm004410t1	0	64.98	0	0	0	0	1.92	0	0	0	0	6.17	0	0	0	5.36608	7.60973e-05	female specific	Daplx7pEVm004410	conserved protein	NA	NA	NA	NA	NA
Daplx7pEVm009695t1	64.76	0	0	0	0	2.5	0	0	0	0	4.23	0	0	0	0	5.23193	7.68037e-05	female specific	Daplx7pEVm009695	Mothers against decapentaplegic	644	ENSG00000113658	SMAD5	SMAD family member 5	4090
Daplx7pEVm016402t3	51.82	0	0	0	0	2.47	0	0	0	0	19.01	0	0	0	0	5.28453	7.99193e-05	female specific	Daplx7pEVm016402	39S ribosomal protein L9,mitochondrial	195	ENSG00000135002	RFK	riboflavin kinase	55312
Daplx7pEVm009558t2	0	36.07	0	0	0	0	1.68	0	0	0	0	9.44	0	0	0	5.53793	9.40936e-05	female specific	Daplx7pEVm009558	Tryptophan--tRNA ligase,cytoplasmic	602	ENSG00000140105	WARS	tryptophanyl-tRNA synthetase	7453
Daplx7pEVm000934t3	64.55	0	0	0	0	0.97	0	0	0	0	6.55	0	0	0	0	5.22741	9.56464e-05	female specific	Daplx7pEVm000934	Uncharacterized protein	NA	NA	NA	NA	NA
Daplx7pEVm002262t5	34.61	30	0	0	0	0.7	0.65	0	0	0	13.29	10.95	0	0	0	5.57578	9.97806e-05	female specific	Daplx7pEVm002262	Histone-lysine N-methyltransferase SETDB1-B	264	ENSG00000143379	SETDB1	SET domain bifurcated 1	9869
Daplx7pEVm005273t14	41.81	22.73	0	0	0	2.23	1.31	0	0	0	7.75	5.5	0	0	0	5.5382	0.000104707	female specific	Daplx7pEVm005273	Threo-3-hydroxyaspartate ammonia-lyase	118	ENSG00000167720	SRR	serine racemase	63826
Daplx7pEVm001561t1	2.11	62.55	0	0	0	0.03	0.98	0	0	0	0.14	4.78	0	0	0	5.37348	0.000105582	female specific	Daplx7pEVm001561	Mitogen-activated protein kinase kinase kinase	584	ENSG00000006432	MAP3K9	mitogen-activated protein kinase kinase kinase 9	4293
Daplx7pEVm004686t42	48.42	16.07	0	0	0	2.08	0.74	0	0	0	5.34	1.78	0	0	0	5.4522	0.000107799	female specific	Daplx7pEVm004686	Dihydropyrimidinase-related protein	655	ENSG00000147647	DPYS	dihydropyrimidinase	1807
Daplx7pEVm007419t8	64.27	0	0	0	0	2.32	0	0	0	0	24.62	0	0	0	0	5.22136	0.000128144	female specific	Daplx7pEVm007419	Uncharacterized protein	NA	NA	NA	NA	NA
Daplx7pEVm060831t1	14.17	12.09	0	0	0	1.23	1.13	0	0	0	100	100	0	0	0	5.89475	0.000128544	female specific	Daplx7pEVm060831	NA	NA	NA	NA	NA	NA
Daplx7pEVm009060t9	0	64.47	0	0	0	0	3.58	0	0	0	0	6.3	0	0	0	5.35509	0.000129654	female specific	Daplx7pEVm009060	Kelch repeat domain-containing protein	NA	NA	NA	NA	NA
Daplx7pEVm002607t1	0	64.37	0	0	0	0	1.4	0	0	0	0	38.24	0	0	0	5.35292	0.00014393	female specific	Daplx7pEVm002607	Lethal(3)malignant brain tumor protein 3	425	ENSG00000198945	L3MBTL3	L3MBTL3, histone methyl-lysine binding protein	84456
Daplx7pEVm017112t1	18.02	17.59	0	0	0	0.42	0.44	0	0	0	100	100	0	0	0	5.7383	0.000144474	female specific	Daplx7pEVm017112	SWI/SNF-related matrix-associated actin-dependent regulator of chromatin subfamily A containing DEAD/H box,putative	NA	NA	NA	NA	NA
Daplx7pEVm023026t1	16	10	0	0	0	0.68	0.46	0	0	0	100	100	0	0	0	5.8708	0.000168067	female specific	Daplx7pEVm023026	Tudor domain-containing protein,putative	NA	NA	NA	NA	NA
Daplx7pEVm007126t1	41.64	0	0	0	0	1.53	0	0	0	0	8.9	0	0	0	0	5.32248	0.000174927	female specific	Daplx7pEVm007126	Eukaryotic translation initiation factor 2 alpha kinase 1 heme-regulated eukaryotic initiation factor eif-2-alpha kinase	NA	NA	NA	NA	NA
Daplx7pEVm060445t1	3.38	22.49	0	0	0	0.26	1.84	0	0	0	100	100	0	100	100	5.72989	0.000199393	female specific	Daplx7pEVm060445	NA	NA	NA	NA	NA	NA
Daplx7pEVm000300t3	40.78	0.56	0	0	0	0.89	0.01	0	0	0	4.32	0.06	0	0	0	5.3234	0.000239922	female specific	Daplx7pEVm000300	U5 small nuclear ribonucleoprotein 200 kDa helicase	3208	ENSG00000144028	SNRNP200	small nuclear ribonucleoprotein U5 subunit 200	23020
Daplx7pEVm009391t5	52.34	11.35	0	0	0	2.74	0.64	0	0	0	12.78	2.99	0	0	0	5.36759	0.000244617	female specific	Daplx7pEVm009391	Short/branched chain specific acyl-CoA dehydrogenase,mitochondrial	531	ENSG00000196177	ACADSB	acyl-CoA dehydrogenase short/branched chain	36
Daplx7pEVm004298t4	50.72	0	0	0	0	1.81	0	0	0	0	16.25	0	0	0	0	5.25467	0.000252477	female specific	Daplx7pEVm004298	TAF2 RNA polymerase II,TATA box binding (TBP)-associated factor,150 kDa (TAF2),mRNA protein	NA	NA	NA	NA	NA
Daplx7pEVm006875t1	63.62	0	0	0	0	2.57	0	0	0	0	5.61	0	0	0	0	5.20722	0.000252631	female specific	Daplx7pEVm006875	Protein ERGIC-53	421	ENSG00000074695	LMAN1	lectin, mannose binding 1	3998
Daplx7pEVm002436t27	63.5	0	0	0	0	1.72	0	0	0	0	13.43	0	0	0	0	5.2046	0.000286348	female specific	Daplx7pEVm002436	conserved protein	NA	NA	NA	NA	NA
Daplx7pEVm005601t2	63.38	0	0	0	0	1.98	0	0	0	0	36.1	0	0	0	0	5.20197	0.00032456	female specific	Daplx7pEVm005601	POU domain,class 6,transcription factor	227	ENSG00000106536	POU6F2	POU class 6 homeobox 2	11281
Daplx7pEVm003876t35	63.3	0	0	0	0	1.93	0	0	0	0	1.66	0	0	0	0	5.20021	0.000352824	female specific	Daplx7pEVm003876	Endothelin-converting enzyme 2 protein	501	ENSG00000142606	MMEL1	membrane metalloendopeptidase like 1	79258
Daplx7pEVm006581t1	12.5	12.61	0	0	0	0.4	0.44	0	0	0	100	100	0	0	0	5.83726	0.00043199	female specific	Daplx7pEVm006581	Tudor domain-containing protein	NA	NA	NA	NA	NA
Daplx7pEVm004689t1	14	11	0	0	0	0.3	0.25	0	0	0	100	100	0	0	0	5.82296	0.000482753	female specific	Daplx7pEVm004689	Uncharacterized protein	NA	NA	NA	NA	NA
Daplx7pEVm021933t1	13	12	0	0	0	1.39	1.39	0	0	0	100	100	0	0	0	5.82819	0.000484137	female specific	Daplx7pEVm021933	Uncharacterized protein	NA	NA	NA	NA	NA
Daplx7pEVm007623t1	32.86	17.18	0	0	0	1.31	0.74	0	0	0	65.54	34.38	0	0	0	5.54343	0.000545674	female specific	Daplx7pEVm007623	Protein Fatty acyl-CoA reductase	399	ENSG00000197601	FAR1	fatty acyl-CoA reductase 1	84188
Daplx7pEVm000604t13	62.88	0	0	0	0	0.84	0	0	0	0	4.5	0	0	0	0	5.19095	0.000546887	female specific	Daplx7pEVm000604	Ras GTPase-activating protein IQGAP1	1002	ENSG00000140575	IQGAP1	IQ motif containing GTPase activating protein 1	8826
Daplx7pEVm002375t15	0	63.06	0	0	0	0	3.09	0	0	0	0	7.5	0	0	0	5.32423	0.000565088	female specific	Daplx7pEVm002375	Cohesin subunit SA-1	974	ENSG00000118007	STAG1	stromal antigen 1	10274
Daplx7pEVm012239t1	37.38	25.54	0	0	0	2.01	1.48	0	0	0	4.07	2.92	0	0	0	5.53114	0.000575082	female specific	Daplx7pEVm012239	serine/threonine-protein kinase chk2 cds1	385	ENSG00000087586	AURKA	aurora kinase A	6790
Daplx7pEVm005228t41	62.75	0	0	0	0	2.81	0	0	0	0	36.23	0	0	0	0	5.18808	0.000626317	female specific	Daplx7pEVm005228	f-box and wd-40 domain protein	NA	NA	NA	NA	NA
Daplx7pEVm001392t5	0	45.17	0	0	0	0	0.85	0	0	0	0	32.88	0	0	0	5.38084	0.000755688	female specific	Daplx7pEVm001392	Inactive phospholipase C protein 2	680	ENSG00000115896	PLCL1	phospholipase C like 1 (inactive)	5334
Daplx7pEVm059005t1	0	24.58	0	0	0	0	1.85	0	0	0	0	100	100	100	100	5.59104	0.000780262	female specific	Daplx7pEVm059005	spt3-associated factor/ARP2_G5756	175	ENSG00000152382	TADA1	transcriptional adaptor 1	117143
Daplx7pEVm016466t1	24.49	0	0	0	0	1.48	0	0	0	0	100	100	100	100	100	5.45651	0.000798502	female specific	Daplx7pEVm016466	Uncharacterized protein	NA	NA	NA	NA	NA
Daplx7pEVm025508t1	14.48	9.97	0	0	0	2.1	1.56	0	0	0	100	100	0	0	0	5.78749	0.000858001	female specific	Daplx7pEVm025508	Cysteine and glycine-rich protein	NA	NA	NA	NA	NA
Daplx7pEVm000716t8	0.5	62.03	0	0	0	0.02	2.08	0	0	0	0.16	20.95	0	0	0	5.31586	0.000980525	female specific	Daplx7pEVm000716	Ankyrin repeat and sterile alpha motif domain-containing protein 1B	282	ENSG00000185046	ANKS1B	ankyrin repeat and sterile alpha motif domain containing 1B	56899
Daplx7pEVm000001t17	62.3	0	0	0	0	0.22	0	0	0	0	0.16	0	0	0	0	5.17808	0.00100136	female specific	Daplx7pEVm000001	Myosin light chain kinase,smooth muscle,putative	684	ENSG00000155657	TTN	titin	7273
Daplx7pEVm002783t15	30.87	31.42	0	0	0	0.74	0.82	0	0	0	22.54	16.62	0	0	0	5.5299	0.00113374	female specific	Daplx7pEVm002783	Sidestep protein,putative	NA	NA	NA	NA	NA
Daplx7pEVm001883t34	62.16	0	0	0	0	1.87	0	0	0	0	4.41	0	0	0	0	5.17495	0.00115868	female specific	Daplx7pEVm001883	Unc-115	327	ENSG00000099204	ABLIM1	actin binding LIM protein 1	3983
Daplx7pEVm005015t11	62.16	0	0	0	0	1.57	0	0	0	0	16.6	0	0	0	0	5.17495	0.00115868	female specific	Daplx7pEVm005015	Actin-related protein	353	ENSG00000164654	MIOS	meiosis regulator for oocyte development	54468
Daplx7pEVm001681t10	51.59	10.54	0	0	0	1.5	0.33	0	0	0	41.25	12.26	0	0	0	5.32501	0.00124285	female specific	Daplx7pEVm001681	Brain chitinase and chia,putative	309	ENSG00000102755	FLT1	fms related tyrosine kinase 1	2321
Daplx7pEVm006971t6	62.09	0	0	0	0	2.03	0	0	0	0	12.07	0	0	0	0	5.17338	0.00124636	female specific	Daplx7pEVm006971	Transmembrane 7 superfamily member	250	ENSG00000185046	ANKS1B	ankyrin repeat and sterile alpha motif domain containing 1B	56899
Daplx7pEVm006366t1	9	15	0	0	0	0.24	0.44	0	0	0	100	100	0	0	0	5.77863	0.00139687	female specific	Daplx7pEVm006366	Zinc finger BED domain-containing protein	NA	NA	NA	NA	NA
Daplx7pEVm023209t1	8	16	0	0	0	0.74	1.59	0	0	0	100	100	0	0	0	5.75545	0.00140097	female specific	Daplx7pEVm023209	Uncharacterized protein	NA	NA	NA	NA	NA
Daplx7pEVm005353t12	61.64	0	0	0	0	2.23	0	0	0	0	14.4	0	0	0	0	5.16328	0.00199159	female specific	Daplx7pEVm005353	wd-repeat protein	105	ENSG00000177565	TBL1XR1	transducin beta like 1 X-linked receptor 1	79718
Daplx7pEVm001468t3	61.62	0	0	0	0	0.98	0	0	0	0	3.98	0	0	0	0	5.16283	0.00203349	female specific	Daplx7pEVm001468	Cyclin-G-associated kinase	335	ENSG00000178950	GAK	cyclin G associated kinase	2580
Daplx7pEVm000125t4	22.73	26.03	0	0	0	0.52	0.64	0	0	0	16.98	19.29	0	0	0	5.55462	0.00214309	female specific	Daplx7pEVm000125	Rho guanine nucleotide exchange factor	391	ENSG00000110237	ARHGEF17	Rho guanine nucleotide exchange factor 17	9828
Daplx7pEVm000956t5	0	48.83	0	0	0	0	0.92	0	0	0	0	50.11	0	0	0	5.33109	0.00215226	female specific	Daplx7pEVm000956	conserved protein	NA	NA	NA	NA	NA
Daplx7pEVm001693t5	61.56	0	0	0	0	1.02	0	0	0	0	2.96	0	0	0	0	5.16147	0.00216453	female specific	Daplx7pEVm001693	Caskin-1	147	ENSG00000167971	CASKIN1	CASK interacting protein 1	57524
Daplx7pEVm015997t2	0	32.9	0	0	0	0	5.03	0	0	0	0	21.99	0	0	0	5.40953	0.00259928	female specific	Daplx7pEVm015997	Serine/arginine-rich splicing factor	124	ENSG00000115875	SRSF7	serine and arginine rich splicing factor 7	6432
Daplx7pEVm002796t10	28.72	32.65	0	0	0	0.64	0.78	0	0	0	36.25	50.96	0	0	0	5.5127	0.00297278	female specific	Daplx7pEVm002796	Timeless	NA	NA	NA	NA	NA
Daplx7pEVm005114t1	16.32	6.9	0	0	0	0.46	0.21	0	0	0	100	100	0	0	0	5.66615	0.00308741	female specific	Daplx7pEVm005114	NA	NA	NA	NA	NA	NA
Daplx7pEVm010020t3	16.56	44.77	0	0	0	0.86	2.5	0	0	0	5.62	16.87	0	0	0	5.43313	0.00323516	female specific	Daplx7pEVm010020	Phosphatidylserine synthase	464	ENSG00000156471	PTDSS1	phosphatidylserine synthase 1	9791
Daplx7pEVm002144t58	0	61.33	0	0	0	0	1.93	0	0	0	0	5.17	0	0	0	5.28545	0.00342629	female specific	Daplx7pEVm002144	Rab11 family-interacting protein	134	ENSG00000156675	RAB11FIP1	RAB11 family interacting protein 1	80223
Daplx7pEVm064817t2	16.5	16	0	0	0	0.85	0.89	0	0	0	100	100	0	0	0	5.6101	0.0037381	female specific	Daplx7pEVm064817	NA	NA	NA	NA	NA	NA
Daplx7pEVm001679t2	18.57	13.91	0	0	0	0.66	0.54	0	0	0	15.35	13.13	0	0	0	5.6009	0.00379037	female specific	Daplx7pEVm001679	Helicase c-terminal domain containing protein	NA	NA	NA	NA	NA
Daplx7pEVm017407t1	12	11	0	0	0	0.92	0.91	0	0	0	100	100	0	0	0	5.71095	0.00393605	female specific	Daplx7pEVm017407	Retrovirus-related Pol polyprotein from transposon TNT 1-94	NA	NA	NA	NA	NA
Daplx7pEVm010720t1	8	15	0	0	0	0.39	0.78	0	0	0	100	100	0	0	0	5.70571	0.0039847	female specific	Daplx7pEVm010720	Heterogeneous nuclear ribonucleoprotein Q,putative	NA	NA	NA	NA	NA
Daplx7pEVm021275t1	10.11	12.68	0	0	0	1.2	1.63	0	0	0	100	100	0	0	0	5.70824	0.00492752	female specific	Daplx7pEVm021275	NA	NA	NA	NA	NA	NA
Daplx7pEVm000847t29	60.71	0	0	0	0	0.84	0	0	0	0	7.68	0	0	0	0	5.14217	0.00523553	female specific	Daplx7pEVm000847	Neither inactivation nor afterpotential protein C	404	ENSG00000071909	MYO3B	myosin IIIB	140469
Daplx7pEVm002343t1	6	16.68	0	0	0	0.13	0.39	0	0	0	100	100	0	0	0	5.63376	0.00559587	female specific	Daplx7pEVm002343	Daphplx:hxJGI V11 105121-like protein	NA	NA	NA	NA	NA
Daplx7pEVm002103t4	0	60.85	0	0	0	0	1.44	0	0	0	0	7.9	0	0	0	5.2745	0.00563933	female specific	Daplx7pEVm002103	Multiple C2 and transmembrane domain-containing protein,putative	486	ENSG00000175471	MCTP1	multiple C2 and transmembrane domain containing 1	79772
Daplx7pEVm001570t9	0	60.78	0	0	0	0	1.12	0	0	0	0	11.18	0	0	0	5.2729	0.00606369	female specific	Daplx7pEVm001570	cGMP-dependent protein kinase,isozyme	714	ENSG00000185532	PRKG1	protein kinase, cGMP-dependent, type I	5592
Daplx7pEVm019840t1	12	10.43	0	0	0	0.71	0.67	0	0	0	100	100	0	0	0	5.67406	0.0071225	female specific	Daplx7pEVm019840	Uncharacterized protein	NA	NA	NA	NA	NA
Daplx7pEVm002307t9	0	60.58	0	0	0	0	1.57	0	0	0	0	11.49	0	0	0	5.26831	0.00745889	female specific	Daplx7pEVm002307	Serpin B6-like protein	NA	NA	NA	NA	NA
Daplx7pEVm001703t12	31.47	28.99	0	0	0	0.75	0.74	0	0	0	2.45	2.64	0	0	0	5.48507	0.00755416	female specific	Daplx7pEVm001703	FCH domain only protein	254	ENSG00000118473	SGIP1	SH3 domain GRB2 like endophilin interacting protein 1	84251
Daplx7pEVm006476t7	0	60.44	0	0	0	0	2.44	0	0	0	0	10.17	0	0	0	5.26509	0.0086207	female specific	Daplx7pEVm006476	E3 ubiquitin-protein ligase CBL	668	ENSG00000110395	CBL	Cbl proto-oncogene	867
Daplx7pEVm003988t9	0	60.43	0	0	0	0	1.6	0	0	0	0	6.32	0	0	0	5.26485	0.00871024	female specific	Daplx7pEVm003988	Cullin-1	1193	ENSG00000055130	CUL1	cullin 1	8454
Daplx7pEVm009514t1	11.86	10.31	0	0	0	0.56	0.53	0	0	0	100	100	0	100	100	5.65774	0.00933055	female specific	Daplx7pEVm009514	Galanin receptor type,putative	156	ENSG00000182687	GALR2	galanin receptor 2	8811
Daplx7pEVm003139t2	60.11	0	0	0	0	1.21	0	0	0	0	16.36	0	0	0	0	5.12838	0.00974062	female specific	Daplx7pEVm003139	Tyrosine-protein phosphatase non-receptor type,putative	300	ENSG00000152104	PTPN14	protein tyrosine phosphatase, non-receptor type 14	5784
Daplx7pEVm000609t4	53.63	6.45	0	0	0	0.72	0.09	0	0	0	1.21	0.24	0	0	0	5.21991	0.0102954	female specific	Daplx7pEVm000609	Janus kinase and microtubule-interacting protein 1	NA	NA	NA	NA	NA
Daplx7pEVm012876t2	0	42.51	0	0	0	0	2.43	0	0	0	0	51.41	0	0	0	5.29626	0.0120175	female specific	Daplx7pEVm012876	HemK methyltransferase family member	191	ENSG00000114735	HEMK1	HemK methyltransferase family member 1	51409
Daplx7pEVm012410t7	59.76	0	0	0	0	4.04	0	0	0	0	66.3	0	0	0	0	5.12028	0.0139673	female specific	Daplx7pEVm012410	Nucleoside diphosphate-linked moiety X motif	189	ENSG00000166321	NUDT13	nudix hydrolase 13	25961
Daplx7pEVm001592t14	0	59.91	0	0	0	0	1.15	0	0	0	0	7.67	0	0	0	5.25282	0.0148822	female specific	Daplx7pEVm001592	1-phosphatidylinositol 4,5-bisphosphate phosphodiesterase beta-2	1210	ENSG00000101333	PLCB4	phospholipase C beta 4	5332
Daplx7pEVm004311t1	0	59.88	0	0	0	0	1.78	0	0	0	0	7.06	0	0	0	5.25212	0.0153475	female specific	Daplx7pEVm004311	FACT complex subunit SSRP1	616	ENSG00000149136	SSRP1	structure specific recognition protein 1	6749
Daplx7pEVm007451t2	31	0	0	0	0	1.15	0	0	0	0	100	0	0	0	0	5.19779	0.016742	female specific	Daplx7pEVm007451	Serine/threonine-protein kinase srpk2	400	ENSG00000184343	SRPK3	SRSF protein kinase 3	26576
Daplx7pEVm011702t1	11.01	10.59	0	0	0	0.68	0.71	0	0	0	100	100	0	0	0	5.62457	0.0168439	female specific	Daplx7pEVm011702	Uncharacterized protein	NA	NA	NA	NA	NA
Daplx7pEVm005438t1	59.52	0	0	0	0	2.13	0	0	0	0	61.11	0	0	0	0	5.11469	0.017864	female specific	Daplx7pEVm005438	MAL13P1.304-like protein	NA	NA	NA	NA	NA
Daplx7pEVm012674t5	41.38	18.11	0	0	0	3.06	1.44	0	0	0	28.33	17.16	0	0	0	5.38931	0.0197178	female specific	Daplx7pEVm012674	Guanine nucleotide-binding protein G(q) subunit alpha	506	ENSG00000156052	GNAQ	G protein subunit alpha q	2776
Daplx7pEVm003139t9	59.26	0	0	0	0	1.26	0	0	0	0	17.04	0	0	0	0	5.10862	0.0232911	female specific	Daplx7pEVm003139	Tyrosine-protein phosphatase non-receptor type,putative	300	ENSG00000152104	PTPN14	protein tyrosine phosphatase, non-receptor type 14	5784
Daplx7pEVm009457t2	2.65	39.2	0	0	0	0.11	1.79	0	0	0	5.61	100	0	0	0	5.3038	0.023425	female specific	Daplx7pEVm009457	Metabotropic glutamate receptor	337	ENSG00000164082	GRM2	glutamate metabotropic receptor 2	2912
Daplx7pEVm008307t2	59.24	0	0	0	0	1.97	0	0	0	0	20.47	0	0	0	0	5.10815	0.0237697	female specific	Daplx7pEVm008307	conserved protein	NA	NA	NA	NA	NA
Daplx7pEVm001812t3	59.23	0	0	0	0	1.79	0	0	0	0	38.91	0	0	0	0	5.10792	0.0240125	female specific	Daplx7pEVm001812	SET and MYND domain-containing protein 1	NA	NA	NA	NA	NA
Daplx7pEVm003800t3	36.88	0	0	0	0	1	0	0	0	0	19.15	0	0	0	0	5.15387	0.0246863	female specific	Daplx7pEVm003800	Zinc finger BED domain-containing protein	174	ENSG00000214717	ZBED1	zinc finger BED-type containing 1	9189
Daplx7pEVm001695t20	59.1	0	0	0	0	1.35	0	0	0	0	5.33	0	0	0	0	5.10487	0.0273986	female specific	Daplx7pEVm001695	Enhancer of mRNA-decapping protein	219	ENSG00000038358	EDC4	enhancer of mRNA decapping 4	23644
Daplx7pEVm006019t18	25.68	33.51	0	0	0	0.98	1.38	0	0	0	5.74	8.53	0	0	0	5.46407	0.028311	female specific	Daplx7pEVm006019	Heparan-alpha-glucosaminide N-acetyltransferase	381	ENSG00000165102	HGSNAT	heparan-alpha-glucosaminide N-acetyltransferase	138050
Daplx7pEVm014880t1	14	7	0	0	0	0.62	0.34	0	0	0	100	100	0	0	0	5.56059	0.0307464	female specific	Daplx7pEVm014880	Gag-pol polyprotein precursor	NA	NA	NA	NA	NA
Daplx7pEVm003795t3	0	58.98	0	0	0	0	1.51	0	0	0	0	1.22	0	0	0	5.23104	0.0382777	female specific	Daplx7pEVm003795	Chorion peroxidase precursor	306	ENSG00000130508	PXDN	peroxidasin	7837
Daplx7pEVm000045t1	58.7	0	0	0	0	0.3	0	0	0	0	3.05	0	0	0	0	5.09546	0.0409745	female specific	Daplx7pEVm000045	Uncharacterized protein	NA	NA	NA	NA	NA
Transcript ID	Counts Female 1	Counts Female 2	Counts Male 1	Counts Male 2	Counts Male 3	FPKM Female 1	FPKM Female 2	FPKM Male 1	FPKM Male 2	FPKM Male 3	Isoform percentage Female 1	Isoform percentage Female 2	Isoform percentage Male 1	Isoform percentage Male 2	Isoform percentage Male 3	Fold change (log2)	PPEE	Significance category	Gene ID	Gene name	Maximum bitscore	Ensembl gene ID	HGNC symbol	Description	NCBI gene ID
Daplx7pEVm000001t14	202.37	193.32	917.59	1143.18	1296.93	0.63	0.65	2.84	3.87	3.64	0.47	0.49	1.01	1.54	1.47	-2.11032	0	DE transcript	Daplx7pEVm000001	Myosin light chain kinase,smooth muscle,putative	684	ENSG00000155657	TTN	titin	7273
Daplx7pEVm000001t1	6199.75	5500.62	15113.6	12740.5	16306.9	12.9	12.32	31.4	28.96	30.71	9.62	9.41	11.11	11.49	12.37	-0.955317	0	DE transcript	Daplx7pEVm000001	Myosin light chain kinase,smooth muscle,putative	684	ENSG00000155657	TTN	titin	7273
Daplx7pEVm000002t19	392.31	428.61	886.21	936.12	1006.81	1.75	2.06	3.94	4.56	4.06	1.09	1.47	1.83	2.15	1.81	-0.81563	0	DE transcript	Daplx7pEVm000002	Nesprin-1	510	ENSG00000131018	SYNE1	spectrin repeat containing nuclear envelope protein 1	23345
Daplx7pEVm000002t2	3870.85	3237.8	7082.79	7805.02	8782.52	7.46	6.72	13.64	16.44	15.33	4.65	4.79	6.34	7.76	6.81	-0.773715	0	DE transcript	Daplx7pEVm000002	Nesprin-1	510	ENSG00000131018	SYNE1	spectrin repeat containing nuclear envelope protein 1	23345
Daplx7pEVm000002t18	4727.61	4046.06	8046.26	7987.08	9519.92	14.68	13.53	24.94	27.09	26.75	9.15	9.65	11.6	12.79	11.89	-0.579969	0	DE transcript	Daplx7pEVm000002	Nesprin-1	510	ENSG00000131018	SYNE1	spectrin repeat containing nuclear envelope protein 1	23345
Daplx7pEVm000003t23	8268.48	6876.54	20273.5	18614.3	22673.6	22.05	19.75	53.98	54.23	54.72	26.12	22.17	29.23	27.77	30.55	-1.06354	0	DE transcript	Daplx7pEVm000003	Myosin light chain kinase	1517	ENSG00000155657	TTN	titin	7273
Daplx7pEVm000003t20	2574.04	2065.98	5588.91	5527.67	6329.52	6.66	5.75	14.44	15.62	14.82	7.89	6.46	7.82	8	8.27	-0.952386	0	DE transcript	Daplx7pEVm000003	Myosin light chain kinase	1517	ENSG00000155657	TTN	titin	7273
Daplx7pEVm000004t9	9475.43	7811.21	15621.4	15695	18041	31.58	28.04	51.99	57.15	54.42	46.19	43.97	47.02	47.62	44.42	-0.55409	0	DE transcript	Daplx7pEVm000004	Nephronectin	312	ENSG00000138829	FBN2	fibrillin 2	2201
Daplx7pEVm000006t1	43.96	128.04	556.45	465.21	515.54	0.13	0.39	1.58	1.45	1.33	27.56	35.99	34.52	32.44	33.04	-2.15881	0	DE transcript	Daplx7pEVm000006	P-selectin glycoprotein ligand,putative	NA	NA	NA	NA	NA
Daplx7pEVm000007t7	763.11	515.82	30.06	0	0	3.07	2.23	0.12	0	0	3.64	2.73	0.14	0	0	6.14805	0	DE transcript	Daplx7pEVm000007	Microsomal triglyceride transfer protein large subunit	365	ENSG00000188897		NA	400499
Daplx7pEVm000012t3	1144.36	1008.2	3536.41	3090.46	4237.83	4.98	4.73	15.37	14.7	16.69	14.28	13.33	20.44	17.25	22.15	-1.36968	0	DE transcript	Daplx7pEVm000012	Ryanodine receptor 44F	2396	ENSG00000198626	RYR2	ryanodine receptor 2	6262
Daplx7pEVm000012t4	983.62	919.66	2669.34	2484.27	2651.15	4.16	4.19	11.27	11.48	10.15	11.93	11.81	15	13.47	13.47	-1.07744	0	DE transcript	Daplx7pEVm000012	Ryanodine receptor 44F	2396	ENSG00000198626	RYR2	ryanodine receptor 2	6262
Daplx7pEVm000017t3	1284.89	1180.39	2278.64	2645.95	2681.55	5.76	5.7	10.2	12.96	10.88	12.77	14.93	10.91	10.38	11.34	-0.663791	0	DE transcript	Daplx7pEVm000017	conserved protein	462	ENSG00000145982	FARS2	phenylalanyl-tRNA synthetase 2, mitochondrial	10667
Daplx7pEVm000026t41	0.02	0.01	1155.8	606.73	662.46	0	0	7.97	4.58	4.14	0	0	6.03	3.41	3.18	-9.25464	0	DE transcript	Daplx7pEVm000026	Vascular cell adhesion protein 1	836	ENSG00000142798	HSPG2	heparan sulfate proteoglycan 2	3339
Daplx7pEVm000026t43	727.44	845.19	2004.79	1995.28	2170.88	4.19	5.24	11.54	12.56	11.32	5.88	6.85	8.73	9.34	8.7	-1.00342	0	DE transcript	Daplx7pEVm000026	Vascular cell adhesion protein 1	836	ENSG00000142798	HSPG2	heparan sulfate proteoglycan 2	3339
Daplx7pEVm000042t4	1479.82	1037.18	324.89	255.66	272.89	7.55	5.7	1.66	1.43	1.26	15.9	15.16	20.72	13.93	14.64	2.49573	0	DE transcript	Daplx7pEVm000042	conserved protein	345	ENSG00000149476	TKFC	triokinase and FMN cyclase	26007
Daplx7pEVm000042t1	7131.8	5730.08	1218.52	1437.01	1471.55	33.85	29.29	5.77	7.45	6.32	71.28	77.91	72.29	72.84	73.45	2.59581	0	DE transcript	Daplx7pEVm000042	conserved protein	345	ENSG00000149476	TKFC	triokinase and FMN cyclase	26007
Daplx7pEVm000043t2	1147.97	1174.72	457.95	553.02	676.98	6.26	6.9	2.5	3.3	3.34	14.79	14.66	8.03	9.61	10.05	1.43353	0	DE transcript	Daplx7pEVm000043	Microsomal triglyceride transfer protein large subunit	264	ENSG00000188897		NA	400499
Daplx7pEVm000045t8	991.76	829.22	348.11	433.28	464.31	5.01	4.51	1.76	2.39	2.12	51.15	56.95	49.2	68.82	55.06	1.50856	0	DE transcript	Daplx7pEVm000045	Uncharacterized protein	NA	NA	NA	NA	NA
Daplx7pEVm000045t2	768.97	613.34	261.06	192.02	179.17	3.97	3.41	1.35	1.08	0.84	40.54	43.05	37.71	31.18	21.72	2.06252	0	DE transcript	Daplx7pEVm000045	Uncharacterized protein	NA	NA	NA	NA	NA
Daplx7pEVm000049t9	570.2	272.53	2010.1	2440.65	2172.49	3.97	2.04	13.98	18.57	13.69	9.67	6.58	17.45	19.87	17.7	-2.03936	0	DE transcript	Daplx7pEVm000049	Unconventional myosin-XV	754	ENSG00000091536	MYO15A	myosin XVA	51168
Daplx7pEVm000049t30	178.15	199.23	656.57	755.38	700.69	1.16	1.39	4.26	5.36	4.12	2.82	4.49	5.32	5.74	5.32	-1.51656	0	DE transcript	Daplx7pEVm000049	Unconventional myosin-XV	754	ENSG00000091536	MYO15A	myosin XVA	51168
Daplx7pEVm000053t32	0	82.76	1104.76	1061.27	914.32	0	0.86	10.61	11.15	7.96	0	1.97	10.64	11.71	8.62	-4.17435	0	DE transcript	Daplx7pEVm000053	Ankyrin-3	1732	ENSG00000151150	ANK3	ankyrin 3	288
Daplx7pEVm000053t11	1608.79	1772.53	5285.6	4922.82	5509.08	11.24	13.33	36.86	37.56	34.83	26.43	30.59	36.96	39.47	37.72	-1.25098	0	DE transcript	Daplx7pEVm000053	Ankyrin-3	1732	ENSG00000151150	ANK3	ankyrin 3	288
Daplx7pEVm000053t1	1345.02	1147.05	3256.84	2722.45	3537.21	7.2	6.61	17.4	15.91	17.13	16.93	15.16	17.45	16.72	18.55	-0.972495	0	DE transcript	Daplx7pEVm000053	Ankyrin-3	1732	ENSG00000151150	ANK3	ankyrin 3	288
Daplx7pEVm000055t3	211.79	208.26	81.73	19.24	76.88	1.84	1.94	0.71	0.18	0.6	21.05	21.64	36.52	8.23	25.37	2.20051	0	DE transcript	Daplx7pEVm000055	conserved protein	NA	NA	NA	NA	NA
Daplx7pEVm000055t1	1169.04	1115.4	228.86	345.46	325.76	6.29	6.46	1.23	2.03	1.59	72.14	71.95	63.48	91.77	66.73	2.30754	0	DE transcript	Daplx7pEVm000055	conserved protein	NA	NA	NA	NA	NA
Daplx7pEVm000055t2	103.8	93.55	0	0	36.34	0.59	0.58	0	0	0.19	6.8	6.41	0	0	7.9	3.47289	0	DE transcript	Daplx7pEVm000055	conserved protein	NA	NA	NA	NA	NA
Daplx7pEVm000056t5	0.01	0	406.73	638.45	620.7	0	0	2.37	4.06	3.27	0	0	12.04	19.74	14.97	-8.67233	0	DE transcript	Daplx7pEVm000056	Protein SZT2	627	ENSG00000198198	SZT2	SZT2, KICSTOR complex subunit	23334
Daplx7pEVm000059t2	54.62	77.63	2.74	0	0	0.3	0.46	0.02	0	0	12.65	22.94	0.33	0	0	5.53291	0	DE transcript	Daplx7pEVm000059	Unc-80	741	ENSG00000144406	UNC80	unc-80 homolog, NALCN channel complex subunit	285175
Daplx7pEVm000061t1	1365.36	1363.57	3022.34	3015.26	3410.28	7.79	8.38	17.22	18.79	17.61	17.14	21.13	21.61	23.6	23.2	-0.825993	0	DE transcript	Daplx7pEVm000061	Muscle M-line assembly protein unc-89	488	ENSG00000155657	TTN	titin	7273
Daplx7pEVm000066t1	2712.08	2533.79	2053.85	1822.4	2027.67	16.94	17.04	12.81	12.43	11.46	85.12	87.61	86.13	71.72	70.6	0.787645	0	DE transcript	Daplx7pEVm000066	Laminin subunit alpha-3	1852	ENSG00000130702	LAMA5	laminin subunit alpha 5	3911
Daplx7pEVm000071t1	51.49	61.5	227.14	194.51	233.59	0.27	0.35	1.2	1.13	1.12	2.23	3.24	6.96	6.44	6.09	-1.54633	0	DE transcript	Daplx7pEVm000071	Sorbin and SH3 domain-containing protein	238	ENSG00000095637	SORBS1	sorbin and SH3 domain containing 1	10580
Daplx7pEVm000086t1	2305.02	2154.28	1917.27	1606.13	2043.93	14	14.09	11.63	10.66	11.24	34.18	36.95	32.22	32.65	31.44	0.64246	0	DE transcript	Daplx7pEVm000086	Ankyrin repeat and KH domain-containing protein	897	ENSG00000131503	ANKHD1	ankyrin repeat and KH domain containing 1	54882
Daplx7pEVm000091t5	4198.87	3646.81	3433	3617.57	3849.42	42.84	40.07	34.98	40.33	35.55	59.83	58.4	50.02	51.17	46.16	0.484634	0	DE transcript	Daplx7pEVm000091	Sortilin-related receptor	1100	ENSG00000137642	SORL1	sortilin related receptor 1	6653
Daplx7pEVm000091t1	1327.89	1119.56	944.6	762.65	1020.57	7.85	7.13	5.57	4.92	5.46	10.96	10.39	7.97	6.25	7.09	0.803513	0	DE transcript	Daplx7pEVm000091	Sortilin-related receptor	1100	ENSG00000137642	SORL1	sortilin related receptor 1	6653
Daplx7pEVm000094t8	251.79	312.15	0	0	47.83	1.82	2.43	0	0	0.31	15.05	19.52	0	0	2.21	4.57309	0	DE transcript	Daplx7pEVm000094	Polyadenylate binding protein II	NA	NA	NA	NA	NA
Daplx7pEVm000096t5	56695.7	56293.9	25675.2	24721.3	30537.6	451.68	482.97	204.25	215.18	220.2	47.8	46.43	45.67	42.44	44.92	1.44881	0	DE transcript	Daplx7pEVm000096	Apolipophorins	279	ENSG00000188897		NA	400499
Daplx7pEVm000096t6	206.46	190.73	0	0	59.21	1.77	1.76	0	0	0.46	0.19	0.17	0	0	0.09	3.77655	0	DE transcript	Daplx7pEVm000096	Apolipophorins	279	ENSG00000188897		NA	400499
Daplx7pEVm000099t1	86.3	120.06	450.51	386.26	475.76	0.62	0.92	3.21	3.01	3.07	100	100	100	100	100	-1.69109	0	DE transcript	Daplx7pEVm000099	RNA-directed DNA polymerase from mobile element jockey-like	130	ENSG00000134398	ERN2	endoplasmic reticulum to nucleus signaling 2	10595
Daplx7pEVm000111t5	1387.87	1213.68	531.61	798.95	890.17	10.45	9.84	4	6.57	6.07	50.42	50.6	45.98	50.73	45.44	1.19731	0	DE transcript	Daplx7pEVm000111	Helicase c-terminal domain containing protein	NA	NA	NA	NA	NA
Daplx7pEVm000116t21	34.04	0	297.12	352.2	347.84	0.31	0	2.71	3.51	2.87	1.03	0	5.9	8.93	6.41	-3.89264	0	DE transcript	Daplx7pEVm000116	Methionine sulfoxide oxidase MICAL2	842	ENSG00000243156	MICAL3	microtubule associated monooxygenase, calponin and LIM domain containing 3	57553
Daplx7pEVm000125t5	31.83	29.72	182.02	179.01	205.94	0.52	0.52	2.96	3.18	3.03	17.04	15.78	32.79	38.46	38.39	-2.20829	0	DE transcript	Daplx7pEVm000125	Rho guanine nucleotide exchange factor	391	ENSG00000110237	ARHGEF17	Rho guanine nucleotide exchange factor 17	9828
Daplx7pEVm000130t6	552.79	501.55	0	183.52	218.27	4.71	4.6	0	1.71	1.68	15.07	14.12	0	5	5.4	2.38494	0	DE transcript	Daplx7pEVm000130	E3 SUMO-protein ligase RanBP2	277	ENSG00000153201	RANBP2	RAN binding protein 2	5903
Daplx7pEVm000139t30	127.5	104.25	0	5.25	1.2	1.17	1.03	0	0.05	0.01	2.6	2.5	0	0.08	0.02	5.61577	0	DE transcript	Daplx7pEVm000139	Kynurenine/alpha-aminoadipate aminotransferase mitochondrial precursor kat/aadat kynurenine--oxoglutarate transaminase ii kynurenine aminotransferase ii kynurenine--oxoglutarate aminotransferase ii transaminase	2585	ENSG00000171914	TLN2	talin 2	83660
Daplx7pEVm000144t1	468.03	513.11	12.37	14.06	13.96	3.92	4.63	0.1	0.13	0.11	100	100	100	100	100	5.53441	0	DE transcript	Daplx7pEVm000144	Uncharacterized protein	340	ENSG00000111530	CAND1	cullin associated and neddylation dissociated 1	55832
Daplx7pEVm000149t4	1263.19	1337.59	786.54	555.95	788.5	16.96	19.34	10.55	8.16	9.58	38.02	38.94	29.57	20.96	27.92	1.25163	0	DE transcript	Daplx7pEVm000149	BTB/POZ domain-containing protein	692	ENSG00000183826	BTBD9	BTB domain containing 9	114781
Daplx7pEVm000149t1	344.7	333.92	156.97	133.12	146.86	2.87	3	1.31	1.21	1.11	6.44	6.03	3.66	3.11	3.23	1.58867	0	DE transcript	Daplx7pEVm000149	BTB/POZ domain-containing protein	692	ENSG00000183826	BTBD9	BTB domain containing 9	114781
Daplx7pEVm000150t2	1358.04	1290.53	1227.93	1200.65	1300.87	11.22	11.48	10.13	10.83	9.72	91.9	90.39	81.07	82.28	77.26	0.467044	0	DE transcript	Daplx7pEVm000150	Ubiquitin carboxyl-terminal hydrolase FAF	1007	ENSG00000162402	USP24	ubiquitin specific peptidase 24	23358
Daplx7pEVm000153t49	81.21	65.07	0	0.14	0.01	0.57	0.5	0	0	0	0.69	0.58	0	0	0	6.64692	0	DE transcript	Daplx7pEVm000153	Spectrin beta chain,non-erythrocytic	2510	ENSG00000115306	SPTBN1	spectrin beta, non-erythrocytic 1	6711
Daplx7pEVm000155t2	1861.59	1837	1570.81	1385.22	1600	15.53	16.5	13.08	12.62	12.08	95.07	100	99.99	99.94	100	0.660631	0	DE transcript	Daplx7pEVm000155	Small subunit processome component 20 protein	1202	ENSG00000120800	UTP20	UTP20, small subunit processome component	27340
Daplx7pEVm000161t2	38.24	33.52	455.53	393.75	369.72	0.33	0.31	3.93	3.71	2.89	32.56	17.54	40.92	32.8	29.81	-3.11708	0	DE transcript	Daplx7pEVm000161	Pheromone and odorant receptor	146	ENSG00000196277	GRM7	glutamate metabotropic receptor 7	2917
Daplx7pEVm000181t1	1555.43	1572.43	804.04	637.02	847.04	13.26	14.44	6.85	5.93	6.54	58.79	66.2	48.06	42.69	49.51	1.41542	0	DE transcript	Daplx7pEVm000181	PHD finger protein	119	ENSG00000118482	PHF3	PHD finger protein 3	23469
Daplx7pEVm000192t54	153.56	134.83	45.34	22.55	53.16	4.58	4.33	1.35	0.74	1.44	17.49	14.51	7.76	4.23	8.62	2.20384	0	DE transcript	Daplx7pEVm000192	Centromere protein e	NA	NA	NA	NA	NA
Daplx7pEVm000194t5	2048.36	2374.1	4407.48	4634.33	5351.49	18.31	22.86	39.35	45.27	43.3	48.43	59.56	51.94	66.43	64.62	-0.730269	0	DE transcript	Daplx7pEVm000194	Tudor domain-containing protein,putative	121	ENSG00000095627	TDRD1	tudor domain containing 1	56165
Daplx7pEVm000212t11	277.75	292.19	118.51	160.12	137.76	9.06	10.27	3.86	5.71	4.07	38.25	40.04	21.02	31.32	21.19	1.4102	0	DE transcript	Daplx7pEVm000212	Histone acetyltransferase KAT6B	580	ENSG00000281813	KAT6B	lysine acetyltransferase 6B	23522
Daplx7pEVm000233t4	683.01	698.34	516.89	530.25	580.73	5.31	5.85	4.02	4.51	4.09	24.37	27.39	14.98	16.46	14.43	0.727759	0	DE transcript	Daplx7pEVm000233	Crumbs	633	ENSG00000134250	NOTCH2	notch 2	4853
Daplx7pEVm000238t1	517.22	402.51	166.66	120.9	143.28	6.69	5.61	2.15	1.71	1.68	75.95	61.18	48.87	36.54	38.53	2.03791	0	DE transcript	Daplx7pEVm000238	NFX1-type zinc finger-containing protein	530	ENSG00000124201	ZNFX1	zinc finger NFX1-type containing 1	57169
Daplx7pEVm000240t2	2241.01	1969.84	1325.08	1434.01	1538.09	21.87	20.71	12.92	15.29	13.59	52.71	46.08	62.06	71.91	66.2	0.931102	0	DE transcript	Daplx7pEVm000240	Nuclear pore complex-associated intranuclear coiled-coil protein tpr	671	ENSG00000047410	TPR	translocated promoter region, nuclear basket protein	7175
Daplx7pEVm000240t6	1312.29	1304.17	491.9	566.38	353.28	12.67	13.56	4.74	5.97	3.09	30.53	30.17	22.79	28.09	15.04	1.83022	0	DE transcript	Daplx7pEVm000240	Nuclear pore complex-associated intranuclear coiled-coil protein tpr	671	ENSG00000047410	TPR	translocated promoter region, nuclear basket protein	7175
Daplx7pEVm000240t3	522.47	775.15	0	0.06	0	5.07	8.09	0	0	0	12.21	18.01	0	0	0	9.81465	0	DE transcript	Daplx7pEVm000240	Nuclear pore complex-associated intranuclear coiled-coil protein tpr	671	ENSG00000047410	TPR	translocated promoter region, nuclear basket protein	7175
Daplx7pEVm000245t2	2995.34	3009.87	263.81	232.67	299.25	31.77	34.38	2.79	2.7	2.87	90.35	89.99	89.08	81.97	97.39	3.87804	0	DE transcript	Daplx7pEVm000245	Female sterile nasrat	NA	NA	NA	NA	NA
Daplx7pEVm000257t15	480.11	417.58	138.65	183.86	298.02	5.32	4.98	1.53	2.23	2.99	19.77	19.6	6.03	7.2	10.02	1.51371	0	DE transcript	Daplx7pEVm000257	CAP-Gly domain-containing linker protein	577	ENSG00000100030	MAPK1	mitogen-activated protein kinase 1	5594
Daplx7pEVm000270t2	93.84	106.88	325.97	308.82	335.77	2.86	3.5	9.91	10.27	9.25	100	100	95.53	100	100	-1.30222	0	DE transcript	Daplx7pEVm000270	Uncharacterized protein	NA	NA	NA	NA	NA
Daplx7pEVm000277t6	125.07	116	845.42	740.84	681.03	1.22	1.22	8.22	7.88	6	70.51	76.56	89.84	98.37	80.86	-2.27854	0	DE transcript	Daplx7pEVm000277	NFX1-type zinc finger-containing protein	684	ENSG00000124201	ZNFX1	zinc finger NFX1-type containing 1	57169
Daplx7pEVm000278t11	319.21	377.7	15.12	0	6.41	5.67	7.23	0.27	0	0.1	0.45	0.47	4.43	0	1.78	5.78972	0	DE transcript	Daplx7pEVm000278	Copper-zinc cu-zn superoxide dismutase	133	ENSG00000142168	SOD1	superoxide dismutase 1	6647
Daplx7pEVm000278t10	1755.95	1887.83	15.99	15.13	13.59	25.91	30	0.24	0.24	0.18	2.05	1.95	3.9	3.97	3.14	7.21703	0	DE transcript	Daplx7pEVm000278	Copper-zinc cu-zn superoxide dismutase	133	ENSG00000142168	SOD1	superoxide dismutase 1	6647
Daplx7pEVm000278t5	16326.6	15304.3	0	97.28	28.85	210.37	212.36	0	1.37	0.34	16.67	13.77	0	22.3	5.82	8.88937	0	DE transcript	Daplx7pEVm000278	Copper-zinc cu-zn superoxide dismutase	133	ENSG00000142168	SOD1	superoxide dismutase 1	6647
Daplx7pEVm000278t2	90953.4	98815.4	188.27	151.01	249.5	924.73	1081.93	1.91	1.68	2.3	73.29	70.18	31.61	27.32	39.7	9.30076	0	DE transcript	Daplx7pEVm000278	Copper-zinc cu-zn superoxide dismutase	133	ENSG00000142168	SOD1	superoxide dismutase 1	6647
Daplx7pEVm000289t2	1318.84	1201.21	1038.56	1196.63	1329.54	11.76	11.53	9.25	11.66	10.73	73.52	71.98	67.01	70.25	68.54	0.464866	0	DE transcript	Daplx7pEVm000289	Myosin-I heavy chain	493	ENSG00000145555	MYO10	myosin X	4651
Daplx7pEVm000292t2	352.31	315.31	852.66	864.08	1105.16	3.01	2.9	7.27	8.06	8.54	15.28	17.09	25.96	30.8	31.38	-1.10902	0	DE transcript	Daplx7pEVm000292	Uncharacterized protein	NA	NA	NA	NA	NA
Daplx7pEVm000296t5	418.07	420.2	144.93	0	0	4.15	4.49	1.43	0	0	14.72	18.96	5.52	0	0	3.37788	0	DE transcript	Daplx7pEVm000296	StAR-related lipid transfer 13 protein,putative	456	ENSG00000133121	STARD13	StAR related lipid transfer domain containing 13	90627
Daplx7pEVm000313t8	187.25	265.79	643.8	643.6	815.68	3.1	4.73	10.63	11.63	12.21	18.06	28.7	32.88	35.28	40.11	-1.22932	0	DE transcript	Daplx7pEVm000313	Unconventional myosin-Ih	1255	ENSG00000142347	MYO1F	myosin IF	4542
Daplx7pEVm000314t1	1220.23	1069.93	812.84	722.69	1051.39	12.72	12.01	8.46	8.23	9.92	63.36	57.82	46.25	38.72	50.31	0.792822	0	DE transcript	Daplx7pEVm000314	HEAT repeat-containing protein 5A	1426	ENSG00000008869	HEATR5B	HEAT repeat containing 5B	54497
Daplx7pEVm000324t4	79.33	4.32	373.68	331.8	387.29	0.72	0.04	3.38	3.28	3.18	4.28	0.28	17.12	17.98	17.4	-2.77564	0	DE transcript	Daplx7pEVm000324	Bromodomain adjacent to zinc finger domain protein 2B	346	ENSG00000136930	PSMB7	proteasome subunit beta 7	5695
Daplx7pEVm000325t2	203.94	222.26	780.83	1007.29	963.52	1.84	2.16	7.04	9.94	7.88	6.34	7.85	47.95	64.2	51.43	-1.72167	0	DE transcript	Daplx7pEVm000325	HEAT repeat-containing protein	677	ENSG00000119285	HEATR1	HEAT repeat containing 1	55127
Daplx7pEVm000325t1	2453	2120.55	702.19	417.1	753.64	26.75	24.9	7.65	4.97	7.44	92.06	90.37	52.05	32.1	48.57	2.25202	0	DE transcript	Daplx7pEVm000325	HEAT repeat-containing protein	677	ENSG00000119285	HEATR1	HEAT repeat containing 1	55127
Daplx7pEVm000326t1	180.74	153.98	609.43	569.11	603.84	1.66	1.52	5.6	5.72	5.02	5.22	4.64	17.13	13.79	12.89	-1.45431	0	DE transcript	Daplx7pEVm000326	Contactin-4	474	ENSG00000149972	CNTN5	contactin 5	53942
Daplx7pEVm000331t1	133.78	152.05	9.66	8.56	13.76	1.44	1.76	0.1	0.1	0.13	89.14	56.1	33.28	100	100	4.07321	0	DE transcript	Daplx7pEVm000331	Btb/poz domain-containing protein	119	ENSG00000121067	SPOP	speckle type BTB/POZ protein	8405
Daplx7pEVm000340t2	3696.46	3659.92	149.47	107.38	204.7	40.97	43.68	1.65	1.3	2.05	90.43	92.99	26.22	22.12	35.2	4.96543	0	DE transcript	Daplx7pEVm000340	fs1m3	NA	NA	NA	NA	NA
Daplx7pEVm000347t10	95.69	87.42	23.56	0	0	1.08	1.07	0.27	0	0	4.15	4.96	0.61	0	0	3.69869	0	DE transcript	Daplx7pEVm000347	Tensin-1 protein	370	ENSG00000079308	TNS1	tensin 1	7145
Daplx7pEVm000348t9	16.86	8.37	198.3	243.38	231.09	0.58	0.31	6.76	9.07	7.14	3.15	3.48	13.84	14.47	15.77	-3.68686	0	DE transcript	Daplx7pEVm000348	Kunitz domain-containing protein	123	ENSG00000003436	TFPI	tissue factor pathway inhibitor	7035
Daplx7pEVm000360t20	69.83	51.79	214.97	180.17	224.85	0.7	0.56	2.16	1.98	2.04	13.78	12.82	11.39	11.81	12.24	-1.37701	0	DE transcript	Daplx7pEVm000360	Voltage-dependent N-type calcium channel subunit alpha-1B	995	ENSG00000148408	CACNA1B	calcium voltage-gated channel subunit alpha1 B	774
Daplx7pEVm000365t8	208.24	177.14	78.23	67.42	68.32	5.34	4.89	2	1.89	1.59	40.88	32.98	27.92	25.25	24.86	1.78893	0	DE transcript	Daplx7pEVm000365	Histone-lysine N-methyltransferase,H3 lysine-79 specific	396	ENSG00000104885	DOT1L	DOT1 like histone lysine methyltransferase	84444
Daplx7pEVm000369t4	58.08	0	476.33	732.91	734.27	0.64	0	5.24	8.82	7.32	3.15	0	21.18	27.42	29.33	-4.11867	0	DE transcript	Daplx7pEVm000369	Nucleolar pre-ribosomal-associated protein	170	ENSG00000142207	URB1	URB1 ribosome biogenesis 1 homolog (S. cerevisiae)	9875
Daplx7pEVm000369t8	913.1	875.46	250.37	0.34	71.09	10.3	10.64	2.82	0	0.73	50.78	44.32	11.41	0.01	2.91	3.38174	0	DE transcript	Daplx7pEVm000369	Nucleolar pre-ribosomal-associated protein	170	ENSG00000142207	URB1	URB1 ribosome biogenesis 1 homolog (S. cerevisiae)	9875
Daplx7pEVm000372t62	473.98	317.61	1038.28	1068.56	1152.32	16.51	11.92	36.12	40.67	36.34	1.17	0.93	2.44	2.69	2.52	-1.0892	0	DE transcript	Daplx7pEVm000372	Myosin heavy chain,non-muscle	1847	ENSG00000197616	MYH6	myosin heavy chain 6	4624
Daplx7pEVm000375t6	719.53	645.15	102.25	70.49	69.16	8.2	7.92	1.16	0.88	0.71	21.51	19.89	24.81	19.83	16.01	3.42635	0	DE transcript	Daplx7pEVm000375	Tudor domain-containing protein,putative	129	ENSG00000095627	TDRD1	tudor domain containing 1	56165
Daplx7pEVm000375t1	2638.27	2548.04	316.75	198.75	370.84	29.42	30.6	3.53	2.42	3.74	77.16	76.86	75.19	54.71	83.99	3.51775	0	DE transcript	Daplx7pEVm000375	Tudor domain-containing protein,putative	129	ENSG00000095627	TDRD1	tudor domain containing 1	56165
Daplx7pEVm000386t13	157575	143783	72429.5	59643.3	72141.5	2425.2	2383.13	1113.14	1002.96	1004.97	20.55	18.2	32.51	27.17	29.5	1.5204	0	DE transcript	Daplx7pEVm000386	Copper-zinc cu-zn superoxide dismutase	NA	NA	NA	NA	NA
Daplx7pEVm000386t16	24936.8	18454.1	8346.09	9155.06	9432.65	901.19	718.21	301.18	361.49	308.54	7.64	5.49	8.8	9.79	9.06	1.63841	0	DE transcript	Daplx7pEVm000386	Copper-zinc cu-zn superoxide dismutase	NA	NA	NA	NA	NA
Daplx7pEVm000386t8	329413	323838	130440	122247	140752	4440.86	4701.48	1755.95	1800.64	1717.47	37.64	35.91	51.28	48.78	50.41	1.69453	0	DE transcript	Daplx7pEVm000386	Copper-zinc cu-zn superoxide dismutase	NA	NA	NA	NA	NA
Daplx7pEVm000386t15	57954.4	56333.2	6069.39	10500.9	8489.31	1546.96	1619.34	161.77	306.25	205.1	13.11	12.37	4.72	8.3	6.02	3.15104	0	DE transcript	Daplx7pEVm000386	Copper-zinc cu-zn superoxide dismutase	NA	NA	NA	NA	NA
Daplx7pEVm000386t7	56416	70761.4	2015.04	1986.47	1833.42	725.18	979.53	25.86	27.9	21.33	6.15	7.48	0.76	0.76	0.63	5.39522	0	DE transcript	Daplx7pEVm000386	Copper-zinc cu-zn superoxide dismutase	NA	NA	NA	NA	NA
Daplx7pEVm000386t1	36623.5	60609.9	4.22	0	589.83	422.43	752.86	0.05	0	6.16	3.58	5.75	0	0	0.18	8.41881	0	DE transcript	Daplx7pEVm000386	Copper-zinc cu-zn superoxide dismutase	NA	NA	NA	NA	NA
Daplx7pEVm000386t3	90236.2	116026	0	0.3	3.6	1068.23	1479.17	0	0	0.04	9.05	11.3	0	0	0	15.9538	0	DE transcript	Daplx7pEVm000386	Copper-zinc cu-zn superoxide dismutase	NA	NA	NA	NA	NA
Daplx7pEVm000388t7	178.28	177.25	582.17	761.14	839.83	1.85	1.98	6.03	8.62	7.88	12.98	14.47	28.15	49.49	37.95	-1.64251	0	DE transcript	Daplx7pEVm000388	Neurabin-1	243	ENSG00000158528	PPP1R9A	protein phosphatase 1 regulatory subunit 9A	55607
Daplx7pEVm000389t2	1852.44	1447.27	5150.77	4229.58	5466.38	22.43	18.87	62.26	55.94	59.9	71.85	61.27	82.61	74.6	83.8	-1.2135	0	DE transcript	Daplx7pEVm000389	Uncharacterized protein	415	ENSG00000204427	ABHD16A	abhydrolase domain containing 16A	7920
Daplx7pEVm000392t1	817.87	445.5	2566.34	2729.57	2697.17	8.34	4.89	26.13	30.41	24.89	38.95	50.3	39.71	41.63	40.84	-1.7215	0	DE transcript	Daplx7pEVm000392	ATP-binding cassette sub-family A member	1345	ENSG00000167972	ABCA3	ATP binding cassette subfamily A member 3	21
Daplx7pEVm000403t7	276.44	265.4	57.36	69.04	24.52	3.3	3.41	0.68	0.9	0.26	12.95	14.23	2.38	3.17	0.9	2.74906	0	DE transcript	Daplx7pEVm000403	Rho GTPase-activating protein	676	ENSG00000100852	ARHGAP5	Rho GTPase activating protein 5	394
Daplx7pEVm000410t7	923.21	757.11	510.61	420.11	668.5	10.88	9.61	6.01	5.41	7.13	94.14	86.99	83.32	68.17	81.87	1.03846	0	DE transcript	Daplx7pEVm000410	Zinc finger protein	145	ENSG00000010818	HIVEP2	human immunodeficiency virus type I enhancer binding protein 2	3097
Daplx7pEVm000418t9	369	400.13	930.83	883.52	966.85	3.84	4.48	9.67	10.04	9.1	15.19	23.5	25.91	29.86	25.9	-0.887548	0	DE transcript	Daplx7pEVm000418	Rho GTPase-activating protein	243	ENSG00000137727	ARHGAP20	Rho GTPase activating protein 20	57569
Daplx7pEVm000433t28	38.82	0.08	253.89	275.35	339.09	0.6	0	3.92	4.65	4.74	0.75	0	5.57	6.18	6.25	-3.5038	0	DE transcript	Daplx7pEVm000433	EG:BACH48C10.5 protein,LD04582p,MIP32627p1,Proximal to raf	NA	NA	NA	NA	NA
Daplx7pEVm000474t2	1402.97	1205.33	1149.75	1219.45	1435.36	16.14	14.93	13.21	15.33	14.95	65.67	63.18	69.44	70.98	72.97	0.41911	0	DE transcript	Daplx7pEVm000474	Maestro heat repeat-containing family protein member 1	553	ENSG00000179832	MROH1	maestro heat like repeat family member 1	727957
Daplx7pEVm000506t1_1/2	17875	16480.7	2548.2	2597.01	3170.66	215.41	213.89	30.66	34.2	34.58	86.34	90.45	92.69	85.48	87.9	3.0128	0	DE transcript	Daplx7pEVm000506_1/2	Low-density lipoprotein receptor-related protein	NA	NA	NA	NA	NA
Daplx7pEVm000514t32	197.04	214.21	0	8.52	6.81	3.71	4.34	0	0.18	0.12	10.81	11.33	0	14.55	10.9	5.50561	0	DE transcript	Daplx7pEVm000514	Suppressor of tumorigenicity 14 protein,putative	637	ENSG00000112118	MCM3	minichromosome maintenance complex component 3	4172
Daplx7pEVm000514t8	1293.07	1020.22	45.64	0	0	15.56	13.22	0.55	0	0	45.35	34.48	39.4	0	0	6.45264	0	DE transcript	Daplx7pEVm000514	Suppressor of tumorigenicity 14 protein,putative	637	ENSG00000112118	MCM3	minichromosome maintenance complex component 3	4172
Daplx7pEVm000518t4	165.36	119.92	440.16	543.81	528.32	1.86	1.46	4.95	6.7	5.39	28.77	24.49	35.97	43.06	35.45	-1.44939	0	DE transcript	Daplx7pEVm000518	Abnormal spindle microcephaly-associated protein,putative	NA	NA	NA	NA	NA
Daplx7pEVm000522t13	0	10.57	69.24	53.29	75.23	0	0.29	1.74	1.46	1.71	0	0.85	3.53	3.25	3.57	-2.96342	0	DE transcript	Daplx7pEVm000522	Telomere-associated protein RIF1	120	ENSG00000080345	RIF1	replication timing regulatory factor 1	55183
Daplx7pEVm000522t11	300.34	164.52	1504.55	1271.53	1608	6.77	4	33.88	31.33	32.82	20.46	11.91	68.91	69.56	68.54	-2.28786	0	DE transcript	Daplx7pEVm000522	Telomere-associated protein RIF1	120	ENSG00000080345	RIF1	replication timing regulatory factor 1	55183
Daplx7pEVm000534t2	499.41	527.34	321.68	324.62	391.39	7.53	8.57	4.85	5.35	5.34	45.82	50.96	27.79	23.92	26.1	0.95356	0	DE transcript	Daplx7pEVm000534	Tyrosine-protein phosphatase non-receptor type	557	ENSG00000076201	PTPN23	protein tyrosine phosphatase, non-receptor type 23	25930
Daplx7pEVm000536t3	5.69	36.77	156.3	188.25	221.14	0.07	0.49	1.92	2.53	2.46	2.63	19.04	27.93	37.76	38.63	-2.65799	0	DE transcript	Daplx7pEVm000536	CDD: Transcriptional regulator ICP4	117	ENSG00000023572	GLRX2	glutaredoxin 2	51022
Daplx7pEVm000536t4	5.69	36.77	156.3	188.25	221.14	0.07	0.49	1.92	2.53	2.46	2.63	19.04	27.93	37.76	38.63	-2.65799	0	DE transcript	Daplx7pEVm000536	CDD: Transcriptional regulator ICP4	117	ENSG00000023572	GLRX2	glutaredoxin 2	51022
Daplx7pEVm000562t2	1581.08	1473.24	3279.3	3172.73	3369.95	20.43	20.5	42.3	44.78	39.4	62.5	52.57	49.79	43.81	49.35	-0.726068	0	DE transcript	Daplx7pEVm000562	Chitin synthase variant	NA	NA	NA	NA	NA
Daplx7pEVm000564t21	792.88	764.9	61.24	123.54	63.79	12.11	12.59	0.93	2.06	0.88	11.17	9.89	8.3	18.85	8.75	3.58093	0	DE transcript	Daplx7pEVm000564	Vitellogenin-1 precursor	NA	NA	NA	NA	NA
Daplx7pEVm000564t12	5571.56	5987.23	595.82	325.69	575.84	69.36	80.27	7.41	4.43	6.49	63.97	63.05	65.8	40.49	64.39	3.91197	0	DE transcript	Daplx7pEVm000564	Vitellogenin-1 precursor	NA	NA	NA	NA	NA
Daplx7pEVm000564t9	803.24	643.35	54.88	0	62.86	9.71	8.37	0.66	0	0.69	8.95	6.58	5.88	0	6.82	4.57028	0	DE transcript	Daplx7pEVm000564	Vitellogenin-1 precursor	NA	NA	NA	NA	NA
Daplx7pEVm000564t19	478.18	399.13	0	0	46.98	5.69	5.11	0	0	0.51	5.25	4.02	0	0	5.02	5.23133	0	DE transcript	Daplx7pEVm000564	Vitellogenin-1 precursor	NA	NA	NA	NA	NA
Daplx7pEVm000566t5	153.64	124.34	11.48	0	41.58	3.38	2.94	0.25	0	0.83	36.28	29.92	5.19	0	14.35	3.37755	0	DE transcript	Daplx7pEVm000566	Tudor domain-containing protein	142	ENSG00000095627	TDRD1	tudor domain containing 1	56165
Daplx7pEVm000569t9	255.31	243.15	100.28	0	0	2.96	3.04	1.16	0	0	15.56	17.32	5.55	0	0	3.14733	0	DE transcript	Daplx7pEVm000569	Partitioning defective	271	ENSG00000148498	PARD3	par-3 family cell polarity regulator	56288
Daplx7pEVm000573t11	160.77	109.75	0	31.61	0	1.44	1.06	0	0.31	0	5.1	4.05	0	1.03	0	3.87991	0	DE transcript	Daplx7pEVm000573	Na(+)/H(+) exchange regulatory cofactor NHE-RF2	266	ENSG00000282956	MAGI1	membrane associated guanylate kinase, WW and PDZ domain containing 1	9223
Daplx7pEVm000583t7	59462.4	61615	26944.5	24740.9	27322.2	775.07	864.9	350.7	352.35	322.34	37.03	33.53	38.21	34.34	35.33	1.57736	0	DE transcript	Daplx7pEVm000583	Vitellogenin-1 precursor	NA	NA	NA	NA	NA
Daplx7pEVm000583t2	83694.6	95945.1	36339.4	37000.7	39948.5	1121.79	1384.89	486.37	541.85	484.64	53.6	53.69	52.99	52.81	53.12	1.6297	0	DE transcript	Daplx7pEVm000583	Vitellogenin-1 precursor	NA	NA	NA	NA	NA
Daplx7pEVm000592t3	0	320.91	1640.87	1388.14	1632.93	0	4.38	20.77	19.22	18.73	0	54.23	44.89	29.17	33.45	-2.83107	0	DE transcript	Daplx7pEVm000592	DOMON domain-containing protein	NA	NA	NA	NA	NA
Daplx7pEVm000603t2	0.25	0	151.71	156.99	124.07	0	0	1.61	1.82	1.19	0.02	0	9.87	11.68	7.52	-6.60232	0	DE transcript	Daplx7pEVm000603	Atrial natriuretic peptide receptor	592	ENSG00000159899	NPR2	natriuretic peptide receptor 2	4882
Daplx7pEVm000606t1	431.09	424.03	99.15	80.38	153.29	4.75	5.03	1.09	0.97	1.53	93.21	93.61	30.73	25.92	38.55	2.3364	0	DE transcript	Daplx7pEVm000606	Dispatched	608	ENSG00000154309	DISP1	dispatched RND transporter family member 1	84976
Daplx7pEVm000607t5	47.89	69.08	521.49	653.07	548.49	0.66	1.03	7.22	9.89	6.88	14.32	24.44	30.27	44.53	31.3	-2.89213	0	DE transcript	Daplx7pEVm000607	Uncharacterized protein	NA	NA	NA	NA	NA
Daplx7pEVm000623t5	578.31	584.26	1417.68	1388.43	1642.24	9.06	9.85	22.17	23.76	23.28	9.21	8.99	18.09	17.56	18.12	-0.967285	0	DE transcript	Daplx7pEVm000623	Clathrin heavy chain	2877	ENSG00000141367	CLTC	clathrin heavy chain	1213
Daplx7pEVm000641t1	406.22	324.83	77.08	0	8.03	5.69	4.9	1.08	0	0.1	28.44	26.03	4.89	0	0.47	3.95703	0	DE transcript	Daplx7pEVm000641	Mediator of RNA polymerase II transcription subunit	744	ENSG00000180182	MED14	mediator complex subunit 14	9282
Daplx7pEVm000646t1	5155.72	5042.92	1198.02	1176.82	1131.68	66.95	70.52	15.54	16.7	13.3	82.11	82.37	80.85	100	76.86	2.49569	0	DE transcript	Daplx7pEVm000646	Tudor domain-containing protein,putative	129	ENSG00000095627	TDRD1	tudor domain containing 1	56165
Daplx7pEVm000646t2	799.87	701.09	238.04	0	22.31	12.38	11.69	3.68	0	0.31	15.18	13.65	19.15	0	1.81	3.40222	0	DE transcript	Daplx7pEVm000646	Tudor domain-containing protein,putative	129	ENSG00000095627	TDRD1	tudor domain containing 1	56165
Daplx7pEVm000653t9	42.33	52.02	354.54	389.65	400.96	0.57	0.76	4.79	5.77	4.92	2.17	2.89	12.11	15.48	12.28	-2.60306	0	DE transcript	Daplx7pEVm000653	Diacylglycerol kinase zeta,putative	778	ENSG00000157680	DGKI	diacylglycerol kinase iota	9162
Daplx7pEVm000654t3	972.17	761.93	579.36	586.81	678.17	13.59	11.47	8.09	8.96	8.58	17.44	19.64	17.98	20.35	18.53	0.868376	0	DE transcript	Daplx7pEVm000654	Insulin growth factor 1 receptor,putative	928	ENSG00000171105	INSR	insulin receptor	3643
Daplx7pEVm000660t3	1171.85	815.88	2288.91	2569.78	3083.72	15	11.24	29.25	35.93	35.72	25.76	23.22	26.55	26.66	29.17	-1.03938	0	DE transcript	Daplx7pEVm000660	Glycogen debranching enzyme	1567	ENSG00000162688	AGL	amylo-alpha-1, 6-glucosidase, 4-alpha-glucanotransferase	178
Daplx7pEVm000660t5	2924.32	2332.04	5809.06	6440.39	6401.22	38.07	32.7	75.52	91.62	75.44	65.39	67.53	68.57	67.98	61.61	-0.872953	0	DE transcript	Daplx7pEVm000660	Glycogen debranching enzyme	1567	ENSG00000162688	AGL	amylo-alpha-1, 6-glucosidase, 4-alpha-glucanotransferase	178
Daplx7pEVm000680t8	62.05	40.03	0.01	0	1.98	0.73	0.51	0	0	0.02	13.11	12	0	0	0.31	5.46549	0	DE transcript	Daplx7pEVm000680	Leucine-rich repeat-containing G-protein coupled receptor	412	ENSG00000133067	LGR6	leucine rich repeat containing G protein-coupled receptor 6	59352
Daplx7pEVm000685t6	1661.63	1443.03	747.01	971.2	1177.84	23.33	21.82	10.47	14.9	14.97	56.3	58.75	37.07	48.42	48.95	1.07015	0	DE transcript	Daplx7pEVm000685	Pre-mRNA cleavage complex 2 protein Pcf11	183	ENSG00000165494	PCF11	PCF11 cleavage and polyadenylation factor subunit	51585
Daplx7pEVm000687t1	1311.4	1253.56	798.03	782.58	865.64	17.2	17.71	10.45	11.22	10.28	40.68	44.39	38.31	42.52	39.79	1.02994	0	DE transcript	Daplx7pEVm000687	Tudor domain-containing protein,putative	221	ENSG00000173809	TDRD12	tudor domain containing 12	91646
Daplx7pEVm000687t7	451.76	352.34	212.89	205.08	213.39	7.68	6.45	3.61	3.81	3.28	18.16	16.17	13.24	14.44	12.71	1.29758	0	DE transcript	Daplx7pEVm000687	Tudor domain-containing protein,putative	221	ENSG00000173809	TDRD12	tudor domain containing 12	91646
Daplx7pEVm000703t5	24.95	51.32	238.37	318.41	274.34	0.39	0.85	3.68	5.38	3.84	6.83	16.34	26.49	39.41	28.97	-2.44074	0	DE transcript	Daplx7pEVm000703	cGMP-inhibited 3',5'-cyclic phosphodiesterase B,putative	469	ENSG00000172572	PDE3A	phosphodiesterase 3A	5139
Daplx7pEVm000709t4	464.9	532.98	41.09	35.57	59.43	11.51	14.21	1.02	0.96	1.33	61.98	69.89	16.46	17.28	20.36	3.83543	0	DE transcript	Daplx7pEVm000709	Methylcytosine dioxygenase TET2	417	ENSG00000168769	TET2	tet methylcytosine dioxygenase 2	54790
Daplx7pEVm000711t13	40.85	20.41	393.44	269.55	395.45	0.49	0.26	4.71	3.53	4.29	5.47	3.14	26.17	16.28	21.24	-3.12851	0	DE transcript	Daplx7pEVm000711	Slit protein	1216	ENSG00000145147	SLIT2	slit guidance ligand 2	9353
Daplx7pEVm000711t5	367.36	298.56	729.08	710.68	937.26	4.16	3.64	8.25	8.8	9.61	46.53	43.46	45.87	40.6	47.62	-0.868521	0	DE transcript	Daplx7pEVm000711	Slit protein	1216	ENSG00000145147	SLIT2	slit guidance ligand 2	9353
Daplx7pEVm000736t1	372.86	396.66	3005.79	3069.67	2756.07	5.11	5.85	41.11	45.93	34.17	86.6	84.76	97.64	95.55	91.6	-2.56301	0	DE transcript	Daplx7pEVm000736	Vitellogenin-1 precursor	NA	NA	NA	NA	NA
Daplx7pEVm000737t5	45.32	0	283.53	231.22	359	0.78	0	4.9	4.37	5.63	2.5	0	6.54	5.4	7.5	-3.30517	0	DE transcript	Daplx7pEVm000737	Receptor-type tyrosine-protein phosphatase beta	509	ENSG00000127329	PTPRB	protein tyrosine phosphatase, receptor type B	5787
Daplx7pEVm000737t3	2065.74	1548.79	4518.08	4402.55	4952.92	24.58	19.84	53.67	57.23	53.33	78.29	74.4	71.6	70.64	71.08	-0.985804	0	DE transcript	Daplx7pEVm000737	Receptor-type tyrosine-protein phosphatase beta	509	ENSG00000127329	PTPRB	protein tyrosine phosphatase, receptor type B	5787
Daplx7pEVm000742t2	239.74	195.04	49.72	46.85	62.56	3.96	3.47	0.82	0.84	0.93	97.55	100	80.5	72.18	100	2.40575	0	DE transcript	Daplx7pEVm000742	Nfx1-type zinc finger-containing protein,putative	NA	NA	NA	NA	NA
Daplx7pEVm000743t10	169.78	184.06	411.78	466.64	573.92	3.21	3.74	7.77	9.63	9.81	21.8	28.02	21.72	27.77	28.21	-1.05669	0	DE transcript	Daplx7pEVm000743	Pleckstrin domain-containing family G	411	ENSG00000196155	PLEKHG4	pleckstrin homology and RhoGEF domain containing G4	25894
Daplx7pEVm000753t7	156.57	214.18	2.6	2.72	8.52	11.9	17.53	0.2	0.23	0.59	45.52	56.03	3.79	6.18	11.31	5.49308	0	DE transcript	Daplx7pEVm000753	Gamma-aminobutyric acid type B receptor subunit	628	ENSG00000136928	GABBR2	gamma-aminobutyric acid type B receptor subunit 2	9568
Daplx7pEVm000779t1	330.88	317.42	124.04	89.85	104.57	4.5	4.64	1.68	1.33	1.29	100	100	100	100	100	1.9783	0	DE transcript	Daplx7pEVm000779	Dual oxidase: peroxidase and nadph-oxidase domains	1081	ENSG00000137857	DUOX1	dual oxidase 1	53905
Daplx7pEVm000793t1	1353.84	1298.77	380.06	643.23	706.78	20.23	20.9	5.67	10.5	9.56	66.75	66.86	39.47	59.98	63	1.58999	0	DE transcript	Daplx7pEVm000793	conserved protein	353	ENSG00000103653	CSK	C-terminal Src kinase	1445
Daplx7pEVm000800t8	312.45	306.81	178.41	178.47	173.88	4.88	5.16	2.78	3.05	2.46	23.63	23.88	10.71	11.56	10.32	1.17771	0	DE transcript	Daplx7pEVm000800	Bromodomain adjacent to zinc finger domain protein 1A	251	ENSG00000198604	BAZ1A	bromodomain adjacent to zinc finger domain 1A	11177
Daplx7pEVm000802t4	559.37	535.56	2379.63	2058.92	2352.63	8.45	8.72	35.91	34	32.18	22.81	26.64	46.86	31.97	36.96	-1.67211	0	DE transcript	Daplx7pEVm000802	CD109 antigen	714	ENSG00000156535	CD109	CD109 molecule	135228
Daplx7pEVm000803t2	288.16	287.06	103.58	123.15	153.27	5.84	6.26	2.09	2.72	2.81	60.23	60.26	39.99	53.12	49.07	1.56744	0	DE transcript	Daplx7pEVm000803	Uncharacterized protein	NA	NA	NA	NA	NA
Daplx7pEVm000810t3	544.76	385.17	1676.43	2019.48	1905.71	6.14	4.68	18.88	24.89	19.45	22.65	16.73	31.96	45	41.73	-1.63946	0	DE transcript	Daplx7pEVm000810	Tripartite motif-containing protein	204	ENSG00000206557	TRIM71	tripartite motif containing 71	131405
Daplx7pEVm000816t2	633.88	589	1440.89	1406.07	1532.23	7.91	7.92	17.96	19.18	17.32	84.75	100	77.83	94.21	85.48	-0.879013	0	DE transcript	Daplx7pEVm000816	conserved protein	NA	NA	NA	NA	NA
Daplx7pEVm000830t1	229.53	171.5	881.71	897.68	953.65	2.37	1.91	9.11	10.15	8.93	8.31	10.88	9.45	10.34	9.77	-1.80966	0	DE transcript	Daplx7pEVm000830	Dusky	NA	NA	NA	NA	NA
Daplx7pEVm000830t4	1050.93	598.87	3166.69	3475.93	3450.14	18.11	11.11	54.48	65.44	53.81	63.36	63.27	56.51	66.65	58.88	-1.6698	0	DE transcript	Daplx7pEVm000830	Dusky	NA	NA	NA	NA	NA
Daplx7pEVm000841t2	198015	231486	41739.1	57301.1	53658.3	3003.8	3781.61	632.25	949.72	736.74	82.83	78.92	77.25	89.49	81.6	2.45643	0	DE transcript	Daplx7pEVm000841	Vitellogenin-1 precursor	NA	NA	NA	NA	NA
Daplx7pEVm000855t4	563.48	489.87	127.05	158.74	70.1	9.11	8.53	2.05	2.8	1.03	38.61	34.21	27.09	37.65	13.7	2.48523	0	DE transcript	Daplx7pEVm000855	DNA polymerase alpha catalytic subunit	1240	ENSG00000101868	POLA1	DNA polymerase alpha 1, catalytic subunit	5422
Daplx7pEVm000858t1	70.03	81.43	223.05	246.81	324.13	1.02	1.28	3.25	3.94	4.29	6.84	10.07	12.14	13.6	15.88	-1.39618	0	DE transcript	Daplx7pEVm000858	Dumpy	297	ENSG00000281500	SLC37A4	solute carrier family 37 member 4	2542
Daplx7pEVm000861t4	1573.01	1467.29	1248.4	1290.26	1324.99	21.09	21.19	16.71	18.9	16.08	72.09	68.76	67.53	72.52	65.47	0.613453	0	DE transcript	Daplx7pEVm000861	Paired amphipathic helix Sin3a protein	858	ENSG00000169375	SIN3A	SIN3 transcription regulator family member A	25942
Daplx7pEVm000871t1	952.31	935.6	1938.04	1887.92	2121.82	14.03	14.84	28.51	30.38	28.29	87.01	75.05	93.53	95.37	97.98	-0.691499	0	DE transcript	Daplx7pEVm000871	UDP-glucose:glycoprotein glucosyltransferase	1320	ENSG00000136731	UGGT1	UDP-glucose glycoprotein glucosyltransferase 1	56886
Daplx7pEVm000878t1	520.52	477.14	380.98	291.01	365.05	8	7.9	5.85	4.89	5.08	86.4	83.84	90.21	90.08	89.59	0.902	0	DE transcript	Daplx7pEVm000878	Uncharacterized protein	NA	NA	NA	NA	NA
Daplx7pEVm000879t24	104.17	92.03	300.85	329.87	377.78	1.31	1.24	3.76	4.52	4.28	18.21	19.72	22.89	26.25	26.87	-1.38619	0	DE transcript	Daplx7pEVm000879	Hemicentin-1,putative	108	ENSG00000148357	HMCN2	hemicentin 2	NA
Daplx7pEVm000923t7	245.82	191.6	94.19	110.06	123.54	4.04	3.39	1.55	1.98	1.84	56.15	47.53	34.43	49.77	38.55	1.37182	0	DE transcript	Daplx7pEVm000923	Methyltransferase TARBP1	379	ENSG00000059588	TARBP1	TAR (HIV-1) RNA binding protein 1	6894
Daplx7pEVm000932t14	239.13	186.57	17.87	1.44	37.17	6.22	5.23	0.46	0.04	0.88	13.6	11.16	1.9	0.16	3.75	3.86133	0	DE transcript	Daplx7pEVm000932	Myb-binding protein 1A	969	ENSG00000108506	INTS2	integrator complex subunit 2	57508
Daplx7pEVm000942t17	680.78	747.87	18.75	50.22	111.16	13.36	15.81	0.37	1.08	1.97	51.79	59.6	4.41	12.03	22.19	3.98706	0	DE transcript	Daplx7pEVm000942	Meiosis arrest female protein	454	ENSG00000277140	MARF1	meiosis regulator and mRNA stability factor 1	9665
Daplx7pEVm000948t8	351.52	428.62	1687.98	1528.82	2334.63	4.59	6.02	21.99	21.79	27.57	51.37	62.25	24.08	26.18	32.42	-1.84829	0	DE transcript	Daplx7pEVm000948	Uncharacterized protein	744	ENSG00000104774	MAN2B1	mannosidase alpha class 2B member 1	4125
Daplx7pEVm000953t3	24.9	0	138.54	120.63	156.18	0.47	0	2.63	2.51	2.69	11.45	0	11.84	12.29	12.09	-3.08421	0	DE transcript	Daplx7pEVm000953	Fanconi anemia group D2 protein	300	ENSG00000144554	FANCD2	Fanconi anemia complementation group D2	2177
Daplx7pEVm000960t5	53.91	60.01	0	15.99	15.7	0.65	0.77	0	0.21	0.17	2.66	3.22	0	0.88	0.78	2.75345	0	DE transcript	Daplx7pEVm000960	Transcription elongation factor SPT6	1092	ENSG00000145041	DCAF1	DDB1 and CUL4 associated factor 1	9730
Daplx7pEVm000998t2	2390.45	1925.89	1400.33	1612.82	1559.22	33.6	29.15	19.65	24.77	19.84	62.15	53.24	54.92	57.88	49.75	0.870442	0	DE transcript	Daplx7pEVm000998	Clustered mitochondria protein	1632	ENSG00000132361	CLUH	clustered mitochondria homolog	23277
Daplx7pEVm001004t3	58.39	0	293.3	277.1	338.81	0.88	0	4.42	4.56	4.62	23.39	0	51.96	59.06	62.43	-3.01562	0	DE transcript	Daplx7pEVm001004	ca-activated cl channel protein	116	ENSG00000016490	CLCA1	chloride channel accessory 1	1179
Daplx7pEVm001009t5	559.17	533.8	266.22	124.19	202.88	10.79	11.09	5.13	2.62	3.54	43.94	40.57	32.34	16.14	22.73	1.83162	0	DE transcript	Daplx7pEVm001009	RRP12 protein	715	ENSG00000052749	RRP12	ribosomal RNA processing 12 homolog	23223
Daplx7pEVm001025t3	546.36	609.46	285.41	309.57	365.96	14.02	16.84	7.31	8.68	8.5	8.69	10.81	5.52	6.43	6.47	1.23633	0	DE transcript	Daplx7pEVm001025	Long-chain-fatty-acid--CoA ligase ACSBG1	581	ENSG00000130377	ACSBG2	acyl-CoA synthetase bubblegum family member 2	81616
Daplx7pEVm001025t12	2214.7	2123.05	297.74	300.22	123.88	45.39	46.86	6.09	6.72	2.3	28.12	30.06	4.6	4.98	1.75	3.50761	0	DE transcript	Daplx7pEVm001025	Long-chain-fatty-acid--CoA ligase ACSBG1	581	ENSG00000130377	ACSBG2	acyl-CoA synthetase bubblegum family member 2	81616
Daplx7pEVm001029t1	726.15	727.19	391.26	302.41	337.82	11.71	12.62	6.3	5.33	4.93	89.53	94.73	96.03	100	83.16	1.44935	0	DE transcript	Daplx7pEVm001029	conserved protein	145	ENSG00000162604	TM2D1	TM2 domain containing 1	83941
Daplx7pEVm001064t1	174.13	78.6	613.59	690.69	745.8	2.43	1.18	8.55	10.53	9.42	85.27	68.45	77.91	81.14	89.46	-2.07013	0	DE transcript	Daplx7pEVm001064	Uncharacterized protein	NA	NA	NA	NA	NA
Daplx7pEVm001073t2	364.01	359.22	0.03	0	0.01	5.84	6.21	0	0	0	22.35	23.88	0	0	0	9.00135	0	DE transcript	Daplx7pEVm001073	Host cell factor,putative	665	ENSG00000172534	HCFC1	host cell factor C1	3054
Daplx7pEVm001075t3	1200.05	1069.3	0	0	11.57	28.49	27.34	0	0	0.25	27.34	25.35	0	0	62.61	8.38252	0	DE transcript	Daplx7pEVm001075	Uncharacterized protein	110	ENSG00000135316	SYNCRIP	synaptotagmin binding cytoplasmic RNA interacting protein	10492
Daplx7pEVm001083t16	12.95	9.31	171.3	174.63	277.35	0.41	0.31	5.35	5.97	7.85	5.8	4.99	15.5	11.03	12.98	-3.71842	0	DE transcript	Daplx7pEVm001083	Signal transducer and activator of transcription 5B	NA	NA	NA	NA	NA
Daplx7pEVm001089t1	693.24	619.12	410.98	493.1	556.09	11.04	10.62	6.54	8.58	8.02	100	100	100	100	100	0.812199	0	DE transcript	Daplx7pEVm001089	Son of sevenless	1096	ENSG00000100485	SOS2	SOS Ras/Rho guanine nucleotide exchange factor 2	6655
Daplx7pEVm001096t1	98.41	79.11	26.27	20.92	17.24	2.18	1.89	0.58	0.51	0.35	100	100	100	100	100	2.38587	0	DE transcript	Daplx7pEVm001096	Uncharacterized protein	NA	NA	NA	NA	NA
Daplx7pEVm001111t7	30.36	29.39	813.33	787.46	979.41	0.76	0.8	20.43	21.64	22.3	33.32	31.6	43.62	49.01	51.26	-4.41669	0	DE transcript	Daplx7pEVm001111	ATP-binding cassette sub-family B member	1077	ENSG00000085563	ABCB1	ATP binding cassette subfamily B member 1	5243
Daplx7pEVm001129t2	5068.41	5025.11	4222.41	4565.67	5323.56	81.75	87.28	68	80.46	77.71	57.82	65.65	60.1	62.75	63.72	0.48479	0	DE transcript	Daplx7pEVm001129	Uncharacterized protein	112	ENSG00000150995	ITPR1	inositol 1,4,5-trisphosphate receptor type 1	3708
Daplx7pEVm001146t1	578.58	579.21	211.09	150.36	199.42	10.14	10.94	3.7	2.88	3.16	62.09	59.77	68.26	65.62	69.08	2.00449	0	DE transcript	Daplx7pEVm001146	Uncharacterized protein	NA	NA	NA	NA	NA
Daplx7pEVm001146t2	370.31	408.72	102.91	82.59	93.58	6.19	7.36	1.72	1.51	1.42	37.91	40.23	31.74	34.38	30.92	2.43429	0	DE transcript	Daplx7pEVm001146	Uncharacterized protein	NA	NA	NA	NA	NA
Daplx7pEVm001152t3	5151.67	5112.22	822	713.22	879.54	51.89	55.46	8.27	7.85	8.02	91.89	92.67	58.15	52.02	59.84	3.05028	0	DE transcript	Daplx7pEVm001152	Carbamoyl-phosphate synthase large chain	2864	ENSG00000084774	CAD	carbamoyl-phosphate synthetase 2, aspartate transcarbamylase, and dihydroorotase	790
Daplx7pEVm001154t1	7	11	353.66	278.22	377.12	0.11	0.19	5.63	4.84	5.44	100	100	100	100	100	-4.7785	0	DE transcript	Daplx7pEVm001154	Uncharacterized protein	NA	NA	NA	NA	NA
Daplx7pEVm001163t2	1513.69	1445.39	881.29	788.33	1011.09	24.75	25.45	14.39	14.08	14.96	72.19	63.98	70.71	67.57	74.08	1.10818	0	DE transcript	Daplx7pEVm001163	Hyaluronan mediated motility receptor	NA	NA	NA	NA	NA
Daplx7pEVm001168t2	255	270	1519.49	1133.49	1806	3.84	4.38	22.84	18.64	24.6	100	100	82.13	77.42	100	-2.11443	0	DE transcript	Daplx7pEVm001168	Uncharacterized protein	NA	NA	NA	NA	NA
Daplx7pEVm001180t4	108.65	83.87	4.29	0	3.08	3.79	3.15	0.15	0	0.1	75.3	63.37	75.45	0	100	5.3487	0	DE transcript	Daplx7pEVm001180	Small proline-rich protein 3	NA	NA	NA	NA	NA
Daplx7pEVm001180t1	83.5	113.57	3.27	3.51	0	1.24	1.82	0.05	0.06	0	24.7	36.63	24.55	52.6	0	5.42268	0	DE transcript	Daplx7pEVm001180	Small proline-rich protein 3	NA	NA	NA	NA	NA
Daplx7pEVm001186t5	57.79	73.76	4.09	4.66	0	1.58	2.18	0.11	0.14	0	11.7	15.95	0.94	1.12	0	4.45317	0	DE transcript	Daplx7pEVm001186	Activating molecule in BECN1-regulated autophagy protein	189	ENSG00000110497	AMBRA1	autophagy and beclin 1 regulator 1	55626
Daplx7pEVm001187t23	0	9.41	213.95	131.32	186.7	0	0.59	12.52	8.41	9.91	0	6.93	78.26	67.22	74.6	-4.53616	0	DE transcript	Daplx7pEVm001187	conserved protein	NA	NA	NA	NA	NA
Daplx7pEVm001187t7	224.75	151.9	0	2.41	0	3.81	2.78	0	0.04	0	41.69	32.39	0	0.36	0	7.12203	0	DE transcript	Daplx7pEVm001187	conserved protein	NA	NA	NA	NA	NA
Daplx7pEVm001191t4	6147.78	5729.89	331.21	375.62	483.56	495.47	497.31	26.65	33.08	35.27	15.71	15.41	18.39	17.8	18.65	4.28921	0	DE transcript	Daplx7pEVm001191	Vitellogenin-1 precursor	NA	NA	NA	NA	NA
Daplx7pEVm001191t2	97844.5	92971.8	4813.18	5038.25	6545.99	1504.91	1539.94	73.92	84.67	91.13	47.73	47.73	51	45.56	48.18	4.51164	0	DE transcript	Daplx7pEVm001191	Vitellogenin-1 precursor	NA	NA	NA	NA	NA
Daplx7pEVm001191t3	25842.3	24745.2	975.5	1380.67	1514.72	1151.39	1187.31	43.4	67.21	61.08	36.51	36.8	29.94	36.17	32.3	4.67869	0	DE transcript	Daplx7pEVm001191	Vitellogenin-1 precursor	NA	NA	NA	NA	NA
Daplx7pEVm001234t2	391.41	379.71	136.16	238.64	250.46	6.26	6.54	2.17	4.17	3.62	93.94	100	56.57	98.29	100	1.27344	0	DE transcript	Daplx7pEVm001234	Uncharacterized protein	NA	NA	NA	NA	NA
Daplx7pEVm001246t4	0.03	30.11	208.72	190.01	210.51	0	0.66	4.21	4.2	3.85	0	0.96	7.29	7.81	6.58	-3.22599	0	DE transcript	Daplx7pEVm001246	Splicing factor 3B subunit	2029	ENSG00000115524	SF3B1	splicing factor 3b subunit 1	23451
Daplx7pEVm001246t5	1299.17	1138.52	1087.2	982.22	1256.04	21.28	20.08	17.78	17.58	18.62	32.17	29.32	30.77	32.73	31.8	0.515388	0	DE transcript	Daplx7pEVm001246	Splicing factor 3B subunit	2029	ENSG00000115524	SF3B1	splicing factor 3b subunit 1	23451
Daplx7pEVm001257t1	536.23	552.7	337.03	281.15	352.68	8.31	9.22	5.21	4.76	4.94	86.68	87.11	81.38	78.51	84.73	1.12986	0	DE transcript	Daplx7pEVm001257	Uncharacterized protein	NA	NA	NA	NA	NA
Daplx7pEVm001269t12	428.19	500.52	1695.03	1411.75	1628.41	8.99	11.32	35.55	32.39	30.95	10.81	14.4	20.7	18.22	18.57	-1.38405	0	DE transcript	Daplx7pEVm001269	Argonaute-2	585	ENSG00000092847	AGO1	argonaute 1, RISC catalytic component	26523
Daplx7pEVm001270t7	247.97	197.15	110.21	118.32	106.92	5.03	4.31	2.23	2.62	1.96	68.35	65.12	48.3	58.02	45.92	1.35238	0	DE transcript	Daplx7pEVm001270	Atrial natriuretic peptide receptor	588	ENSG00000169418	NPR1	natriuretic peptide receptor 1	4881
Daplx7pEVm001277t9	244.74	180.53	11.27	0	0	11.45	9.1	0.53	0	0	69.55	50.3	30.98	0	0	5.81235	0	DE transcript	Daplx7pEVm001277	Serine/threonine-protein kinase polo	532	ENSG00000166851	PLK1	polo like kinase 1	5347
Daplx7pEVm001306t1	6.82	2.53	182.94	159.49	202.68	0.12	0.05	3.13	2.98	3.14	100	100	100	100	100	-4.82942	0	DE transcript	Daplx7pEVm001306	Uncharacterized protein	NA	NA	NA	NA	NA
Daplx7pEVm001314t1	315.47	172.51	1404.1	1475.59	1423.6	4.3	2.53	19.1	21.96	17.55	68.61	83.83	91.27	70.9	76.49	-2.1974	0	DE transcript	Daplx7pEVm001314	Pancreatic triacylglycerol lipase	242	ENSG00000187021	PNLIPRP1	pancreatic lipase related protein 1	5407
Daplx7pEVm001331t17	279.45	275.62	0	103.78	0	5.34	5.68	0	2.17	0	12.73	15.17	0	4.49	0	3.2884	0	DE transcript	Daplx7pEVm001331	Transforming acidic coiled-coil-containing protein	NA	NA	NA	NA	NA
Daplx7pEVm001343t1	422.34	386.87	168.36	97.52	142.62	6.72	6.62	2.67	1.69	2.05	73.14	83.23	40.06	24.82	33.75	1.93652	0	DE transcript	Daplx7pEVm001343	Proto-oncogene tyrosine-protein kinase receptor Ret	420	ENSG00000165731	RET	ret proto-oncogene	5979
Daplx7pEVm001344t1	197.32	158.33	116.92	84.31	119.62	3.24	2.8	1.91	1.51	1.78	79.66	80.19	59.62	41.41	44.07	1.10474	0	DE transcript	Daplx7pEVm001344	Sodium/hydrogen exchanger	492	ENSG00000115616	SLC9A2	solute carrier family 9 member A2	6549
Daplx7pEVm001346t1	173.21	131.75	325	387.81	433.82	3.02	2.47	5.65	7.38	6.84	100	100	100	100	100	-0.948489	0	DE transcript	Daplx7pEVm001346	Gag-pol polyprotein precursor,putative	NA	NA	NA	NA	NA
Daplx7pEVm001362t1	13.18	3	218.99	152.94	193.46	0.19	0.05	3.11	2.37	2.49	100	100	100	100	100	-4.15827	0	DE transcript	Daplx7pEVm001362	Transmembrane protein,putative	NA	NA	NA	NA	NA
Daplx7pEVm001366t2	535.07	445.6	1133.12	1312.36	1296.04	8.66	7.76	18.3	23.2	18.98	63.15	58.83	58.98	56.12	50.16	-0.974342	0	DE transcript	Daplx7pEVm001366	Leucine-rich repeat-containing g-protein coupled receptor	157	ENSG00000099769	IGFALS	insulin like growth factor binding protein acid labile subunit	3483
Daplx7pEVm001370t4	279.77	293.03	107.74	103.91	164.12	3.66	4.13	1.41	1.49	1.94	15.83	19.41	5.62	6.38	8.19	1.58381	0	DE transcript	Daplx7pEVm001370	STE20 serine/threonine-protein kinase	384	ENSG00000072786	STK10	serine/threonine kinase 10	6793
Daplx7pEVm001373t1	384	368	806	756	909	6.16	6.36	12.92	13.26	13.21	100	100	100	100	100	-0.750143	0	DE transcript	Daplx7pEVm001373	ATP-dependent RNA helicase YTHDC2,putative	585	ENSG00000047188	YTHDC2	YTH domain containing 2	64848
Daplx7pEVm001380t3	80.15	63.37	4.64	6.86	1.89	1.35	1.15	0.08	0.13	0.03	29.45	21.49	10.31	16.59	4.79	4.09903	0	DE transcript	Daplx7pEVm001380	THO complex subunit 2 protein	1118	ENSG00000125676	THOC2	THO complex 2	57187
Daplx7pEVm001382t1	1128.55	1045	513.19	536.78	579.55	18.62	18.57	8.46	9.68	8.66	98.05	100	93.55	97.95	96.27	1.37666	0	DE transcript	Daplx7pEVm001382	Helicase with zinc finger domain,putative	742	ENSG00000198265	HELZ	helicase with zinc finger	9931
Daplx7pEVm001383t1	568.13	564.06	438.27	375.29	417.12	12.95	13.85	9.98	9.35	8.61	94.56	97.81	100	96.84	94.63	0.838363	0	DE transcript	Daplx7pEVm001383	SET and MYND domain-containing protein 1	NA	NA	NA	NA	NA
Daplx7pEVm001428t2	111.87	121.24	0	34.87	0	2.04	2.38	0	0.7	0	62.15	64.02	0	33.86	0	3.57543	0	DE transcript	Daplx7pEVm001428	ATP-dependent DNA helicase Q4	619	ENSG00000160957	RECQL4	RecQ like helicase 4	9401
Daplx7pEVm001430t6	73.38	87.6	14.61	4.92	0	1.7	2.18	0.34	0.12	0	2.34	3.37	0.43	0.13	0	3.7686	0	DE transcript	Daplx7pEVm001430	Band 4.1 protein 2	521	ENSG00000082397	EPB41L3	erythrocyte membrane protein band 4.1 like 3	23136
Daplx7pEVm001436t1	205.2	203.44	71.74	25.28	64.88	3.36	3.59	1.17	0.45	0.96	58.97	55.89	44.27	19.4	43.16	2.2854	0	DE transcript	Daplx7pEVm001436	Cation-transporting ATPase 13A3	836	ENSG00000133657	ATP13A3	ATPase 13A3	79572
Daplx7pEVm001477t1	643.04	527.02	361.35	422.37	502.6	11.85	10.46	6.65	8.5	8.38	48.25	45.35	36.73	49.32	45.03	0.827737	0	DE transcript	Daplx7pEVm001477	E3 ubiquitin-protein ligase SHPRH	766	ENSG00000146414	SHPRH	SNF2 histone linker PHD RING helicase	257218
Daplx7pEVm001481t1	483.15	460.46	269	176.66	252.91	8.65	8.87	4.81	3.45	4.1	81.96	76.44	100	81.63	94.49	1.39246	0	DE transcript	Daplx7pEVm001481	Mitotic checkpoint serine/threonine-protein kinase BUB1 beta	591	ENSG00000110344	UBE4A	ubiquitination factor E4A	9354
Daplx7pEVm001481t4	91.85	92.4	0	34.28	7.05	1.9	2.06	0	0.78	0.13	18.04	17.76	0	18.34	3.05	3.03452	0	DE transcript	Daplx7pEVm001481	Mitotic checkpoint serine/threonine-protein kinase BUB1 beta	591	ENSG00000110344	UBE4A	ubiquitination factor E4A	9354
Daplx7pEVm001487t1	170.78	183.84	29.82	30.25	32.86	3.06	3.55	0.53	0.59	0.53	100	100	100	100	100	2.88672	0	DE transcript	Daplx7pEVm001487	Carboxyl-ester lipase	NA	NA	NA	NA	NA
Daplx7pEVm001489t1	578.78	593.56	224.89	261	216.18	10.08	11.14	3.91	4.97	3.41	85.44	89.11	84.57	100	81.37	1.69334	0	DE transcript	Daplx7pEVm001489	Uncharacterized protein	NA	NA	NA	NA	NA
Daplx7pEVm001492t2	595.21	576.99	364.55	267.81	348.03	10.01	10.45	6.12	4.92	5.3	86.5	96.56	86.23	69.53	75.04	1.21681	0	DE transcript	Daplx7pEVm001492	Bromodomain and WD repeat-containing protein	360	ENSG00000146247	PHIP	pleckstrin homology domain interacting protein	55023
Daplx7pEVm001495t3	232.9	274.05	0	0	43.86	4.21	5.34	0	0	0.72	35.61	46.55	0	0	5.4	4.53927	0	DE transcript	Daplx7pEVm001495	Tuberous sclerosis gene product-1,putative	207	ENSG00000165699	TSC1	TSC complex subunit 1	7248
Daplx7pEVm001510t1	584.56	406.86	75.33	0	17.63	10.29	7.71	1.32	0	0.28	75.61	54.13	100	0	17.62	4.27282	0	DE transcript	Daplx7pEVm001510	conserved protein	NA	NA	NA	NA	NA
Daplx7pEVm001512t8	27.78	35.42	193.88	214.47	259.34	0.78	1.07	5.44	6.58	6.59	17.58	19.04	32.92	28.93	34.85	-2.38114	0	DE transcript	Daplx7pEVm001512	ABC transporter G family member,putative	396	ENSG00000197601	FAR1	fatty acyl-CoA reductase 1	84188
Daplx7pEVm001531t4	254.22	371.48	14.32	0	0	4.58	7.21	0.26	0	0	11.99	17.82	0.8	0	0	6.07918	0	DE transcript	Daplx7pEVm001531	Kinesin eg-5	556	ENSG00000138160	KIF11	kinesin family member 11	3832
Daplx7pEVm001556t4	219.22	219.95	1135.35	966.01	1185.01	3.32	3.59	17.16	15.98	16.24	43.7	46.88	44.64	55.29	55.97	-1.93485	0	DE transcript	Daplx7pEVm001556	PR domain zinc finger protein	256	ENSG00000057657	PRDM1	PR/SET domain 1	639
Daplx7pEVm001556t3	193.01	93.06	570.82	533.04	612.62	3.37	1.75	9.95	10.16	9.68	44.36	22.87	25.88	35.17	33.36	-1.63783	0	DE transcript	Daplx7pEVm001556	PR domain zinc finger protein	256	ENSG00000057657	PRDM1	PR/SET domain 1	639
Daplx7pEVm001562t6	210.05	181.18	598.26	554.37	688.79	3.38	3.14	9.62	9.75	10.04	33.75	33.05	44.9	32.23	45.69	-1.26679	0	DE transcript	Daplx7pEVm001562	Sushi,von Willebrand factor type A,EGF and	287	ENSG00000183117	CSMD1	CUB and Sushi multiple domains 1	64478
Daplx7pEVm001568t4	2019.32	2580.47	44	0	0	26.12	35.94	0.57	0	0	28.04	34.19	0.68	0	0	7.49692	0	DE transcript	Daplx7pEVm001568	Collagen alpha-1(II) chain	238	ENSG00000139219	COL2A1	collagen type II alpha 1 chain	1280
Daplx7pEVm001575t4	1416.39	1303.9	89.19	355.21	537.16	20.55	20.37	1.29	5.63	7.05	32.42	32.48	4.03	15.06	17.02	2.4693	0	DE transcript	Daplx7pEVm001575	Pumilio	634	ENSG00000055917	PUM2	pumilio RNA binding family member 2	23369
Daplx7pEVm001587t2	371.18	466.51	1780.4	1926.36	1843.78	6.44	8.72	30.87	36.54	28.98	84.24	75.38	82.78	80.82	69.15	-1.76034	0	DE transcript	Daplx7pEVm001587	Uncharacterized protein	NA	NA	NA	NA	NA
Daplx7pEVm001592t4	5.33	0	130.56	150.25	186.6	0.09	0	2.23	2.81	2.89	0.48	0	5.58	6.12	6.66	-5.06073	0	DE transcript	Daplx7pEVm001592	1-phosphatidylinositol 4,5-bisphosphate phosphodiesterase beta-2	1210	ENSG00000101333	PLCB4	phospholipase C beta 4	5332
Daplx7pEVm001609t1	1862.28	1862.87	492.55	417.01	518	26.23	28.26	6.93	6.42	6.6	87.24	89.46	84.62	79.58	100	2.34646	0	DE transcript	Daplx7pEVm001609	Extracellular sulfatase Sulf-1	488	ENSG00000137573	SULF1	sulfatase 1	23213
Daplx7pEVm001617t16	127.44	131.25	332.43	291.66	395.62	3.04	3.37	7.91	7.6	8.53	13.53	18.32	20.41	18.87	22.93	-1.00058	0	DE transcript	Daplx7pEVm001617	Nuclear receptor coactivator	NA	NA	NA	NA	NA
Daplx7pEVm001620t4	110.73	155.94	1448.1	1255.2	1211.79	1.76	2.67	22.99	21.8	17.44	7.91	13.64	51.97	51.47	40.49	-2.9057	0	DE transcript	Daplx7pEVm001620	Myc box-dependent-interacting protein	NA	NA	NA	NA	NA
Daplx7pEVm001623t1	188.37	166.55	53.65	11.93	0.08	3.25	3.1	0.93	0.23	0	38.02	40.6	11.31	2.51	0.02	3.26261	0	DE transcript	Daplx7pEVm001623	ATP-dependent RNA helicase DHX30,putative	502	ENSG00000132153	DHX30	DExH-box helicase 30	22907
Daplx7pEVm001646t2	377.71	344.33	43.19	136.35	149.12	8.52	8.37	0.97	3.36	3.04	29.89	38.23	2.81	7.34	7.98	2.11097	0	DE transcript	Daplx7pEVm001646	WD repeat-containing protein	422	ENSG00000085433	WDR47	WD repeat domain 47	22911
Daplx7pEVm001655t3	313.06	273.9	74.11	25.48	45.63	6.07	5.72	1.44	0.54	0.8	97.48	91.96	100	74.33	100	2.94334	0	DE transcript	Daplx7pEVm001655	Carboxyl-ester lipase	NA	NA	NA	NA	NA
Daplx7pEVm001674t1	22.41	16.98	122.64	164.16	175.72	0.36	0.29	1.97	2.88	2.56	18.94	16.22	42.57	68.61	55.41	-2.54156	0	DE transcript	Daplx7pEVm001674	Nitric oxide synthase,brain	1033	ENSG00000089250	NOS1	nitric oxide synthase 1	4842
Daplx7pEVm001709t4	457.91	351.25	1997.96	1979.67	2185.18	8.3	6.85	36.15	39.2	35.84	18.66	11.49	27.81	16.75	17.92	-1.97121	0	DE transcript	Daplx7pEVm001709	Brain chitinase and chia	294	ENSG00000133063	CHIT1	chitinase 1	1118
Daplx7pEVm001710t2	125.11	184.12	0.02	0	0	1.84	2.92	0	0	0	7.03	10.79	0	0	0	7.77702	0	DE transcript	Daplx7pEVm001710	Phosphatidylinositol 3-kinase regulatory subunit beta	300	ENSG00000145675	PIK3R1	phosphoinositide-3-kinase regulatory subunit 1	5295
Daplx7pEVm001715t9	90.32	61.63	523.19	436.96	694.07	1.98	1.46	11.48	10.49	13.8	6.31	4.3	16.14	14.42	19.97	-2.46786	0	DE transcript	Daplx7pEVm001715	Family with sequence similarity 63,member B	379	ENSG00000136718	IMP4	IMP4, U3 small nucleolar ribonucleoprotein	92856
Daplx7pEVm001719t7	538.53	526.78	313.37	268.65	327.08	11.79	12.42	6.85	6.42	6.48	38.66	38.94	26.59	26.05	27.02	1.1905	0	DE transcript	Daplx7pEVm001719	Tetratricopeptide repeat protein	224	ENSG00000163728	TTC14	tetratricopeptide repeat domain 14	151613
Daplx7pEVm001719t5	353.65	336.91	46.78	0	79.66	6.26	6.42	0.83	0	1.28	20.53	20.13	3.21	0	5.32	3.43259	0	DE transcript	Daplx7pEVm001719	Tetratricopeptide repeat protein	224	ENSG00000163728	TTC14	tetratricopeptide repeat domain 14	151613
Daplx7pEVm001747t9	538.94	508.84	295.8	403.24	356.7	11.45	11.65	6.28	9.36	6.86	34.18	39.96	22.56	29.1	23.76	0.947829	0	DE transcript	Daplx7pEVm001747	Multiple epidermal growth factor domains protein 11	681	ENSG00000157890	MEGF11	multiple EGF like domains 11	84465
Daplx7pEVm001782t2	288.06	312.34	76.77	26.77	0	5.51	6.43	1.47	0.56	0	54.62	62.78	28.67	10.34	0	3.3874	0	DE transcript	Daplx7pEVm001782	Tudor domain-containing protein	254	ENSG00000076685	NT5C2	5'-nucleotidase, cytosolic II	22978
Daplx7pEVm001791t1	247.72	191.14	684.03	921.47	928.44	4.54	3.77	12.51	18.44	15.39	15.74	15.24	37.62	44.27	40.01	-1.56741	0	DE transcript	Daplx7pEVm001791	Phosphorylase b kinase regulatory subunit beta	972	ENSG00000102893	PHKB	phosphorylase kinase regulatory subunit beta	5257
Daplx7pEVm001820t17	676.26	521.46	207.12	189.04	353.73	33.28	27.64	10.18	10.16	15.76	37.59	36.43	43.4	34.43	37.87	1.64829	0	DE transcript	Daplx7pEVm001820	Insulin growth factor 1 receptor	925	ENSG00000171105	INSR	insulin receptor	3643
Daplx7pEVm001820t15	1097.07	871.55	168.14	272.06	488.64	27.05	23.15	4.14	7.33	10.91	30.55	30.51	17.65	24.83	26.21	2.06997	0	DE transcript	Daplx7pEVm001820	Insulin growth factor 1 receptor	925	ENSG00000171105	INSR	insulin receptor	3643
Daplx7pEVm001825t2	908.73	842.03	623.59	687.46	735.74	12.67	12.64	8.68	10.47	9.28	98.43	100	100	100	100	0.737274	0	DE transcript	Daplx7pEVm001825	Synaptojanin-1,putative	944	ENSG00000159082	SYNJ1	synaptojanin 1	8867
Daplx7pEVm001826t1	1815.21	1780.96	1158.4	1211.24	1295.02	36.77	38.85	23.43	26.81	23.74	57.92	56.91	57.43	58.28	53.54	0.935594	0	DE transcript	Daplx7pEVm001826	Heterogeneous nuclear ribonucleoprotein U protein 1	471	ENSG00000105323	HNRNPUL1	heterogeneous nuclear ribonucleoprotein U like 1	11100
Daplx7pEVm001826t2	923.92	941.74	531.47	558.86	708.67	22.47	24.66	12.9	14.85	15.6	35.39	36.13	31.63	32.28	35.17	1.0242	0	DE transcript	Daplx7pEVm001826	Heterogeneous nuclear ribonucleoprotein U protein 1	471	ENSG00000105323	HNRNPUL1	heterogeneous nuclear ribonucleoprotein U like 1	11100
Daplx7pEVm001831t1	2505.68	2229.92	1154.77	1298.09	1523.99	36.63	35.11	16.86	20.73	20.16	49.5	46.21	45.33	48.14	50.23	1.21802	0	DE transcript	Daplx7pEVm001831	La ribonucleoprotein domain family,member	354	ENSG00000155506	LARP1	La ribonucleoprotein domain family member 1	23367
Daplx7pEVm001831t2	2069.48	2101.25	1127.53	1132.23	1222.7	37.37	40.86	20.33	22.34	19.98	50.5	53.79	54.67	51.86	49.77	1.22306	0	DE transcript	Daplx7pEVm001831	La ribonucleoprotein domain family,member	354	ENSG00000155506	LARP1	La ribonucleoprotein domain family member 1	23367
Daplx7pEVm001849t1	377	406	226	184	219	5.7	6.61	3.41	3.04	3	100	100	100	100	100	1.27769	0	DE transcript	Daplx7pEVm001849	Uncharacterized protein	NA	NA	NA	NA	NA
Daplx7pEVm001853t2	3662.68	3295.75	1593.59	2109.87	2045.08	69.92	67.76	30.38	44.01	35.34	76.29	71.12	70.72	95.03	81.4	1.237	0	DE transcript	Daplx7pEVm001853	Importin-5	1261	ENSG00000065150	IPO5	importin 5	3843
Daplx7pEVm001858t6	68.81	54.11	474.48	546.58	537.22	1.27	1.08	8.77	11.05	9	12.27	9.45	25.36	25.37	30.94	-2.68815	0	DE transcript	Daplx7pEVm001858	Threonine-rich GPI-anchored-like protein	329	ENSG00000133063	CHIT1	chitinase 1	1118
Daplx7pEVm001881t13	151.75	159.3	62.9	36.11	35.2	5.17	5.85	2.14	1.34	1.09	30.67	36.78	19.44	9.95	8.17	2.13545	0	DE transcript	Daplx7pEVm001881	4-coumarate--CoA ligase	177	ENSG00000167107	ACSF2	acyl-CoA synthetase family member 2	80221
Daplx7pEVm001889t6	125.52	116.46	45	46.04	22.43	3.26	3.26	1.17	1.31	0.53	13.38	13.87	5.22	5.54	2.36	2.00147	0	DE transcript	Daplx7pEVm001889	Large proline-rich protein BAG6	103	ENSG00000234651	BAG6	BCL2 associated athanogene 6	7917
Daplx7pEVm001893t6	19.03	0	155.42	163.08	222.54	0.62	0	5.04	5.78	6.54	12.43	0	30.38	31.44	36.98	-3.77399	0	DE transcript	Daplx7pEVm001893	Ca(2+)/calmodulin-responsive adenylate cyclase	323	ENSG00000138031	ADCY3	adenylate cyclase 3	109
Daplx7pEVm001897t2	275.67	216.2	122.02	156.77	125.45	4.58	3.87	2.02	2.84	1.89	41.13	47.07	50.19	42.04	25.03	1.22768	0	DE transcript	Daplx7pEVm001897	Ankyrin repeat protein,putative	187	ENSG00000066468	FGFR2	fibroblast growth factor receptor 2	2263
Daplx7pEVm001898t6	1.4	4.45	442.01	333.64	411.4	0.02	0.07	6.02	4.97	5.07	0.18	0.89	23.11	17.63	18.6	-6.24565	0	DE transcript	Daplx7pEVm001898	Brain chitinase and chia,putative	323	ENSG00000102755	FLT1	fms related tyrosine kinase 1	2321
Daplx7pEVm001907t7	107.4	102.07	0	0	3.67	1.81	1.85	0	0	0.06	24	26.26	0	0	0.49	6.08864	0	DE transcript	Daplx7pEVm001907	FERM and PDZ domain-containing protein,putative	101	ENSG00000163629	PTPN13	protein tyrosine phosphatase, non-receptor type 13	5783
Daplx7pEVm001911t2	604.85	505.25	378	359.5	476	12.3	11.06	7.67	7.99	8.76	96.11	91.11	100	84.41	100	0.836167	0	DE transcript	Daplx7pEVm001911	Uncharacterized protein	NA	NA	NA	NA	NA
Daplx7pEVm001930t22	294.01	260.57	98.04	117.65	152.58	7.88	7.52	2.62	3.44	3.7	36.82	35.04	27.19	23.61	27.55	1.55818	0	DE transcript	Daplx7pEVm001930	Histone-lysine N-methyltransferase E(z)	503	ENSG00000106462	EZH2	enhancer of zeste 2 polycomb repressive complex 2 subunit	2146
Daplx7pEVm001932t6	107	122.85	358.38	443.44	440.56	1.8	2.23	6.03	8.17	6.72	7.02	10.37	15.81	19.29	16.01	-1.45579	0	DE transcript	Daplx7pEVm001932	Nuclear receptor subfamily 1 group D member	242	ENSG00000132170	PPARG	peroxisome proliferator activated receptor gamma	5468
Daplx7pEVm001955t3	135.24	136.18	11.75	6.35	21.74	2.31	2.5	0.2	0.12	0.34	9.48	11.44	0.94	0.44	1.31	3.6825	0	DE transcript	Daplx7pEVm001955	Eukaryotic translation initiation factor 2-alpha kinase	503	ENSG00000172071	EIF2AK3	eukaryotic translation initiation factor 2 alpha kinase 3	9451
Daplx7pEVm001955t4	135.24	136.18	11.75	6.35	21.74	2.31	2.5	0.2	0.12	0.34	9.48	11.44	0.94	0.44	1.31	3.6825	0	DE transcript	Daplx7pEVm001955	Eukaryotic translation initiation factor 2-alpha kinase	503	ENSG00000172071	EIF2AK3	eukaryotic translation initiation factor 2 alpha kinase 3	9451
Daplx7pEVm001976t8	394.02	359.54	144.82	122.34	39.52	9.58	9.41	3.52	3.25	0.87	18.55	20.25	13.75	11.46	3.1	2.1993	0	DE transcript	Daplx7pEVm001976	Lysosomal alpha-mannosidase	840	ENSG00000104774	MAN2B1	mannosidase alpha class 2B member 1	4125
Daplx7pEVm001988t1	61.87	62.06	440.61	320.09	441.62	1.27	1.37	9	7.16	8.18	100	100	100	100	100	-2.31055	0	DE transcript	Daplx7pEVm001988	Cytoskeleton-associated protein	193	ENSG00000175216	CKAP5	cytoskeleton associated protein 5	9793
Daplx7pEVm001994t5	58.91	74.84	275.95	255.46	322.19	1.2	1.64	5.6	5.67	5.92	14.89	29.83	29.99	36.03	36.25	-1.68044	0	DE transcript	Daplx7pEVm001994	Uncharacterized protein	NA	NA	NA	NA	NA
Daplx7pEVm001998t1	396	356	258	232	304	7.14	6.92	4.65	4.57	4.96	100	100	100	100	100	0.886507	0	DE transcript	Daplx7pEVm001998	Centrosomal protein of 164 kDa/sw	NA	NA	NA	NA	NA
Daplx7pEVm002010t1	230.84	189.34	101.48	137.98	153.92	4.28	3.78	1.88	2.79	2.58	43.82	47.9	15.15	23.38	20.19	1.0584	0	DE transcript	Daplx7pEVm002010	Serine/threonine-protein phosphatase 4 regulatory subunit,putative	253	ENSG00000278326	PPP4R4	protein phosphatase 4 regulatory subunit 4	57718
Daplx7pEVm002012t1	217.17	282.72	0	0.01	52.89	3.87	5.42	0	0	0.85	11.12	17.93	0	0	2.14	4.25991	0	DE transcript	Daplx7pEVm002012	Uncharacterized protein	NA	NA	NA	NA	NA
Daplx7pEVm002015t3	294.03	300.63	36.48	66.29	109.66	6.18	6.81	0.77	1.52	2.09	3.41	5.45	0.95	1.34	1.88	2.46957	0	DE transcript	Daplx7pEVm002015	Tissue factor pathway inhibitor	125	ENSG00000003436	TFPI	tissue factor pathway inhibitor	7035
Daplx7pEVm002035t4	123.11	93.89	255.03	313.02	334.52	2.09	1.72	4.33	5.81	5.14	9.26	9.56	14.09	17.86	17.23	-1.08792	0	DE transcript	Daplx7pEVm002035	Mediator of DNA damage checkpoint protein,putative	NA	NA	NA	NA	NA
Daplx7pEVm002042t3	479.17	544.05	1274.28	1246.56	1441.9	8.35	10.21	22.17	23.73	22.74	74.6	80.77	87.4	80.51	80.38	-0.981943	0	DE transcript	Daplx7pEVm002042	Bumetanide-sensitive na-k-cl cotransport protein	899	ENSG00000064651	SLC12A2	solute carrier family 12 member 2	6558
Daplx7pEVm002045t1	1595.81	1557.7	39.31	8.5	0	32.85	34.53	0.81	0.19	0	91.44	90.56	20.31	5.2	0	6.85064	0	DE transcript	Daplx7pEVm002045	Cation-transporting atpase fly	207	ENSG00000159363	ATP13A2	ATPase 13A2	23400
Daplx7pEVm002068t1	611.83	439.99	1176.83	1210.58	1431.7	9.24	7.16	17.75	19.98	19.57	63.41	81.52	68.17	85.08	76	-0.902384	0	DE transcript	Daplx7pEVm002068	Acidic mammalian chitinase,putative	395	ENSG00000133063	CHIT1	chitinase 1	1118
Daplx7pEVm002069t1	29	35	857.86	677	842.09	0.61	0.79	18.02	15.56	16.03	100	100	100	100	100	-4.23477	0	DE transcript	Daplx7pEVm002069	Eukaryotic translation initiation factor 4 gamma	211	ENSG00000114867	EIF4G1	eukaryotic translation initiation factor 4 gamma 1	1981
Daplx7pEVm002077t4	1145.95	1091.01	2579.31	2372.64	2956.52	22.55	23.12	50.68	51.01	52.66	22.37	22.94	24.02	23.87	26.09	-0.855697	0	DE transcript	Daplx7pEVm002077	Sodium/potassium-transporting ATPase alpha-3 chain protein	1516	ENSG00000105409	ATP1A3	ATPase Na+/K+ transporting subunit alpha 3	478
Daplx7pEVm002077t1	2387.47	2429.5	4805.04	5136.33	6034.84	52.7	57.75	105.91	123.88	120.57	52.27	57.3	50.2	57.97	59.73	-0.760167	0	DE transcript	Daplx7pEVm002077	Sodium/potassium-transporting ATPase alpha-3 chain protein	1516	ENSG00000105409	ATP1A3	ATPase Na+/K+ transporting subunit alpha 3	478
Daplx7pEVm002083t1	296.29	276.62	651.06	731.99	696.88	5.12	5.15	11.24	13.83	10.91	68.07	67.29	74.07	68.46	72.26	-0.899175	0	DE transcript	Daplx7pEVm002083	Acid labile subunit,Convoluted	161	ENSG00000099769	IGFALS	insulin like growth factor binding protein acid labile subunit	3483
Daplx7pEVm002089t3	187.62	251.76	9.52	0	21.04	3.53	5.11	0.18	0	0.36	57.27	80.23	2.53	0	5.19	4.77117	0	DE transcript	Daplx7pEVm002089	SET and MYND domain-containing protein 1/sw	NA	NA	NA	NA	NA
Daplx7pEVm002090t1	528.06	494.34	205.9	184.66	232.09	8.94	9.01	3.48	3.42	3.56	100	100	100	100	100	1.67903	0	DE transcript	Daplx7pEVm002090	Centrosomal protein of 192 kDa	466	ENSG00000175471	MCTP1	multiple C2 and transmembrane domain containing 1	79772
Daplx7pEVm002094t2	845.56	744.87	622.95	643.27	838.04	20.09	19.06	14.78	16.7	18.02	46.42	43.5	31.93	34.4	38.21	0.564569	0	DE transcript	Daplx7pEVm002094	Scaffold attachment factor B2	139	ENSG00000130254	SAFB2	scaffold attachment factor B2	9667
Daplx7pEVm002102t2	804.81	754.93	520.6	591.41	658.96	17.08	17.26	11.03	13.72	12.66	90.5	95.78	81.7	84.51	92.54	0.782425	0	DE transcript	Daplx7pEVm002102	Uncharacterized C05D11.1 protein	NA	NA	NA	NA	NA
Daplx7pEVm002103t13	296.64	176.59	30.78	1.27	0	7.08	4.54	0.73	0.03	0	36.8	24.87	15.22	0.9	0	4.61931	0	DE transcript	Daplx7pEVm002103	Multiple C2 and transmembrane domain-containing protein,putative	486	ENSG00000175471	MCTP1	multiple C2 and transmembrane domain containing 1	79772
Daplx7pEVm002103t14	296.64	176.59	30.78	1.27	0	7.08	4.54	0.73	0.03	0	36.8	24.87	15.22	0.9	0	4.61931	0	DE transcript	Daplx7pEVm002103	Multiple C2 and transmembrane domain-containing protein,putative	486	ENSG00000175471	MCTP1	multiple C2 and transmembrane domain containing 1	79772
Daplx7pEVm002108t8	350.59	306.76	6.26	0	0	18.55	17.48	0.33	0	0	20.73	18.06	36.48	0	0	7.09696	0	DE transcript	Daplx7pEVm002108	Ammonium transporter	NA	NA	NA	NA	NA
Daplx7pEVm002108t2	1657.27	1787.53	11.46	10.65	20	59.03	68.57	0.41	0.41	0.64	65.98	70.85	44.92	50.83	100	7.2501	0	DE transcript	Daplx7pEVm002108	Ammonium transporter	NA	NA	NA	NA	NA
Daplx7pEVm002108t6	217.5	189.46	0	0.62	0	10.96	10.28	0	0.03	0	12.25	10.62	0	4.2	0	7.88596	0	DE transcript	Daplx7pEVm002108	Ammonium transporter	NA	NA	NA	NA	NA
Daplx7pEVm002115t1	8.61	1.19	205.62	156.93	215.84	0.18	0.03	4.36	3.64	4.15	100	100	100	100	100	-4.8735	0	DE transcript	Daplx7pEVm002115	Uncharacterized protein	NA	NA	NA	NA	NA
Daplx7pEVm002148t2	300.66	331.09	102.34	105.08	82.13	5.64	6.69	1.92	2.16	1.4	29.39	31.93	13.48	13.86	9.38	2.07178	0	DE transcript	Daplx7pEVm002148	Integrator complex subunit	828	ENSG00000262826	INTS3	integrator complex subunit 3	65123
Daplx7pEVm002151t1	40.88	32.17	204.51	188.92	238.43	0.79	0.67	3.96	4	4.18	52.27	32.09	92.85	89.46	93.35	-2.11798	0	DE transcript	Daplx7pEVm002151	Cyclin g	275	ENSG00000203852	HIST2H3A	histone cluster 2 H3 family member a	333932
Daplx7pEVm002158t1	1247	1258	979	926	1116	22.97	24.95	18.01	18.64	18.61	100	100	100	100	100	0.696233	0	DE transcript	Daplx7pEVm002158	Retinoblastoma family protein	565	ENSG00000080839	RBL1	RB transcriptional corepressor like 1	5933
Daplx7pEVm002163t1	484.95	405.35	205.51	189.12	236.67	7.52	6.77	3.18	3.2	3.32	45.79	35.47	39.48	40.5	43.23	1.45602	0	DE transcript	Daplx7pEVm002163	Uncharacterized protein	NA	NA	NA	NA	NA
Daplx7pEVm002164t4	1386.24	1171.55	1143.69	1168.08	1358.1	26.69	24.29	21.99	24.57	23.67	46.82	45.76	41.81	38.08	40.71	0.440663	0	DE transcript	Daplx7pEVm002164	Chloride channel protein	610	ENSG00000114859	CLCN2	chloride voltage-gated channel 2	1181
Daplx7pEVm002201t4	332.85	202.41	43.65	0	7.84	6.83	4.47	0.89	0	0.15	29.85	18.37	4.48	0	0.71	4.18504	0	DE transcript	Daplx7pEVm002201	Exportin-T	962	ENSG00000184575	XPOT	exportin for tRNA	11260
Daplx7pEVm002204t28	252.69	195.27	46.15	21.38	31.99	10.58	8.8	1.93	0.98	1.21	45.76	41.77	13.36	5.74	7.53	3.08076	0	DE transcript	Daplx7pEVm002204	AP-3 complex subunit beta-1	909	ENSG00000103723	AP3B2	adaptor related protein complex 3 beta 2 subunit	8120
Daplx7pEVm002233t3	328.01	282.17	57.2	9.08	134.84	6.68	6.18	1.16	0.2	2.48	33.79	35.44	8.5	1.34	15.22	2.59989	0	DE transcript	Daplx7pEVm002233	Histone-lysine N-methyltransferase SETDB1-B	305	ENSG00000143379	SETDB1	SET domain bifurcated 1	9869
Daplx7pEVm002234t7	63.13	62.28	0	0	8.81	1.69	1.79	0	0	0.21	4.13	3.21	0	0	1.1	4.53408	0	DE transcript	Daplx7pEVm002234	Jmjc domain-containing histone demethylation protein,putative	NA	NA	NA	NA	NA
Daplx7pEVm002236t1	104.65	92.17	34.51	11.6	44.2	2.43	2.3	0.8	0.29	0.93	100	100	100	100	100	2.09674	0	DE transcript	Daplx7pEVm002236	Uncharacterized protein	NA	NA	NA	NA	NA
Daplx7pEVm002246t1	754.42	709.49	1641.26	1506.44	1773.68	15.77	15.97	34.25	34.4	33.55	91.47	86.39	89.11	90.85	91.81	-0.786383	0	DE transcript	Daplx7pEVm002246	SET and MYND domain-containing protein 1	NA	NA	NA	NA	NA
Daplx7pEVm002259t8	7.63	39.38	182.64	148.31	224.04	0.13	0.7	2.99	2.66	3.33	2.19	12.7	22.39	23.13	28.87	-2.49509	0	DE transcript	Daplx7pEVm002259	Sodium/calcium exchanger	503	ENSG00000100678	SLC8A3	solute carrier family 8 member A3	6547
Daplx7pEVm002262t1	191.72	155.26	94.88	89.38	75.84	4.06	3.54	2.01	2.07	1.45	77.5	59.66	68.79	67.29	43.16	1.35303	0	DE transcript	Daplx7pEVm002262	Histone-lysine N-methyltransferase SETDB1-B	264	ENSG00000143379	SETDB1	SET domain bifurcated 1	9869
Daplx7pEVm002271t1	0	19.05	144.48	168.73	162.87	0	0.43	3.02	3.86	3.09	0	4.44	15.89	21.58	18.68	-3.48086	0	DE transcript	Daplx7pEVm002271	Protease m1 zinc metalloprotease	502	ENSG00000166825	ANPEP	alanyl aminopeptidase, membrane	290
Daplx7pEVm002273t1	56.99	53.53	0	0	6.35	0.91	0.93	0	0	0.09	3.15	3.16	0	0	0.25	4.6906	0	DE transcript	Daplx7pEVm002273	Discs large	935	ENSG00000075711	DLG1	discs large MAGUK scaffold protein 1	1739
Daplx7pEVm002288t5	149.73	104.25	0.05	35.84	0	2.44	1.83	0	0.64	0	10.34	7.43	0	2.93	0	3.62003	0	DE transcript	Daplx7pEVm002288	Helicase SKI2W	1348	ENSG00000039123	MTREX	Mtr4 exosome RNA helicase	23517
Daplx7pEVm002288t1	159.39	227.52	0.65	0	0	3.45	5.3	0.01	0	0	14.63	21.54	0.07	0	0	7.78524	0	DE transcript	Daplx7pEVm002288	Helicase SKI2W	1348	ENSG00000039123	MTREX	Mtr4 exosome RNA helicase	23517
Daplx7pEVm002289t1	5.35	4.33	196.05	195.89	183.51	0.11	0.1	4.21	4.6	3.57	100	100	100	100	100	-4.84935	0	DE transcript	Daplx7pEVm002289	Transmembrane protein 63C	NA	NA	NA	NA	NA
Daplx7pEVm002298t18	716.05	545.51	312.18	319.66	406.62	14.11	11.58	6.14	6.88	7.25	2.05	2.38	0.67	0.66	0.67	1.2403	0	DE transcript	Daplx7pEVm002298	Cytoglobin	NA	NA	NA	NA	NA
Daplx7pEVm002303t7	189.28	173.71	33.25	40.32	10.91	4.1	4.05	0.72	0.95	0.21	36.35	37.43	34.12	72.18	19.87	2.98451	0	DE transcript	Daplx7pEVm002303	Strawberry notch	632	ENSG00000278788	SBNO2	strawberry notch homolog 2	22904
Daplx7pEVm002304t1	256.23	312.84	1127.73	1329.38	1585.75	4.76	6.26	20.92	26.99	26.67	41.95	33.87	44.42	51.19	49.26	-1.84825	0	DE transcript	Daplx7pEVm002304	Urokinase-type plasminogen activator,putative	166	ENSG00000164344	KLKB1	kallikrein B1	3818
Daplx7pEVm002307t14	72.22	68.43	346.91	394.61	512.79	2.63	2.68	12.59	15.67	16.87	22.1	19.64	18.07	19.41	25.51	-2.16647	0	DE transcript	Daplx7pEVm002307	Serpin B6-like protein	NA	NA	NA	NA	NA
Daplx7pEVm002314t3	205.78	143.51	383.85	390.17	452.19	5	3.75	9.3	10.35	9.93	38.83	33.61	55.02	54.51	53.93	-0.852751	0	DE transcript	Daplx7pEVm002314	Serine/threonine-protein kinase SIK2	489	ENSG00000170145	SIK2	salt inducible kinase 2	23235
Daplx7pEVm002317t1	4	4	73.48	60.1	89.29	0.08	0.09	1.48	1.33	1.64	100	100	100	100	100	-3.71663	0	DE transcript	Daplx7pEVm002317	Reverse transcriptase	NA	NA	NA	NA	NA
Daplx7pEVm002326t1	256.04	187.93	6.81	0	0	4.94	3.91	0.13	0	0	28.83	19.89	16.57	0	0	6.43536	0	DE transcript	Daplx7pEVm002326	Strawberry notch	632	ENSG00000278788	SBNO2	strawberry notch homolog 2	22904
Daplx7pEVm002337t3	336.66	293.23	174.67	190.76	224.07	7.77	7.29	4.03	4.81	4.68	83.14	81.11	71.89	80.73	79.75	1.05912	0	DE transcript	Daplx7pEVm002337	ATPase family AAA domain-containing protein	216	ENSG00000060642	PIGV	phosphatidylinositol glycan anchor biosynthesis class V	55650
Daplx7pEVm002347t1	460.02	412.25	175.15	145	206.63	7.85	7.57	2.98	2.7	3.19	28.97	26.71	13.9	13.67	14.79	1.69032	0	DE transcript	Daplx7pEVm002347	Delta(3,5)-Delta(2,4)-dienoyl-CoA isomerase,mitochondrial,putative	NA	NA	NA	NA	NA
Daplx7pEVm002350t1	15	15	303	258	309	0.32	0.35	6.51	6.06	6.02	100	100	100	100	100	-3.86479	0	DE transcript	Daplx7pEVm002350	SET and MYND domain-containing protein 1	NA	NA	NA	NA	NA
Daplx7pEVm002351t2	38	105.3	616.7	585.58	746.2	0.77	2.31	12.53	13.01	13.74	100	87.55	85.18	81.27	89.4	-2.75491	0	DE transcript	Daplx7pEVm002351	Uncharacterized protein	NA	NA	NA	NA	NA
[truncated: 107,898 more rows]

## Sheet: B) DE genes
# Differentially expressed genes between female and male Daphnia pulex.
[truncated: 33,149 more rows]

[truncated: 4 more sheets: C) DE isoforms, D) DE CpG methylation, E) DE H3K4me3, F) DE H3K27me3]
