# Supplementary material for: A comprehensive epigenomic analysis of phenotypically distinguishable, genetically identical female and male Daphnia pulex
Source: BMC Genomics. 2020 Jan 6;21:17. doi: 10.1186/s12864-019-6415-5 (PMC6945601; doi:10.1186/s12864-019-6415-5)
Supplement: Supplementary file 2 — Additional file 2: Table S2. Enriched Reactome pathways in differentially expressed or regulated events between male and female Daphnia pulex. A) Enrichment of differentially expressed transcripts between male and female D. pulex, B) Enrichment of differentially expressed genes, C) Enrichment of differentially expressed transcripts not contained in differentially expressed genes, D) Enrichment of differentially regulated spice variants between male and female, E) Enrichment of genes with differentially methylated CpGs, F) Enrichment of genes with differentially regulated histone H3 trimethylation at lysine 4 (H3K4me3), G) Enrichment of genes with differentially regulated histone H3 trimethylation at lysine 4 (H3K4me3), H) Enrichment analysis of genes with co-occurring modifications (CpG methylation, H3K4me3 and H3K27me3), I) Enrichment analysis of main clusters of genes with co-varying expression and modifications from heatmap in Fig. 7.d. [file 12864_2019_6415_MOESM2_ESM.xlsx]

## Sheet: A) DE transcript
# Enrichment analysis of differentially expressed transcripts.
# Direction = The direction of the expression change (higher in females or higher in males).
# Group = The enrichment analysis is carried out separately for the transcripts that have higher expression in male or female (DE transcripts) as well as for transcripts that are only detected in one gender (gender specific).
# GeneRatio = The number of differentially expressed transcripts in each Reactome category relative to the total number of differentially expressed transcripts.
# BgRatio = The number of transcripts annotated in each Reactome category relative to the total number of Reactome annotated transcripts (transcripts in universe).
Direction	Group	ID	Description	GeneRatio	BgRatio	p value	Adjusted p value	Q value	NCBI gene IDs
higher in female	DE transcripts	R-HSA-8868773	rRNA processing in the nucleus and cytosol	129/1748	151/4013	2.05752e-27	1.84971e-24	1.7478e-24	6169/6228/6188/10969/6134/6209/6166/6168/6217/9349/6146/10607/6231/9277/6152/6122/6189/6224/6161/6157/9790/10436/2091/55226/6160/55781/25873/102724159/6144/6230/1736/51202/6191/6142/84135/6207/25879/6141/6137/10885/28987/3921/8602/6232/6201/6218/6164/55127/55651/55813/6187/51013/117246/6130/56902/6135/55720/57647/6158/1454/27292/22984/27340/54433/11056/23517/6167/6124/6125/6175/9045/6208/51602/84…
higher in female	DE transcripts	R-HSA-2408557	Selenocysteine synthesis	72/1748	72/4013	4.44214e-27	1.99674e-24	1.88674e-24	6169/6228/6188/6134/6209/6166/6168/6217/9349/6146/6231/6152/6122/6189/6224/6161/6157/6160/25873/6144/6230/6191/6142/6207/6141/6137/51091/3921/6232/6201/6218/6164/6187/6130/6135/6158/6167/6124/6125/6175/9045/6208/6143/6203/60678/6223/6193/6301/6210/4736/6206/6147/6227/6205/6194/6156/6154/6138/6229/6129/6204/6132/6202/6233/6139/7311/6133/6136/6128/23521/6165/11224
higher in female	DE transcripts	R-HSA-156902	Peptide chain elongation	71/1748	71/4013	1.04418e-26	3.12906e-24	2.95668e-24	6169/6228/6188/6134/6209/6166/6168/6217/9349/6146/6231/6152/6122/6189/6224/6161/6157/6160/25873/6144/6230/6191/6142/6207/6141/6137/3921/6232/6201/6218/6164/1915/6187/6130/6135/6158/6167/6124/6125/6175/9045/6208/6143/6203/6223/6193/6210/4736/6206/6147/6227/6205/6194/6156/6154/6138/6229/6129/1938/6204/6132/6202/6233/6139/7311/6133/6136/6128/23521/6165/11224
higher in female	DE transcripts	R-HSA-6791226	Major pathway of rRNA processing in the nucleolus and cytosol	122/1748	142/4013	1.9261e-26	4.32892e-24	4.09044e-24	6169/6228/6188/10969/6134/6209/6166/6168/6217/9349/6146/10607/6231/9277/6152/6122/6189/6224/6161/6157/9790/10436/2091/6160/55781/25873/102724159/6144/6230/51202/6191/6142/84135/6207/25879/6141/6137/10885/28987/3921/8602/6232/6201/6218/6164/55127/55813/6187/51013/117246/6130/56902/6135/55720/57647/6158/1454/22984/27340/11056/23517/6167/6124/6125/6175/9045/6208/51602/84128/6143/6203/9136/10528/1140…
higher in female	DE transcripts	R-HSA-156842	Eukaryotic Translation Elongation	74/1748	75/4013	3.49768e-26	6.28883e-24	5.94238e-24	6169/6228/6188/6134/6209/6166/6168/6217/9349/6146/6231/6152/6122/6189/6224/6161/6157/6160/25873/6144/6230/6191/6142/6207/6141/6137/3921/6232/6201/6218/6164/1915/6187/6130/6135/1937/6158/6167/6124/6125/6175/9045/6208/6143/6203/6223/6193/6210/4736/6206/6147/6227/6205/6194/6156/6154/6138/6229/6129/1936/1938/6204/6132/6202/6233/6139/7311/6133/6136/6128/1933/23521/6165/11224
higher in female	DE transcripts	R-HSA-192823	Viral mRNA Translation	69/1748	70/4013	2.34154e-24	3.5084e-22	3.31512e-22	6169/6228/6188/6134/6209/6166/6168/6217/9349/6146/6231/6152/6122/6189/6224/6161/6157/6160/25873/6144/6230/6191/6142/6207/6141/6137/3921/6232/6201/6218/6164/6187/6130/6135/6158/6167/6124/6125/6175/9045/6208/6143/6203/6223/6193/6210/4736/6206/6147/6227/6205/6194/6156/6154/6138/6229/6129/6204/6132/6202/6233/6139/7311/6133/6136/6128/23521/6165/11224
higher in female	DE transcripts	R-HSA-72764	Eukaryotic Translation Termination	72/1748	74/4013	4.04357e-24	5.1931e-22	4.90701e-22	6169/6228/6188/6134/6209/6166/6168/6217/9349/6146/6231/6152/6122/6189/6224/6161/6157/6160/25873/6144/6230/6191/6142/6207/6141/6137/3921/6232/6201/6218/6164/6187/6130/6135/6158/6167/6124/6125/6175/9045/6208/6143/6203/6223/6193/6210/2107/29104/4736/6206/6147/6227/6205/6194/6156/6154/6138/6229/6129/6204/6132/6202/6233/6139/7311/6133/6136/6128/327/23521/6165/11224
higher in female	DE transcripts	R-HSA-72689	Formation of a pool of free 40S subunits	77/1748	81/4013	1.16597e-23	1.31026e-21	1.23808e-21	6169/6228/6188/6134/6209/6166/6168/6217/9349/6146/6231/6152/6122/6189/6224/6161/6157/6160/25873/6144/6230/6191/6142/6207/6141/6137/3921/6232/6201/6218/6164/10480/8665/6187/6130/3646/6135/6158/6167/6124/6125/6175/9045/6208/6143/6203/51386/6223/6193/6210/4736/6206/6147/6227/6205/6194/6156/6154/6138/6229/8662/6129/6204/6132/8664/6202/8666/6233/6139/7311/8661/6133/6136/6128/23521/6165/11224
higher in female	DE transcripts	R-HSA-72312	rRNA processing	130/1748	160/4013	2.08527e-23	2.08296e-21	1.96821e-21	6169/6228/6188/10969/6134/6209/6166/6168/6217/9349/6146/10607/6231/9277/6152/6122/6189/6224/6161/6157/9790/10436/2091/55226/6160/55781/25873/102724159/6144/6230/1736/51202/6191/6142/84135/54931/6207/25879/6141/6137/10885/28987/3921/8602/6232/6201/6218/6164/55127/55651/55813/6187/51013/117246/6130/56902/6135/55720/57647/6158/1454/27292/22984/27340/54433/11056/23517/6167/6124/6125/6175/9045/6208/51…
higher in female	DE transcripts	R-HSA-975956	Nonsense Mediated Decay (NMD) independent of the Exon Junction Complex (EJC)	73/1748	76/4013	2.59883e-23	2.33635e-21	2.20764e-21	6169/6228/6188/22916/6134/6209/6166/6168/6217/9349/6146/6231/6152/6122/6189/6224/6161/6157/6160/25873/6144/6230/6191/6142/6207/6141/6137/3921/6232/6201/6218/6164/6187/4686/6130/6135/6158/6167/6124/6125/6175/9045/6208/6143/6203/6223/6193/6210/2107/4736/6206/6147/1981/6227/6205/6194/6156/6154/6138/6229/6129/6204/6132/6202/6233/6139/7311/6133/6136/6128/23521/6165/11224
higher in female	DE transcripts	R-HSA-72706	GTP hydrolysis and joining of the 60S ribosomal subunit	83/1748	90/4013	6.00332e-23	4.90635e-21	4.63605e-21	6169/6228/6188/6134/6209/6166/6168/6217/9349/6146/6231/6152/6122/6189/6224/6161/6157/6160/25873/6144/6230/6191/6142/6207/6141/6137/3921/6232/1974/6201/6218/6164/10480/8665/6187/6130/3646/6135/6158/8894/6167/6124/6125/6175/9045/6208/6143/1968/6203/51386/6223/1983/6193/6210/4736/6206/6147/1981/6227/6205/6194/6156/6154/6138/6229/8662/6129/6204/6132/8664/6202/8666/6233/6139/7311/8661/6133/6136/7458/6…
higher in female	DE transcripts	R-HSA-156827	L13a-mediated translational silencing of Ceruloplasmin expression	82/1748	89/4013	1.30507e-22	9.77713e-21	9.2385e-21	6169/6228/6188/6134/6209/6166/6168/6217/9349/6146/6231/6152/6122/6189/6224/6161/6157/6160/25873/6144/6230/6191/6142/6207/6141/6137/3921/6232/1974/6201/6218/6164/10480/8665/6187/6130/3646/6135/6158/8894/6167/6124/6125/6175/9045/6208/6143/1968/6203/51386/6223/6193/6210/4736/6206/6147/1981/6227/6205/6194/6156/6154/6138/6229/8662/6129/6204/6132/8664/6202/8666/6233/6139/7311/8661/6133/6136/7458/6128/2…
higher in female	DE transcripts	R-HSA-2408522	Selenoamino acid metabolism	81/1748	88/4013	2.83349e-22	1.95947e-20	1.85152e-20	6169/6228/6188/6134/6209/4141/6166/6168/6217/9349/6146/6231/6152/6122/6189/6224/6161/6157/9060/6160/25873/6144/6230/6191/6142/6207/6141/6137/51091/3921/6232/6201/6218/6164/1491/6187/6130/5917/6135/102724560/6158/6167/6124/191/6125/6175/9045/6208/51520/6143/6203/60678/6223/6193/6301/6210/4736/6206/6147/6227/6205/5859/6194/6156/6154/6138/6229/6129/6204/6132/6202/3735/6233/6139/7311/6133/6136/6128/2…
higher in female	DE transcripts	R-HSA-72613	Eukaryotic Translation Initiation	85/1748	96/4013	1.45202e-20	8.70244e-19	8.22302e-19	6169/6228/6188/6134/6209/6166/6168/6217/9349/6146/6231/6152/6122/6189/6224/6161/6157/6160/25873/6144/6230/6191/6142/6207/6141/6137/3921/6232/1974/6201/6218/6164/10480/8665/6187/6130/3646/6135/1967/6158/8894/6167/6124/6125/6175/9045/6208/6143/1968/6203/51386/6223/1983/6193/6210/4736/6206/6147/1981/6227/6205/6194/8890/6156/6154/6138/6229/8662/6129/6204/6132/8664/6202/8666/6233/6139/7311/8661/6133/6…
higher in female	DE transcripts	R-HSA-72737	Cap-dependent Translation Initiation	85/1748	96/4013	1.45202e-20	8.70244e-19	8.22302e-19	6169/6228/6188/6134/6209/6166/6168/6217/9349/6146/6231/6152/6122/6189/6224/6161/6157/6160/25873/6144/6230/6191/6142/6207/6141/6137/3921/6232/1974/6201/6218/6164/10480/8665/6187/6130/3646/6135/1967/6158/8894/6167/6124/6125/6175/9045/6208/6143/1968/6203/51386/6223/1983/6193/6210/4736/6206/6147/1981/6227/6205/6194/8890/6156/6154/6138/6229/8662/6129/6204/6132/8664/6202/8666/6233/6139/7311/8661/6133/6…
higher in female	DE transcripts	R-HSA-927802	Nonsense-Mediated Decay (NMD)	79/1748	89/4013	2.46459e-19	1.30333e-17	1.23153e-17	6169/6228/6188/22916/6134/6209/6166/6168/6217/9349/6146/6231/6152/6122/6189/6224/6161/6157/6160/25873/6144/6230/6191/6142/6207/6141/6137/3921/6232/6201/55110/6218/6164/6187/4686/6130/6135/6158/6167/6124/6125/6175/9045/6208/6143/6203/6223/6193/55181/6210/2107/4736/6206/6147/23049/1981/6227/6205/6194/10921/6156/6154/6138/6229/9775/6129/6204/6132/6202/6233/6139/7311/6133/6136/5518/6128/23521/6165/11…
higher in female	DE transcripts	R-HSA-975957	Nonsense Mediated Decay (NMD) enhanced by the Exon Junction Complex (EJC)	79/1748	89/4013	2.46459e-19	1.30333e-17	1.23153e-17	6169/6228/6188/22916/6134/6209/6166/6168/6217/9349/6146/6231/6152/6122/6189/6224/6161/6157/6160/25873/6144/6230/6191/6142/6207/6141/6137/3921/6232/6201/55110/6218/6164/6187/4686/6130/6135/6158/6167/6124/6125/6175/9045/6208/6143/6203/6223/6193/55181/6210/2107/4736/6206/6147/23049/1981/6227/6205/6194/10921/6156/6154/6138/6229/9775/6129/6204/6132/6202/6233/6139/7311/6133/6136/5518/6128/23521/6165/11…
higher in female	DE transcripts	R-HSA-1799339	SRP-dependent cotranslational protein targeting to membrane	74/1748	88/4013	2.54208e-15	1.26963e-13	1.19968e-13	6169/6228/6188/6134/6209/6166/6168/6217/9349/6146/6231/6152/6122/6189/6224/6161/6157/6160/25873/6144/6230/6191/6142/6207/6141/6137/3921/6232/6201/6218/6164/6187/6130/6135/6158/6167/6124/6125/6175/9045/6208/6143/6203/6223/6193/55176/6210/4736/6206/6147/6227/6205/6194/6156/6154/6745/6138/6731/6229/1650/6129/6204/6132/6202/6233/6139/7311/6133/6185/6136/6128/23521/6165/11224
higher in female	DE transcripts	R-HSA-8953854	Metabolism of RNA	292/1748	500/4013	7.53065e-13	3.56319e-11	3.36689e-11	6169/6228/7514/6188/10969/22916/6134/6209/7919/6166/6168/3312/6217/5436/57187/9349/5682/6146/10607/6231/9277/10419/2968/6152/4927/6122/112858/6189/6224/23019/23524/6161/6157/9790/9924/55687/10436/7534/2091/55226/79691/6160/55781/115708/25873/102724159/6144/6230/3842/1736/27339/51202/85313/6191/2733/6142/84135/54931/6207/25879/6141/6137/10885/28987/3921/8602/6232/53371/55696/1974/10189/6201/55110/…
higher in female	DE transcripts	R-HSA-168254	Influenza Infection	91/1748	123/4013	3.60484e-12	1.62038e-10	1.53111e-10	6169/6228/7514/6188/6134/6209/6166/6168/6217/5436/9349/6146/6231/6152/4927/6122/6189/6224/6161/6157/6160/3320/25873/6144/3838/6230/6191/6142/3837/6207/6141/6137/3921/6232/53371/6201/6218/5903/6164/23225/5437/6187/2962/6130/6135/6158/3843/6167/6124/6125/6175/9045/402569/6208/6143/6203/6223/6193/9631/6210/10762/4736/6206/6147/6227/6205/6194/6156/6154/7175/6138/1213/6229/8086/6129/4928/293/6204/6132…
higher in female	DE transcripts	R-HSA-168273	Influenza Viral RNA Transcription and Replication	83/1748	110/4013	5.60682e-12	2.40025e-10	2.26802e-10	6169/6228/6188/6134/6209/6166/6168/6217/5436/9349/6146/6231/6152/4927/6122/6189/6224/6161/6157/6160/3320/25873/6144/6230/6191/6142/6207/6141/6137/3921/6232/53371/6201/6218/5903/6164/23225/5437/6187/2962/6130/6135/6158/3843/6167/6124/6125/6175/9045/6208/6143/6203/6223/6193/9631/6210/10762/4736/6206/6147/6227/6205/6194/6156/6154/7175/6138/6229/8086/6129/4928/6204/6132/6202/6233/6139/7311/6133/6136/…
higher in female	DE transcripts	R-HSA-168255	Influenza Life Cycle	87/1748	117/4013	6.85303e-12	2.8004e-10	2.64612e-10	6169/6228/7514/6188/6134/6209/6166/6168/6217/5436/9349/6146/6231/6152/4927/6122/6189/6224/6161/6157/6160/3320/25873/6144/6230/6191/6142/3837/6207/6141/6137/3921/6232/53371/6201/6218/5903/6164/23225/5437/6187/2962/6130/6135/6158/3843/6167/6124/6125/6175/9045/6208/6143/6203/6223/6193/9631/6210/10762/4736/6206/6147/6227/6205/6194/6156/6154/7175/6138/1213/6229/8086/6129/4928/6204/6132/6202/6233/5901/…
higher in female	DE transcripts	R-HSA-6790901	rRNA modification in the nucleus and cytosol	47/1748	55/4013	1.19344e-10	4.66481e-09	4.40782e-09	10607/9277/9790/10436/2091/55226/102724159/1736/51202/84135/25879/10885/8602/6201/55127/55651/55813/6187/56902/57647/27292/22984/27340/54433/11056/6208/51602/84128/6203/9136/10528/114049/51096/92856/115939/11103/27042/4809/10813/6194/55272/51118/23160/10199/84916/79050/4839
higher in female	DE transcripts	R-HSA-72702	Ribosomal scanning and start codon recognition	42/1748	48/4013	2.45951e-10	9.21292e-09	8.70538e-09	6228/6188/6209/6217/6231/6189/6224/6230/6191/6207/3921/6232/1974/6201/6218/10480/8665/6187/3646/8894/6208/1968/6203/51386/6223/1983/6193/6210/6206/1981/6227/6205/6194/6229/8662/6204/8664/6202/8666/6233/8661/7458
higher in female	DE transcripts	R-HSA-9010553	Regulation of expression of SLITs and ROBOs	90/1748	129/4013	9.02505e-10	3.24541e-08	3.06662e-08	6169/6228/6188/22916/6134/6209/6166/6168/6217/9349/5682/6146/6231/8453/6152/6122/6189/6224/6161/6157/6160/25873/6144/6230/6191/6142/6207/6092/6141/6137/3921/6232/6201/55110/5685/6218/6164/5695/5688/6187/4686/6130/6135/6158/5701/6167/6124/6125/6175/9045/6208/9353/6143/6203/5708/6223/6193/6210/2107/4736/5706/6206/5694/6147/1981/6227/6205/6194/10921/6156/6154/6138/6229/9775/6129/5719/6204/6132/6202/…
higher in female	DE transcripts	R-HSA-72695	Formation of the ternary complex, and subsequently, the 43S complex	38/1748	43/4013	9.76476e-10	3.37635e-08	3.19035e-08	6228/6188/6209/6217/6231/6189/6224/6230/6191/6207/3921/6232/6201/6218/10480/8665/6187/3646/8894/6208/1968/6203/51386/6223/6193/6210/6206/6227/6205/6194/6229/8662/6204/8664/6202/8666/6233/8661
higher in female	DE transcripts	R-HSA-72649	Translation initiation complex formation	41/1748	48/4013	1.99746e-09	6.41326e-08	6.05995e-08	6228/6188/6209/6217/6231/6189/6224/6230/6191/6207/3921/6232/1974/6201/6218/10480/8665/6187/3646/8894/6208/1968/6203/51386/6223/6193/6210/6206/1981/6227/6205/6194/6229/8662/6204/8664/6202/8666/6233/8661/7458
higher in female	DE transcripts	R-HSA-72662	Activation of the mRNA upon binding of the cap-binding complex and eIFs, and subsequent binding to 43S	41/1748	48/4013	1.99746e-09	6.41326e-08	6.05995e-08	6228/6188/6209/6217/6231/6189/6224/6230/6191/6207/3921/6232/1974/6201/6218/10480/8665/6187/3646/8894/6208/1968/6203/51386/6223/6193/6210/6206/1981/6227/6205/6194/6229/8662/6204/8664/6202/8666/6233/8661/7458
higher in female	DE transcripts	R-HSA-376176	Signaling by ROBO receptors	99/1748	148/4013	4.7752e-09	1.48031e-07	1.39876e-07	6169/6228/6188/22916/6134/6209/6166/6168/6217/9349/5682/6146/6231/8453/6152/6122/6189/6224/6161/6157/6160/25873/6144/6230/6191/6142/6207/6092/6141/6137/3921/6232/6201/55110/5685/6218/6164/5695/5688/6187/4686/6130/6135/6655/6158/5701/6167/6124/6125/6175/9045/6208/9353/6143/6203/5708/6223/6193/6210/2107/57522/23332/4736/5706/6206/5694/6147/1981/6227/6205/80728/6194/10921/6156/6154/5063/6138/6229/97…
higher in female	DE transcripts	R-HSA-422475	Axon guidance	159/1748	269/4013	8.18914e-08	2.45401e-06	2.31882e-06	6169/6228/6188/22916/6134/6209/6166/6168/3312/6217/7278/9349/5682/6146/6231/5664/8453/6152/6122/6189/6224/775/6161/6157/3985/6160/3320/25873/8633/6144/6230/6191/5335/6142/6207/6092/6141/1739/6137/3921/6232/6201/55110/5685/6218/6164/5295/5695/5688/6187/2534/6464/4686/6130/6135/6655/8506/6158/5701/55851/6167/6124/6125/6175/9045/1175/9037/6208/5594/10383/7430/9353/6143/6203/6711/5708/6223/6193/7204/…
higher in female	DE transcripts	R-HSA-72766	Translation	123/1748	212/4013	9.73112e-06	0.000282202	0.000266656	6169/6228/6188/6134/6209/4141/6166/6168/6217/9349/6146/6231/6152/6122/6189/6224/6161/6157/6160/25873/6144/6230/5018/6191/6142/6207/6141/6137/3921/6232/92399/1974/6201/6218/6164/833/10480/85476/8665/1915/6187/6130/3646/4677/5917/6135/1967/1937/6158/8894/16/10667/60488/6167/6124/6125/6175/9045/55157/6208/51520/6143/1968/6203/51386/6223/1983/6193/55176/6301/3035/6210/2107/29104/4736/7407/6206/6147/6…
higher in female	DE transcripts	R-HSA-176187	Activation of ATR in response to replication stress	24/1748	30/4013	4.78975e-05	0.00134562	0.00127149	23595/1111/4175/5982/990/545/4998/4172/1017/6117/23594/4999/63967/5000/55388/995/4174/5984/4176/4171/4173/8318/6118/5983
higher in female	DE transcripts	R-HSA-71291	Metabolism of amino acids and derivatives	140/1748	253/4013	6.68889e-05	0.00182222	0.00172183	6169/6228/6188/10157/6134/6209/6999/4141/6166/6168/6217/9349/5682/53905/6146/6231/6152/6122/6189/55349/6224/6161/6157/9060/6160/4942/25873/6144/6230/6191/6142/6207/6141/6137/51091/3921/6232/6201/5685/6218/6164/5695/1491/5688/6187/389434/6130/593/5917/6135/102724560/6158/5701/6167/6124/191/6125/6175/9045/6208/51520/63826/6821/6143/1757/6203/5708/60678/2731/6223/6193/4507/6301/56922/84706/6210/36/2…
higher in female	DE transcripts	R-HSA-1266738	Developmental Biology	206/1748	392/4013	0.000103147	0.00272733	0.00257708	6169/6720/6228/6188/3015/22916/6134/6209/8726/6166/6168/3312/6217/5436/7278/9349/5682/6146/6231/5664/333932/8453/6152/6122/6189/6224/775/6161/6157/3985/6160/5045/3320/25873/8633/6144/58508/6230/6191/5335/6837/6142/6207/6092/6141/1739/6137/3921/6232/6201/55110/5685/6218/6164/5295/5695/5688/79718/5437/6187/2534/6464/4686/6130/4851/8363/6135/6655/8506/6158/5701/10025/4208/80306/389692/55851/6167/612…
higher in female	DE transcripts	R-HSA-5663205	Infectious disease	143/1748	265/4013	0.000275542	0.00707751	0.0066876	6169/6228/7514/6188/22916/6134/6209/6166/6168/6217/5436/9349/5682/6146/6231/9525/2968/6152/4927/6122/9899/6189/6224/7251/6161/6157/6160/5045/3320/25873/6144/3838/6230/6191/6142/3837/6207/8065/6141/6137/2958/3921/6232/53371/6201/5685/6218/5903/6164/5695/23225/5688/5437/6187/2534/2962/4686/1022/6130/6135/8812/8178/6158/83860/164/5701/6874/9397/3843/89853/1104/6167/6124/6125/6175/9045/402569/1175/62…
higher in female	DE transcripts	R-HSA-68962	Activation of the pre-replicative complex	20/1748	26/4013	0.000548555	0.0136986	0.012944	23595/4175/990/23649/4998/4172/1017/6117/23594/4999/5422/5000/55388/4174/4176/4171/4173/8318/6118/81620
higher in female	DE transcripts	R-HSA-5693607	Processing of DNA double-strand break ends	32/1748	50/4013	0.00271706	0.0660171	0.0623802	8900/1111/8924/11073/5982/1763/672/7341/545/1017/5531/8363/6117/151987/641/83990/63967/7468/8914/7329/8341/580/5984/7156/8348/10524/6233/6118/9156/5983/51548/7311
higher in female	DE transcripts	R-HSA-69473	G2/M DNA damage checkpoint	29/1748	45/4013	0.00366574	0.0867238	0.0819461	7534/1111/8924/11073/5982/1763/672/7341/545/11200/8363/6117/641/83990/7468/8341/580/995/5984/891/7156/8348/7531/10524/983/7465/6118/9156/5983
higher in female	DE transcripts	R-HSA-72187	mRNA 3'-end processing	26/1748	40/4013	0.00493696	0.113803	0.107534	22916/7919/57187/10189/55110/9785/4686/6427/11051/6429/10914/10921/51362/6432/1479/11338/51585/10250/9775/6426/9984/1478/8106/1477/29894/55339
higher in female	DE transcripts	R-HSA-6783310	Fanconi Anemia Pathway	16/1748	22/4013	0.00532619	0.119706	0.113112	57599/545/2175/6117/80198/7398/2072/55120/29089/2067/55215/6233/6118/64858/7311/91442
higher in female	DE transcripts	R-HSA-389960	Formation of tubulin folding intermediates by CCT/TriC	10/1748	12/4013	0.00587965	0.128922	0.12182	7278/10575/6950/908/10574/22948/10576/10383/10694/7203
higher in female	DE transcripts	R-HSA-6814122	Cooperation of PDCL (PhLP1) and TRiC/CCT in G-protein beta folding	13/1748	17/4013	0.00608269	0.130198	0.123026	10575/6950/908/10574/22948/10576/5082/1460/10694/6000/2770/7203/1457
higher in female	DE transcripts	R-HSA-390471	Association of TriC/CCT with target proteins during biosynthesis	17/1748	24/4013	0.00628638	0.131429	0.124189	55294/10575/63971/6950/908/10574/22948/10238/10576/898/10528/54461/6499/10694/7203/26234/26985
higher in female	DE transcripts	R-HSA-69481	G2/M Checkpoints	57/1748	102/4013	0.00753517	0.152361	0.143968	5682/23595/7534/1111/4175/8924/11073/5982/990/1763/672/7341/5685/545/5695/5688/11200/4998/4172/1017/8363/6117/23594/641/83990/5701/9133/4999/63967/7468/5708/5000/8341/580/5706/5694/55388/995/4174/5984/4176/891/4171/7156/8348/7531/10524/4173/983/5719/7465/8318/6233/6118/9156/5983/7311
higher in female	DE transcripts	R-HSA-212300	PRC2 methylates histones and DNA	14/1748	19/4013	0.00762655	0.152361	0.143968	3015/8726/333932/1789/3720/8363/1786/121536/2146/8341/8348/5928/3021/22823
higher in female	DE transcripts	R-HSA-109688	Cleavage of Growing Transcript in the Termination Region	28/1748	45/4013	0.00868681	0.166158	0.157005	22916/7919/57187/10189/55110/9785/4686/6427/11051/6429/6634/10914/10921/51362/6432/6628/1479/11338/51585/10250/9775/6426/9984/1478/8106/1477/29894/55339
higher in female	DE transcripts	R-HSA-73856	RNA Polymerase II Transcription Termination	28/1748	45/4013	0.00868681	0.166158	0.157005	22916/7919/57187/10189/55110/9785/4686/6427/11051/6429/6634/10914/10921/51362/6432/6628/1479/11338/51585/10250/9775/6426/9984/1478/8106/1477/29894/55339
higher in female	DE transcripts	R-HSA-8866652	Synthesis of active ubiquitin: roles of E1 and E2 enzymes	15/1748	21/4013	0.00909881	0.170413	0.161025	7326/3093/8078/92912/11065/7317/7874/8239/7347/7322/29089/27338/6233/7328/7311
higher in female	DE transcripts	R-HSA-72163	mRNA Splicing - Major Pathway	76/1748	142/4013	0.009589	0.175929	0.166237	22916/3312/5436/23524/27339/85313/55696/10189/55110/11100/5437/2962/9785/4686/6427/6627/51503/6434/8896/6631/9716/9879/9128/23517/53938/6629/11051/9410/988/6429/6634/10450/57703/3190/84844/3181/5356/10914/51593/4809/6936/10921/51362/6432/22827/1665/6628/10594/1479/11338/84950/51585/10250/9775/6426/23450/8449/10713/23451/1478/6625/10181/8106/11193/1477/56949/3187/7536/9092/10523/23020/29894/10291/…
higher in female	DE transcripts	R-HSA-15869	Metabolism of nucleotides	34/1748	57/4013	0.0100896	0.181411	0.171417	8833/6241/51292/6240/3251/2876/122622/22978/1890/1635/1503/10201/1841/51251/79873/54963/7372/4830/100/64902/7083/3704/1723/7371/1807/1806/1854/3614/271/204/790/7498/25961/654364
higher in female	DE transcripts	R-HSA-69273	Cyclin A/B1/B2 associated events during G2/M transition	12/1748	16/4013	0.0109057	0.19224	0.181649	7514/5347/8900/51400/1022/1017/9133/995/891/983/7465/5518
higher in female	DE transcripts	R-HSA-400253	Circadian Clock	24/1748	38/4013	0.0114381	0.197747	0.186853	6720/4862/79718/5499/28999/1454/4208/6095/1390/6256/80205/1407/3091/10498/5469/8454/8864/6233/1374/1408/1387/23411/7311/10062
higher in female	DE transcripts	R-HSA-5693532	DNA Double-Strand Break Repair	50/1748	90/4013	0.0137395	0.232053	0.219269	8900/10714/1111/8924/11073/5982/1763/3838/672/7341/545/11200/5888/1017/5531/8363/6117/151987/641/83990/80198/51750/63967/7468/142/8914/2072/55183/7329/8341/580/5429/5984/5536/7156/8348/2067/22976/10524/7516/27434/6233/6118/9156/5983/51548/7311/5889/10721/55775
higher in female	DE transcripts	R-HSA-69190	DNA strand elongation	19/1748	29/4013	0.0139387	0.232053	0.219269	10714/4175/5982/1763/23649/4172/6117/5422/64785/4174/3978/5984/4176/4171/4173/8318/6118/5983/51659
higher in female	DE transcripts	R-HSA-5693538	Homology Directed Repair	43/1748	76/4013	0.0144436	0.236088	0.223082	8900/10714/1111/8924/11073/5982/1763/672/7341/545/5888/1017/5531/8363/6117/151987/641/83990/80198/51750/63967/7468/142/8914/2072/7329/8341/580/5429/5984/7156/8348/2067/10524/7516/6233/6118/9156/5983/51548/7311/5889/10721
higher in female	DE transcripts	R-HSA-5693567	HDR through Homologous Recombination (HR) or Single Strand Annealing (SSA)	41/1748	73/4013	0.0194855	0.310971	0.293839	8900/10714/1111/8924/11073/5982/1763/672/7341/545/5888/1017/5531/8363/6117/151987/641/83990/80198/51750/63967/7468/8914/2072/7329/8341/580/5429/5984/7156/8348/2067/10524/7516/6233/6118/9156/5983/51548/7311/5889
higher in female	DE transcripts	R-HSA-69620	Cell Cycle Checkpoints	81/1748	156/4013	0.0197167	0.310971	0.293839	7514/5347/8900/1062/5682/23595/7534/1111/4175/8924/11073/5982/990/1763/672/7341/991/6232/3796/5685/5903/545/5695/8379/5688/11200/4998/4085/4172/1017/11065/8363/6117/23594/641/83990/5701/9133/898/4999/63967/7468/5708/81930/5000/9793/8341/23332/580/5706/5694/55388/81565/995/4174/5984/4176/8881/5905/891/4171/7156/8348/1781/7531/4928/10524/5048/4173/983/5719/7465/8318/64682/6233/6118/9156/5983/7311/5…
higher in female	DE transcripts	R-HSA-72172	mRNA Splicing	76/1748	146/4013	0.0218412	0.327815	0.309755	22916/3312/5436/23524/27339/85313/55696/10189/55110/11100/5437/2962/9785/4686/6427/6627/51503/6434/8896/6631/9716/9879/9128/23517/53938/6629/11051/9410/988/6429/6634/10450/57703/3190/84844/3181/5356/10914/51593/4809/6936/10921/51362/6432/22827/1665/6628/10594/1479/11338/84950/51585/10250/9775/6426/23450/8449/10713/23451/1478/6625/10181/8106/11193/1477/56949/3187/7536/9092/10523/23020/29894/10291/…
higher in female	DE transcripts	R-HSA-1483213	Synthesis of PE	8/1748	10/4013	0.0218786	0.327815	0.309755	85465/1120/55500/10390/64850/5833/9663/23761
higher in female	DE transcripts	R-HSA-196757	Metabolism of folate and pterines	8/1748	10/4013	0.0218786	0.327815	0.309755	6472/1719/81034/4522/4524/2350/2356/10840
higher in female	DE transcripts	R-HSA-5693579	Homologous DNA Pairing and Strand Exchange	19/1748	30/4013	0.0227087	0.329276	0.311136	1111/11073/5982/1763/672/545/5888/6117/641/83990/580/5984/7156/10524/7516/6118/9156/5983/5889
higher in female	DE transcripts	R-HSA-5693616	Presynaptic phase of homologous DNA pairing and strand exchange	19/1748	30/4013	0.0227087	0.329276	0.311136	1111/11073/5982/1763/672/545/5888/6117/641/83990/580/5984/7156/10524/7516/6118/9156/5983/5889
higher in female	DE transcripts	R-HSA-1442490	Collagen degradation	13/1748	19/4013	0.0252969	0.336663	0.318116	4312/5045/4321/1301/1509/6868/1514/1508/1288/1280/9313/102/1513
higher in female	DE transcripts	R-HSA-193648	NRAGE signals death through JNK	13/1748	19/4013	0.0252969	0.336663	0.318116	10672/6655/10276/26574/7204/23365/9639/57449/1894/8874/50649/9828/121512
higher in female	DE transcripts	R-HSA-539107	Activation of E2F1 target genes at G1/S	13/1748	19/4013	0.0252969	0.336663	0.318116	8900/990/6241/4998/1719/898/5422/5933/7083/983/5928/8318/81620
higher in female	DE transcripts	R-HSA-69205	G1/S-Specific Transcription	13/1748	19/4013	0.0252969	0.336663	0.318116	8900/990/6241/4998/1719/898/5422/5933/7083/983/5928/8318/81620
higher in female	DE transcripts	R-HSA-3108232	SUMO E3 ligases SUMOylate target proteins	39/1748	70/4013	0.0261924	0.336663	0.318116	4927/8924/672/648/23468/7341/6790/53371/5903/23225/8363/10274/56160/6117/22955/641/1911/7150/51602/7703/142/10521/9631/10762/7329/3190/3066/10735/5905/9759/7175/8086/9189/4928/8554/8243/79677/9112/7021
higher in female	DE transcripts	R-HSA-6804756	Regulation of TP53 Activity through Phosphorylation	36/1748	64/4013	0.0268379	0.336663	0.318116	8900/112858/1111/11073/5982/1763/672/5300/6790/545/11200/1017/6117/641/26155/83860/83990/6874/1460/580/8445/5984/28996/7156/5563/1457/10524/11198/22974/6233/8148/6118/9156/5983/7311/6749
higher in female	DE transcripts	R-HSA-390466	Chaperonin-mediated protein folding	26/1748	44/4013	0.0268767	0.336663	0.318116	55294/7278/10575/63971/6950/908/10574/22948/10238/10576/898/10383/5082/10528/1460/54461/6499/10694/6000/2770/60/7203/1457/26234/5202/26985
higher in female	DE transcripts	R-HSA-212165	Epigenetic regulation of gene expression	34/1748	60/4013	0.0271545	0.336663	0.318116	3015/8726/333932/2968/54790/1789/29128/1108/3720/5437/1022/8363/1786/121536/2965/2146/8341/3066/11335/7343/60/8348/2932/5928/23451/53615/221830/3021/25942/23411/9112/22823/2966/4641
higher in female	DE transcripts	R-HSA-3371556	Cellular response to heat stress	32/1748	56/4013	0.0273515	0.336663	0.318116	3312/2288/4927/3320/818/51182/53371/5903/545/23225/1915/6117/3313/7266/259217/5594/9631/10762/10013/2475/3310/7175/7531/8086/4928/22824/2932/3297/6118/1387/23411/27000
higher in female	DE transcripts	R-HSA-176974	Unwinding of DNA	9/1748	12/4013	0.0280864	0.336663	0.318116	4175/4172/64785/4174/4176/4171/4173/8318/51659
higher in female	DE transcripts	R-HSA-216083	Integrin cell surface interactions	9/1748	12/4013	0.0280864	0.336663	0.318116	3695/8516/375790/3690/1288/2200/3679/1311/1280
higher in female	DE transcripts	R-HSA-2691230	Signaling by NOTCH1 HD Domain Mutants in Cancer	9/1748	12/4013	0.0280864	0.336663	0.318116	4851/28514/9148/6868/142678/57534/6233/7311/102
higher in female	DE transcripts	R-HSA-2691232	Constitutive Signaling by NOTCH1 HD Domain Mutants	9/1748	12/4013	0.0280864	0.336663	0.318116	4851/28514/9148/6868/142678/57534/6233/7311/102
higher in female	DE transcripts	R-HSA-1474244	Extracellular matrix organization	46/1748	85/4013	0.0309472	0.366073	0.345906	4312/825/4593/1520/3818/4325/5045/64175/1756/4321/7837/3911/1301/3695/2/5033/5802/5034/1509/8038/6868/4038/1514/1508/5351/8516/375790/3690/6650/652/1288/2200/8974/3679/1311/780/4684/1280/9313/22795/23385/4236/51399/23473/102/1513
higher in female	DE transcripts	R-HSA-3214858	RMTs methylate histone arginines	16/1748	25/4013	0.0314903	0.36766	0.347405	3015/10196/10419/333932/6597/6187/8363/196528/221613/3276/57492/6605/6601/10498/79084/55193
higher in female	DE transcripts	R-HSA-9006931	Signaling by Nuclear Receptors	42/1748	77/4013	0.0328493	0.37388	0.353283	3015/5436/195814/333932/2288/3320/3838/2958/5437/2625/2962/192669/8363/10274/10901/8854/5594/6256/8312/3276/8341/1509/51109/10735/6258/5536/10498/8348/5469/10524/861/8243/4602/1105/112724/7392/64577/3021/1374/26523/1387/2494
higher in female	DE transcripts	R-HSA-1368082	RORA activates gene expression	10/1748	14/4013	0.0332708	0.37388	0.353283	6720/79718/6095/6256/80205/10498/5469/1374/1387/10062
higher in female	DE transcripts	R-HSA-8963743	Digestion and absorption	10/1748	14/4013	0.0332708	0.37388	0.353283	27159/5406/280/278/11181/8972/5408/1118/5407/6523
higher in female	DE transcripts	R-HSA-2990846	SUMOylation	40/1748	73/4013	0.0337674	0.374236	0.353619	4927/8924/672/648/23468/7341/6790/53371/5903/29843/23225/8363/10274/56160/6117/22955/641/1911/7150/51602/7703/142/10521/9631/10762/7329/3190/3066/10735/5905/9759/7175/8086/9189/4928/8554/8243/79677/9112/7021
higher in female	DE transcripts	R-HSA-5685938	HDR through Single Strand Annealing (SSA)	18/1748	29/4013	0.034135	0.374236	0.353619	11073/5982/1763/672/545/5888/6117/641/83990/2072/580/5984/7156/2067/10524/6118/9156/5983
higher in female	DE transcripts	R-HSA-5633007	Regulation of TP53 Activity	50/1748	94/4013	0.0363541	0.393764	0.372071	8900/10419/112858/1111/11073/5982/1763/672/1108/5300/6790/545/11200/1017/6117/641/26155/83860/83990/6874/1460/90809/7874/580/8445/2475/3066/5984/28996/7156/10000/5563/1457/10524/387893/983/5928/53615/11198/8626/22974/6233/8148/6118/9156/5983/29117/7311/5518/6749
higher in female	DE transcripts	R-HSA-6782315	tRNA modification in the nucleus and cytosol	22/1748	37/4013	0.0370122	0.396119	0.374297	112858/79691/115708/55621/348180/54517/24140/221078/60487/51605/54901/54482/54888/80324/4234/55644/81890/134637/127253/63892/1787/54802
higher in female	DE transcripts	R-HSA-1980143	Signaling by NOTCH1	26/1748	45/4013	0.0378072	0.399866	0.377838	55294/5664/79718/4851/28514/55851/9148/10013/6868/3066/142678/408/57534/3091/9759/83933/8454/7091/6233/1387/7311/23385/409/102/892/22938
higher in female	DE transcripts	R-HSA-69206	G1/S Transition	47/1748	88/4013	0.038389	0.401299	0.379191	8900/5682/23595/4175/1163/990/6241/23649/5685/5695/5688/4998/4172/1022/1017/6117/23594/1719/5701/898/6502/4999/5422/5708/5000/5933/5706/5694/55388/4174/4176/891/4171/7083/10000/8454/4173/983/5928/5719/7465/8318/6233/6118/7311/81620/5518
higher in female	DE transcripts	R-HSA-427389	ERCC6 (CSB) and EHMT2 (G9a) positively regulate rRNA expression	12/1748	18/4013	0.0410296	0.423972	0.400616	3015/333932/1108/8363/8341/3066/11335/8348/5928/53615/3021/9112
higher in female	DE transcripts	R-HSA-8939243	RUNX1 interacts with co-factors whose precise effect on RUNX1 targets is not known	13/1748	20/4013	0.0438578	0.448048	0.423365	6597/648/196528/22955/1911/1460/57492/6605/6601/28996/1457/861/55193
higher in female	DE transcripts	R-HSA-2122948	Activated NOTCH1 Transmits Signal to the Nucleus	14/1748	22/4013	0.0461327	0.460814	0.435428	5664/4851/28514/55851/9148/6868/142678/408/57534/6233/7311/23385/409/102
higher in female	DE transcripts	R-HSA-379716	Cytosolic tRNA aminoacylation	14/1748	22/4013	0.0461327	0.460814	0.435428	4141/833/4677/5917/16/51520/6301/3035/7407/6897/5859/2193/7453/3735
higher in female	DE transcripts	R-HSA-72203	Processing of Capped Intron-Containing Pre-mRNA	92/1748	185/4013	0.0491184	0.482573	0.455988	22916/7919/3312/5436/57187/4927/23524/27339/85313/2733/53371/55696/10189/55110/5903/23225/11100/5437/2962/9785/4686/6427/6627/51503/6434/8896/6631/9716/9879/9128/23517/53938/6629/9631/11051/9410/10762/988/6429/6634/10450/57703/3190/84844/3181/5356/10914/51593/4809/6936/10921/51362/10482/6432/22827/1665/7175/6628/10594/1479/11338/84950/8086/51585/10250/9775/6426/23450/4928/8449/10713/9589/9984/234…
higher in female	DE transcripts	R-HSA-8864260	Transcriptional regulation by the AP-2 (TFAP2) family of transcription factors	8/1748	11/4013	0.049738	0.482573	0.455988	7341/3329/8089/7329/10765/1387/4839/7021
higher in female	DE transcripts	R-HSA-8854518	AURKA Activation by TPX2	17/1748	28/4013	0.0504581	0.482573	0.455988	5347/4751/3320/6790/1454/10383/9793/23332/1781/7531/1639/5048/983/84131/22974/10121/5518
higher in female	DE transcripts	R-HSA-9020591	Interleukin-12 signaling	17/1748	28/4013	0.0504581	0.482573	0.455988	9446/6647/6950/6627/4282/3313/6175/27250/375/5034/4507/9987/3181/4478/5062/5306/6845
higher in female	DE transcripts	R-HSA-204998	Cell death signalling via NRAGE, NRIF and NADE	19/1748	32/4013	0.0518563	0.490203	0.463198	5664/10672/6655/10276/55851/26574/7204/23365/7531/9639/57449/1894/6233/8874/50649/7311/9828/121512/23385
higher in female	DE transcripts	R-HSA-2559580	Oxidative Stress Induced Senescence	21/1748	36/4013	0.0524522	0.490203	0.463198	3015/8726/333932/1021/648/5602/192669/8363/50488/22955/1911/5594/2146/8341/5609/8348/5928/6233/3021/26523/7311
higher in female	DE transcripts	R-HSA-73894	DNA Repair	95/1748	192/4013	0.0528918	0.490203	0.463198	57599/8900/5436/2968/93973/10714/1111/8924/11073/5982/1763/3838/672/27339/56852/9100/25898/7341/4798/545/5437/11200/5888/1022/1017/5531/8363/2175/6117/10445/151987/7374/641/1642/9716/8178/83990/80198/51750/7398/54617/2965/63967/7468/142/8914/2072/7874/55183/7329/8341/4437/10450/580/51514/5429/8505/51138/3978/5984/55120/5536/60/7156/29089/8348/2067/22976/83932/51455/55215/10524/8554/7516/7507/9160…
higher in female	DE transcripts	R-HSA-164952	The role of Nef in HIV-1 replication and disease pathogenesis	9/1748	13/4013	0.0563347	0.506449	0.478548	2534/164/1175/375/9844/162/161/5062/8905
higher in female	DE transcripts	R-HSA-5334118	DNA methylation	9/1748	13/4013	0.0563347	0.506449	0.478548	3015/333932/1789/29128/8363/1786/8341/8348/3021
higher in female	DE transcripts	R-HSA-8935690	Digestion	9/1748	13/4013	0.0563347	0.506449	0.478548	27159/5406/280/278/11181/8972/5408/1118/5407
higher in female	DE transcripts	R-HSA-1640170	Cell Cycle	154/1748	322/4013	0.0606462	0.522307	0.493533	7514/5347/3015/8900/51400/1062/7278/5682/4751/333932/10714/4927/23063/10112/23595/7534/1111/4175/23345/8924/1163/11073/3320/1021/5982/990/6241/1763/23649/672/84930/1736/894/7341/991/6790/6232/3796/53371/5685/5903/545/5695/8379/23225/23141/55651/5688/11200/5888/4998/4085/4172/1022/1017/11065/8363/10274/6117/23594/641/23592/1719/1454/23353/83990/5701/9133/64151/898/6502/4999/5594/10383/63967/7468/8…
higher in female	DE transcripts	R-HSA-113510	E2F mediated regulation of DNA replication	10/1748	15/4013	0.0613535	0.522307	0.493533	23595/23649/4998/23594/4999/5422/5000/891/983/5518
higher in female	DE transcripts	R-HSA-4791275	Signaling by WNT in cancer	10/1748	15/4013	0.0613535	0.522307	0.493533	64840/4040/8312/1488/2932/1499/8658/5528/5518/4041
higher in female	DE transcripts	R-HSA-8939211	ESR-mediated signaling	33/1748	61/4013	0.0619886	0.522307	0.493533	3015/5436/333932/2288/3320/3838/2958/5437/2625/2962/192669/8363/10274/5594/8312/3276/8341/1509/10735/5536/10498/8348/5469/10524/861/8243/4602/1105/7392/3021/26523/1387/2494
higher in female	DE transcripts	R-HSA-2979096	NOTCH2 Activation and Transmission of Signal to the Nucleus	11/1748	17/4013	0.0651524	0.522307	0.493533	5664/28514/55851/9148/142678/57534/6233/4853/7311/23385/102
higher in female	DE transcripts	R-HSA-77595	Processing of Intronless Pre-mRNAs	11/1748	17/4013	0.0651524	0.522307	0.493533	22916/4686/11051/10914/1479/51585/1478/8106/1477/29894/55339
higher in female	DE transcripts	R-HSA-3000178	ECM proteoglycans	12/1748	19/4013	0.0679999	0.522307	0.493533	4593/3911/5802/4038/8516/375790/3690/1288/3679/1311/4684/1280
higher in female	DE transcripts	R-HSA-389957	Prefoldin mediated transfer of substrate to CCT/TriC	12/1748	19/4013	0.0679999	0.522307	0.493533	7278/10575/6950/908/10574/22948/10576/10383/10694/60/7203/5202
higher in female	DE transcripts	R-HSA-389958	Cooperation of Prefoldin and TriC/CCT in actin and tubulin folding	12/1748	19/4013	0.0679999	0.522307	0.493533	7278/10575/6950/908/10574/22948/10576/10383/10694/60/7203/5202
higher in female	DE transcripts	R-HSA-5693554	Resolution of D-loop Structures through Synthesis-Dependent Strand Annealing (SDSA)	12/1748	19/4013	0.0679999	0.522307	0.493533	1763/672/5888/641/83990/51750/580/7156/10524/7516/9156/5889
higher in female	DE transcripts	R-HSA-453279	Mitotic G1-G1/S phases	49/1748	95/4013	0.0684729	0.522307	0.493533	8900/5682/23595/4175/1163/1021/990/6241/23649/894/5685/5695/5688/4998/4172/1022/1017/6117/23594/1719/5701/898/6502/4999/5422/5708/5000/5933/5706/5694/55388/4174/4176/891/4171/7083/10000/8454/4173/983/5928/5719/7465/8318/6233/6118/7311/81620/5518
higher in female	DE transcripts	R-HSA-3371453	Regulation of HSF1-mediated heat shock response	25/1748	45/4013	0.0698658	0.522307	0.493533	3312/4927/51182/53371/5903/545/23225/6117/3313/7266/259217/5594/9631/10762/3310/7175/7531/8086/4928/22824/2932/3297/6118/23411/27000
higher in female	DE transcripts	R-HSA-5654736	Signaling by FGFR1	13/1748	21/4013	0.0700979	0.522307	0.493533	5335/5295/673/6464/200734/5594/8569/5781/6233/7311/5518/53834/867
higher in female	DE transcripts	R-HSA-8953750	Transcriptional Regulation by E2F6	13/1748	21/4013	0.0700979	0.522307	0.493533	8726/1111/6241/672/648/23468/5888/1911/7703/317/2146/11335/5928
higher in female	DE transcripts	R-HSA-1474165	Reproduction	24/1748	43/4013	0.0706932	0.522307	0.493533	3015/333932/23345/672/545/5888/1017/8363/10274/6117/2683/641/23353/7329/8341/10735/7156/8348/8243/6118/3021/4439/5889/4438
higher in female	DE transcripts	R-HSA-194315	Signaling by Rho GTPases	82/1748	166/4013	0.0711996	0.522307	0.493533	7514/5347/3015/1062/7278/8826/333932/5289/3985/7534/3831/85415/991/6232/3796/5903/8379/4085/10672/8363/6655/26999/695/2017/10276/2/5594/10383/4638/10810/23081/81930/7204/394/9793/7454/57522/8341/23332/201176/81565/5586/995/6242/29127/80728/10006/5063/23365/5905/90627/6722/60/10092/8348/1781/7531/9639/10094/57449/4928/57569/5048/1499/1894/10097/9055/9886/5747/5062/9928/4221/1730/3021/8874/50649/55…
higher in female	DE transcripts	R-HSA-1500620	Meiosis	23/1748	41/4013	0.0714543	0.522307	0.493533	3015/333932/23345/672/545/5888/1017/8363/10274/6117/641/23353/7329/8341/10735/7156/8348/8243/6118/3021/4439/5889/4438
higher in female	DE transcripts	R-HSA-2644602	Signaling by NOTCH1 PEST Domain Mutants in Cancer	22/1748	39/4013	0.0721347	0.522307	0.493533	55294/5664/79718/4851/28514/55851/9148/10013/6868/3066/142678/57534/9759/83933/8454/6233/1387/7311/23385/102/892/22938
higher in female	DE transcripts	R-HSA-2644603	Signaling by NOTCH1 in Cancer	22/1748	39/4013	0.0721347	0.522307	0.493533	55294/5664/79718/4851/28514/55851/9148/10013/6868/3066/142678/57534/9759/83933/8454/6233/1387/7311/23385/102/892/22938
higher in female	DE transcripts	R-HSA-2644606	Constitutive Signaling by NOTCH1 PEST Domain Mutants	22/1748	39/4013	0.0721347	0.522307	0.493533	55294/5664/79718/4851/28514/55851/9148/10013/6868/3066/142678/57534/9759/83933/8454/6233/1387/7311/23385/102/892/22938
higher in female	DE transcripts	R-HSA-2894858	Signaling by NOTCH1 HD+PEST Domain Mutants in Cancer	22/1748	39/4013	0.0721347	0.522307	0.493533	55294/5664/79718/4851/28514/55851/9148/10013/6868/3066/142678/57534/9759/83933/8454/6233/1387/7311/23385/102/892/22938
higher in female	DE transcripts	R-HSA-2894862	Constitutive Signaling by NOTCH1 HD+PEST Domain Mutants	22/1748	39/4013	0.0721347	0.522307	0.493533	55294/5664/79718/4851/28514/55851/9148/10013/6868/3066/142678/57534/9759/83933/8454/6233/1387/7311/23385/102/892/22938
higher in female	DE transcripts	R-HSA-373752	Netrin-1 signaling	15/1748	25/4013	0.0726233	0.522307	0.493533	8633/5335/2534/7430/9353/7204/5781/1826/6477/1793/4651/5747/4756/3983/5306
higher in female	DE transcripts	R-HSA-6791312	TP53 Regulates Transcription of Cell Cycle Genes	15/1748	25/4013	0.0726233	0.522307	0.493533	8900/23019/6790/1017/10769/898/246175/4849/5933/3276/995/891/10498/983/29883
higher in female	DE transcripts	R-HSA-8950505	Gene and protein expression by JAK-STAT signaling after Interleukin-12 stimulation	15/1748	25/4013	0.0726233	0.522307	0.493533	9446/6647/6950/6627/4282/3313/6175/27250/375/4507/9987/3181/4478/5062/5306
higher in female	DE transcripts	R-HSA-447115	Interleukin-12 family signaling	17/1748	29/4013	0.0735826	0.525006	0.496083	9446/6647/6950/6627/4282/3313/6175/27250/375/5034/4507/9987/3181/4478/5062/5306/6845
higher in female	DE transcripts	R-HSA-157118	Signaling by NOTCH	35/1748	66/4013	0.0754924	0.534391	0.504951	55294/5664/5045/79718/56983/192669/4851/2683/28514/5584/55851/9148/10013/6868/3066/142678/11060/408/57534/3091/9759/83933/8454/7091/6233/26523/1387/4853/7311/5087/23385/409/102/892/22938
higher in female	DE transcripts	R-HSA-913531	Interferon Signaling	30/1748	56/4013	0.0833574	0.585266	0.553023	4927/3838/5335/3837/5300/818/7341/53371/1974/5903/23225/402569/9631/10762/5781/1981/10612/8672/1982/7175/5495/8086/9775/4928/8554/6233/4684/6059/7311/9470
higher in female	DE transcripts	R-HSA-156581	Methylation	7/1748	10/4013	0.0859345	0.585266	0.553023	9446/27430/191/4144/29104/4548/4552
higher in female	DE transcripts	R-HSA-2559585	Oncogene Induced Senescence	7/1748	10/4013	0.0859345	0.585266	0.553023	1021/192669/5594/2113/6233/26523/7311
higher in female	DE transcripts	R-HSA-3371571	HSF1-dependent transactivation	7/1748	10/4013	0.0859345	0.585266	0.553023	3312/2288/3320/818/2475/3297/1387
higher in female	DE transcripts	R-HSA-6804114	TP53 Regulates Transcription of Genes Involved in G2 Cell Cycle Arrest	7/1748	10/4013	0.0859345	0.585266	0.553023	6790/5933/3276/995/891/10498/983
higher in female	DE transcripts	R-HSA-391251	Protein folding	27/1748	50/4013	0.08822	0.596314	0.563463	55294/7278/10575/6905/63971/6950/908/10574/22948/10238/10576/898/10383/5082/10528/1460/54461/6499/10694/6000/2770/60/7203/1457/26234/5202/26985
higher in female	DE transcripts	R-HSA-983231	Factors involved in megakaryocyte development and platelet production	36/1748	69/4013	0.091633	0.606116	0.572725	1062/7278/333932/2626/55604/10112/7975/3831/23468/3796/10938/3832/2625/55605/1017/8165/10383/3833/3705/81930/3066/11216/29127/22920/10019/23348/60/1793/7465/4602/3021/25942/1387/547/5889/23046
higher in female	DE transcripts	R-HSA-1295596	Spry regulation of FGF signaling	8/1748	12/4013	0.0930412	0.606116	0.572725	673/5594/8569/5781/6233/7311/5518/867
higher in female	DE transcripts	R-HSA-1368108	BMAL1:CLOCK,NPAS2 activates circadian gene expression	8/1748	12/4013	0.0930412	0.606116	0.572725	4862/79718/28999/6256/80205/10498/5469/1387
higher in female	DE transcripts	R-HSA-5358508	Mismatch Repair	8/1748	12/4013	0.0930412	0.606116	0.572725	10714/6117/4437/3978/2956/6118/9156/4436
higher in female	DE transcripts	R-HSA-6804758	Regulation of TP53 Activity through Acetylation	8/1748	12/4013	0.0930412	0.606116	0.572725	1108/5300/90809/3066/10000/5928/53615/29117
higher in female	DE transcripts	R-HSA-193704	p75 NTR receptor-mediated signalling	22/1748	40/4013	0.0961741	0.615282	0.581386	5664/10672/6655/5584/10276/55851/26574/7204/6868/3066/23365/7531/9639/57449/1894/6233/8874/50649/7311/9828/121512/23385
higher in female	DE transcripts	R-HSA-5654727	Negative regulation of FGFR2 signaling	9/1748	14/4013	0.0978498	0.615282	0.581386	673/5594/8569/5781/2263/6233/7311/5518/867
higher in female	DE transcripts	R-HSA-2559583	Cellular Senescence	33/1748	63/4013	0.0980009	0.615282	0.581386	3015/8900/8726/333932/1021/25842/648/5602/1017/192669/11065/8363/50488/22955/1911/898/5594/7290/2146/8341/51343/8881/5609/8348/2113/10524/5928/64682/6233/3021/26523/7311/23523
higher in female	DE transcripts	R-HSA-2132295	MHC class II antigen presentation	32/1748	61/4013	0.100216	0.615282	0.581386	1062/7278/1520/1075/10112/3831/3796/3832/164/1175/10383/375/81930/55860/1519/1509/1512/29127/22920/1514/1508/1781/1213/1759/162/1639/161/10484/8905/84516/10121/1513
higher in female	DE transcripts	R-HSA-9018519	Estrogen-dependent gene expression	31/1748	59/4013	0.102477	0.615282	0.581386	3015/5436/333932/2288/3320/3838/2958/5437/2625/2962/192669/8363/10274/8312/3276/8341/1509/10735/10498/8348/5469/10524/861/8243/4602/1105/7392/3021/26523/1387/2494
higher in female	DE transcripts	R-HSA-432720	Lysosome Vesicle Biogenesis	11/1748	18/4013	0.10306	0.615282	0.581386	3312/164/375/408/1213/162/8905/6845/1777/81567/157807
higher in female	DE transcripts	R-HSA-499943	Interconversion of nucleotide di- and triphosphates	11/1748	18/4013	0.10306	0.615282	0.581386	6241/6240/1635/1503/10201/1841/4830/1854/204/25961/654364
higher in female	DE transcripts	R-HSA-5654743	Signaling by FGFR4	11/1748	18/4013	0.10306	0.615282	0.581386	5335/5295/673/6464/5594/8569/5781/6233/7311/5518/867
higher in female	DE transcripts	R-HSA-9013507	NOTCH3 Activation and Transmission of Signal to the Nucleus	11/1748	18/4013	0.10306	0.615282	0.581386	5664/28514/55851/9148/142678/11060/57534/6233/7311/23385/102
higher in female	DE transcripts	R-HSA-5675221	Negative regulation of MAPK pathway	12/1748	20/4013	0.104213	0.615282	0.581386	673/1849/5594/4140/5536/8315/11221/6233/7311/5528/1850/5518
higher in female	DE transcripts	R-HSA-380259	Loss of Nlp from mitotic centrosomes	15/1748	26/4013	0.104339	0.615282	0.581386	5347/4751/3320/1454/10383/9793/23332/1781/7531/1639/5048/983/84131/10121/5518
higher in female	DE transcripts	R-HSA-380284	Loss of proteins required for interphase microtubule organization from the centrosome	15/1748	26/4013	0.104339	0.615282	0.581386	5347/4751/3320/1454/10383/9793/23332/1781/7531/1639/5048/983/84131/10121/5518
higher in female	DE transcripts	R-HSA-5693537	Resolution of D-Loop Structures	13/1748	22/4013	0.104714	0.615282	0.581386	1763/672/5888/641/83990/80198/51750/580/7156/10524/7516/9156/5889
higher in female	DE transcripts	R-HSA-75067	Processing of Capped Intronless Pre-mRNA	13/1748	22/4013	0.104714	0.615282	0.581386	22916/4686/11051/6634/10914/6628/1479/51585/1478/8106/1477/29894/55339
higher in female	DE transcripts	R-HSA-977225	Amyloid fiber formation	13/1748	22/4013	0.104714	0.615282	0.581386	3015/333932/5045/6653/8363/8341/8239/8348/7045/6477/6233/3021/7311
higher in female	DE transcripts	R-HSA-159236	Transport of Mature mRNA derived from an Intron-Containing Transcript	28/1748	53/4013	0.109538	0.639343	0.604121	22916/7919/57187/4927/2733/53371/10189/55110/5903/23225/9785/4686/6427/9631/10762/6429/10921/51362/10482/6432/7175/11338/8086/10250/9775/6426/4928/9984
higher in female	DE transcripts	R-HSA-2262752	Cellular responses to stress	96/1748	200/4013	0.110232	0.639343	0.604121	3015/8900/8726/3312/7278/5682/333932/8453/2288/4927/3320/1021/25842/6647/648/818/5602/2876/51182/53371/5685/5903/545/5695/23225/5688/1915/10294/1017/192669/11065/8363/50488/6117/22955/3313/5701/1911/898/7266/318/259217/5594/10383/7290/5034/5708/9631/9588/405/10762/55860/2146/8341/10013/5706/2475/5694/3310/7322/7323/51343/3091/8881/5609/7175/8348/1781/7531/2113/8086/4928/1639/10524/22824/25824/293…
higher in female	DE transcripts	R-HSA-5685942	HDR through Homologous Recombination (HRR)	25/1748	47/4013	0.116998	0.674237	0.637093	10714/1111/11073/5982/1763/672/545/5888/6117/641/83990/80198/51750/580/5429/5984/7156/10524/7516/6233/6118/9156/5983/7311/5889
higher in female	DE transcripts	R-HSA-2565942	Regulation of PLK1 Activity at G2/M Transition	21/1748	39/4013	0.127452	0.725184	0.685233	5347/4751/3320/6790/1454/9133/10383/9793/23332/891/1781/7531/8454/1639/5048/983/84131/6233/10121/7311/5518
higher in female	DE transcripts	R-HSA-4551638	SUMOylation of chromatin organization proteins	21/1748	39/4013	0.127452	0.725184	0.685233	4927/648/23468/7341/53371/5903/23225/8363/22955/1911/7703/9631/10762/7329/3066/9759/7175/8086/9189/4928/8554
higher in female	DE transcripts	R-HSA-69242	S Phase	57/1748	116/4013	0.128398	0.725973	0.685978	8900/5682/10714/23063/23595/4175/1163/5982/990/1763/23649/5685/5695/5688/4998/4172/1022/1017/11065/10274/6117/23594/5701/898/6502/4999/5422/5708/5000/5706/5694/64785/4174/3978/10735/5984/4176/51343/8881/4171/157570/10000/8454/4173/2932/5928/5719/8243/7465/8318/64682/6233/6118/5983/7311/81620/51659
higher in female	DE transcripts	R-HSA-6802957	Oncogenic MAPK signaling	20/1748	37/4013	0.130122	0.731121	0.690843	1445/8826/673/200734/4763/5594/8087/54845/27044/408/10827/4140/3690/60/22906/8315/153090/5245/9444/409
higher in female	DE transcripts	R-HSA-69278	Cell Cycle, Mitotic	128/1748	273/4013	0.13892	0.732222	0.691883	7514/5347/3015/8900/51400/1062/7278/5682/4751/333932/10714/4927/23063/10112/23595/4175/1163/3320/1021/5982/990/6241/1763/23649/84930/894/991/6790/6232/3796/53371/5685/5903/5695/8379/23225/23141/5688/4998/4085/4172/1022/1017/11065/8363/10274/6117/23594/23592/1719/1454/5701/9133/64151/898/6502/4999/5594/10383/8556/140609/5422/5708/81930/9631/1460/5000/9793/5933/10762/8341/23332/5706/5694/55388/6478…
higher in female	DE transcripts	R-HSA-5696395	Formation of Incision Complex in GG-NER	16/1748	29/4013	0.140685	0.732222	0.691883	2968/7341/1022/6117/1642/2965/142/2072/7329/2067/8554/7507/6233/6118/7311/2966
higher in female	DE transcripts	R-HSA-912446	Meiotic recombination	16/1748	29/4013	0.140685	0.732222	0.691883	3015/333932/672/5888/1017/8363/6117/641/8341/7156/8348/6118/3021/4439/5889/4438
higher in female	DE transcripts	R-HSA-3108214	SUMOylation of DNA damage response and repair proteins	26/1748	50/4013	0.142906	0.732222	0.691883	4927/8924/672/648/7341/53371/5903/23225/10274/56160/6117/22955/641/1911/7703/142/9631/10762/7329/10735/7175/8086/4928/8554/8243/79677
higher in female	DE transcripts	R-HSA-2122947	NOTCH1 Intracellular Domain Regulates Transcription	15/1748	27/4013	0.143188	0.732222	0.691883	55294/79718/4851/10013/3066/3091/9759/83933/8454/7091/6233/1387/7311/892/22938
higher in female	DE transcripts	R-HSA-3214841	PKMTs methylate histone lysines	15/1748	27/4013	0.143188	0.732222	0.691883	8726/333932/58508/8363/121536/9869/7468/84444/51111/2146/84193/387893/5928/29072/4791
higher in female	DE transcripts	R-HSA-9012852	Signaling by NOTCH3	15/1748	27/4013	0.143188	0.732222	0.691883	5664/4851/28514/55851/9148/142678/11060/57534/6233/1387/7311/5087/23385/102/22938
higher in female	DE transcripts	R-HSA-6802949	Signaling by RAS mutants	14/1748	25/4013	0.145567	0.732222	0.691883	1445/8826/673/200734/4763/5594/408/4140/3690/60/8315/153090/5245/409
higher in female	DE transcripts	R-HSA-983189	Kinesins	14/1748	25/4013	0.145567	0.732222	0.691883	1062/7278/10112/3831/3796/3832/55605/10383/3833/81930/29127/22920/547/23046
higher in female	DE transcripts	R-HSA-177929	Signaling by EGFR	13/1748	23/4013	0.147763	0.732222	0.691883	1445/5335/5295/6464/5781/8038/6868/6233/8874/7311/5829/102/867
higher in female	DE transcripts	R-HSA-2022928	HS-GAG biosynthesis	7/1748	11/4013	0.149278	0.732222	0.691883	2132/9653/10082/2262/8509/375790/9394
higher in female	DE transcripts	R-HSA-5358565	Mismatch repair (MMR) directed by MSH2:MSH6 (MutSalpha)	7/1748	11/4013	0.149278	0.732222	0.691883	10714/6117/3978/2956/6118/9156/4436
higher in female	DE transcripts	R-HSA-5358606	Mismatch repair (MMR) directed by MSH2:MSH3 (MutSbeta)	7/1748	11/4013	0.149278	0.732222	0.691883	10714/6117/4437/3978/6118/9156/4436
higher in female	DE transcripts	R-HSA-73728	RNA Polymerase I Promoter Opening	7/1748	11/4013	0.149278	0.732222	0.691883	3015/333932/8363/8341/7343/8348/3021
higher in female	DE transcripts	R-HSA-936440	Negative regulators of DDX58/IFIH1 signaling	7/1748	11/4013	0.149278	0.732222	0.691883	5300/3093/55593/7322/7323/6233/7311
higher in female	DE transcripts	R-HSA-1221632	Meiotic synapsis	12/1748	21/4013	0.1497	0.732222	0.691883	3015/23345/672/545/8363/10274/23353/7329/8341/10735/8348/8243
higher in female	DE transcripts	R-HSA-5693568	Resolution of D-loop Structures through Holliday Junction Intermediates	12/1748	21/4013	0.1497	0.732222	0.691883	1763/672/5888/641/83990/80198/580/7156/10524/7516/9156/5889
higher in female	DE transcripts	R-HSA-8852135	Protein ubiquitination	24/1748	46/4013	0.150225	0.732222	0.691883	9646/7326/9810/56852/3093/8078/92912/11065/51322/7317/7874/8341/8239/7347/7322/7323/29089/8348/27338/6233/7328/7311/5194/257218
higher in female	DE transcripts	R-HSA-1980145	Signaling by NOTCH2	11/1748	19/4013	0.151267	0.732222	0.691883	5664/28514/55851/9148/142678/57534/6233/4853/7311/23385/102
higher in female	DE transcripts	R-HSA-3928665	EPH-ephrin mediated repulsion of cells	11/1748	19/4013	0.151267	0.732222	0.691883	5664/2534/55851/1175/60/1213/1759/161/2043/23385/102
higher in female	DE transcripts	R-HSA-5654741	Signaling by FGFR3	11/1748	19/4013	0.151267	0.732222	0.691883	5335/5295/673/6464/5594/8569/5781/6233/7311/5518/867
higher in female	DE transcripts	R-HSA-110312	Translesion synthesis by REV1	8/1748	13/4013	0.151772	0.732222	0.691883	5982/6117/5984/51455/6233/6118/5983/7311
higher in female	DE transcripts	R-HSA-5654733	Negative regulation of FGFR4 signaling	8/1748	13/4013	0.151772	0.732222	0.691883	673/5594/8569/5781/6233/7311/5518/867
higher in female	DE transcripts	R-HSA-110320	Translesion Synthesis by POLH	10/1748	17/4013	0.152309	0.732222	0.691883	5982/25898/6117/5429/5984/83932/6233/6118/5983/7311
higher in female	DE transcripts	R-HSA-375165	NCAM signaling for neurite out-growth	10/1748	17/4013	0.152309	0.732222	0.691883	775/2534/5594/6711/375790/8912/5747/51332/4684/1280
higher in female	DE transcripts	R-HSA-3769402	Deactivation of the beta-catenin transactivating complex	10/1748	17/4013	0.152309	0.732222	0.691883	7514/7534/331/1499/7091/6932/4221/6233/7311/6659
higher in female	DE transcripts	R-HSA-69186	Lagging Strand Synthesis	10/1748	17/4013	0.152309	0.732222	0.691883	10714/5982/1763/23649/6117/5422/3978/5984/6118/5983
higher in female	DE transcripts	R-HSA-2500257	Resolution of Sister Chromatid Cohesion	28/1748	55/4013	0.165918	0.790473	0.746925	7514/5347/1062/7278/23063/991/6232/3796/5903/8379/4085/10274/9133/10383/81930/9793/23332/81565/10735/5905/891/1781/4928/5048/983/8243/5528/5518
higher in female	DE transcripts	R-HSA-73864	RNA Polymerase I Transcription	20/1748	38/4013	0.166184	0.790473	0.746925	3015/333932/2968/1108/5437/1022/8363/2965/8341/3066/11335/7343/8348/5928/53615/221830/3021/9112/54700/2966
higher in female	DE transcripts	R-HSA-983712	Ion channel transport	33/1748	66/4013	0.173721	0.821976	0.776693	1179/266675/535/818/53373/285175/55503/1186/23400/51382/527/23678/477/23200/144453/1182/528/478/1181/41/22802/55129/492/9296/6233/57198/374868/26133/7311/444/57194/6262/344905
higher in female	DE transcripts	R-HSA-5250913	Positive epigenetic regulation of rRNA expression	18/1748	34/4013	0.174867	0.823067	0.777724	3015/333932/1108/5437/8363/8341/3066/11335/60/8348/2932/5928/23451/53615/221830/3021/9112/4641
higher in female	DE transcripts	R-HSA-3247509	Chromatin modifying enzymes	64/1748	134/4013	0.181432	0.84082	0.794499	3015/10196/8726/10419/333932/5077/3054/6597/58508/1108/54014/79718/6187/8363/196528/10445/51147/121536/221613/22992/26610/54556/9869/7468/84444/23326/23081/55689/8089/3276/51111/57492/23210/2146/8341/6605/3066/6601/60/83933/10498/8348/79084/84193/55167/10765/10524/56970/387893/55140/55250/5928/53615/29072/84148/55683/23522/93624/10856/4791/1387/55193/9112/117143
higher in female	DE transcripts	R-HSA-4839726	Chromatin organization	64/1748	134/4013	0.181432	0.84082	0.794499	3015/10196/8726/10419/333932/5077/3054/6597/58508/1108/54014/79718/6187/8363/196528/10445/51147/121536/221613/22992/26610/54556/9869/7468/84444/23326/23081/55689/8089/3276/51111/57492/23210/2146/8341/6605/3066/6601/60/83933/10498/8348/79084/84193/55167/10765/10524/56970/387893/55140/55250/5928/53615/29072/84148/55683/23522/93624/10856/4791/1387/55193/9112/117143
higher in female	DE transcripts	R-HSA-195258	RHO GTPase Effectors	59/1748	123/4013	0.181445	0.84082	0.794499	7514/5347/3015/1062/7278/8826/333932/5289/3985/7534/3831/85415/991/6232/3796/5903/8379/4085/8363/26999/695/2017/5594/10383/4638/10810/23081/81930/9793/7454/8341/23332/81565/5586/995/6242/10006/5063/5905/6722/60/10092/8348/1781/7531/10094/4928/5048/1499/10097/9055/5747/5062/9928/4221/1730/3021/5528/5518
higher in female	DE transcripts	R-HSA-2426168	Activation of gene expression by SREBF (SREBP)	15/1748	28/4013	0.188795	0.865951	0.818245	6720/79718/4520/6256/80205/10498/4801/5469/3422/6319/31/1387/1717/2224/10062
higher in female	DE transcripts	R-HSA-917937	Iron uptake and transport	15/1748	28/4013	0.188795	0.865951	0.818245	48/55832/2495/535/9429/51382/527/528/8454/26234/9296/6233/30061/7311/2512
higher in female	DE transcripts	R-HSA-1474228	Degradation of the extracellular matrix	23/1748	45/4013	0.190093	0.867139	0.819367	4312/825/1520/3818/4325/5045/4321/3911/1301/2/1509/6868/1514/1508/6650/1288/2200/1280/9313/23385/23473/102/1513
higher in female	DE transcripts	R-HSA-110314	Recognition of DNA damage by PCNA-containing replication complex	13/1748	24/4013	0.198634	0.867139	0.819367	57599/10714/5982/56852/6117/1642/7398/51514/5984/6233/6118/5983/7311
higher in female	DE transcripts	R-HSA-201722	Formation of the beta-catenin:TCF transactivating complex	13/1748	24/4013	0.198634	0.867139	0.819367	3015/333932/6597/8363/8341/8348/10524/1499/7091/6932/4221/3021/1387
higher in female	DE transcripts	R-HSA-1660499	Synthesis of PIPs at the plasma membrane	12/1748	22/4013	0.203682	0.867139	0.819367	5295/8898/375/54477/8897/55361/55613/8867/5783/8394/5728/66036
higher in female	DE transcripts	R-HSA-211897	Cytochrome P450 - arranged by substrate type	11/1748	20/4013	0.208777	0.867139	0.819367	285440/1591/1573/113612/6256/405/1577/5447/1558/1571/1565
higher in female	DE transcripts	R-HSA-2559586	DNA Damage/Telomere Stress Induced Senescence	11/1748	20/4013	0.208777	0.867139	0.819367	3015/8900/25842/1017/8363/898/7290/8341/8348/10524/23523
higher in female	DE transcripts	R-HSA-1483257	Phospholipid metabolism	48/1748	100/4013	0.210038	0.867139	0.819367	3030/54675/5289/85465/1103/22876/55697/375775/1120/5295/56894/8898/137964/8694/6901/375/1460/90809/9791/50640/2820/55500/10390/23446/64850/5833/63874/1457/54477/57104/84895/43/8897/9663/114882/55361/55613/8867/23761/9468/5783/8394/22908/6305/5728/66036/23659/10554
higher in female	DE transcripts	R-HSA-1655829	Regulation of cholesterol biosynthesis by SREBP (SREBF)	19/1748	37/4013	0.21305	0.867139	0.819367	6720/3837/79718/4520/6256/80205/10498/4801/5469/3422/6319/10484/31/5901/1387/1717/2224/22937/10062
higher in female	DE transcripts	R-HSA-73854	RNA Polymerase I Promoter Clearance	19/1748	37/4013	0.21305	0.867139	0.819367	3015/333932/2968/1108/5437/1022/8363/2965/8341/3066/7343/8348/5928/53615/221830/3021/9112/54700/2966
higher in female	DE transcripts	R-HSA-264876	Insulin processing	10/1748	18/4013	0.21387	0.867139	0.819367	4644/149371/23265/11336/5122/148867/1363/55763/5873/55770
higher in female	DE transcripts	R-HSA-6804757	Regulation of TP53 Degradation	10/1748	18/4013	0.21387	0.867139	0.819367	8900/11200/1017/7874/2475/10000/983/6233/7311/5518
higher in female	DE transcripts	R-HSA-6806667	Metabolism of fat-soluble vitamins	10/1748	18/4013	0.21387	0.867139	0.819367	4035/5406/10082/2262/7274/29967/51109/57016/375790/154807
higher in female	DE transcripts	R-HSA-69306	DNA Replication	47/1748	98/4013	0.215406	0.867139	0.819367	8900/5682/10714/23595/4175/5982/990/1763/23649/5685/5695/5688/4998/4172/1017/11065/6117/23594/5701/898/6502/4999/5422/5708/5000/5706/5694/55388/64785/4174/3978/5984/4176/51343/8881/4171/8454/4173/5719/8318/64682/6233/6118/5983/7311/81620/51659
higher in female	DE transcripts	R-HSA-1483191	Synthesis of PC	9/1748	16/4013	0.218878	0.867139	0.819367	1103/1120/1460/10390/23446/1457/43/9663/9468
higher in female	DE transcripts	R-HSA-5362517	Signaling by Retinoic Acid	9/1748	16/4013	0.218878	0.867139	0.819367	195814/10901/8854/6256/51109/6258/112724/64577/1374
higher in female	DE transcripts	R-HSA-379724	tRNA Aminoacylation	18/1748	35/4013	0.219413	0.867139	0.819367	4141/833/4677/5917/16/10667/55157/51520/6301/3035/7407/6897/5859/2193/7453/3735/54938/10352
higher in female	DE transcripts	R-HSA-73893	DNA Damage Bypass	18/1748	35/4013	0.219413	0.867139	0.819367	57599/10714/5982/56852/9100/25898/6117/1642/7398/51514/5429/5984/83932/51455/6233/6118/5983/7311
higher in female	DE transcripts	R-HSA-69239	Synthesis of DNA	46/1748	96/4013	0.220937	0.867139	0.819367	8900/5682/10714/23595/4175/5982/990/1763/23649/5685/5695/5688/4998/4172/1017/11065/6117/23594/5701/898/6502/4999/5422/5708/5000/5706/5694/64785/4174/3978/5984/4176/51343/8881/4171/8454/4173/5719/8318/64682/6233/6118/5983/7311/81620/51659
higher in female	DE transcripts	R-HSA-1280215	Cytokine Signaling in Immune system	96/1748	207/4013	0.221004	0.867139	0.819367	25930/4312/3312/5682/333932/4927/5784/7534/6597/3320/9446/3838/3146/5335/6647/3837/5300/818/5602/7341/57162/53371/1974/5685/5903/54014/5295/6950/5695/23225/5688/2625/2534/6464/3911/6627/4282/6655/3313/5701/4208/3667/1849/5780/6175/402569/5594/6095/27250/375/5034/5708/9631/4507/9987/6616/10762/7184/5706/5781/6868/5694/3181/1981/51135/6624/10612/8672/3091/5609/4478/1982/7175/5495/6777/8086/9775/492…
higher in female	DE transcripts	R-HSA-72202	Transport of Mature Transcript to Cytoplasm	30/1748	61/4013	0.222398	0.867139	0.819367	22916/7919/57187/4927/2733/53371/10189/55110/5903/23225/9785/4686/6427/9631/10762/6429/10921/51362/10482/6432/7175/11338/8086/10250/9775/6426/4928/9984/29894/55339
higher in female	DE transcripts	R-HSA-5620916	VxPx cargo-targeting to cilium	8/1748	14/4013	0.223668	0.867139	0.819367	50807/149371/23265/11336/55763/8729/55770/6010
higher in female	DE transcripts	R-HSA-5654726	Negative regulation of FGFR1 signaling	8/1748	14/4013	0.223668	0.867139	0.819367	673/5594/8569/5781/6233/7311/5518/867
higher in female	DE transcripts	R-HSA-5654732	Negative regulation of FGFR3 signaling	8/1748	14/4013	0.223668	0.867139	0.819367	673/5594/8569/5781/6233/7311/5518/867
higher in female	DE transcripts	R-HSA-5655862	Translesion synthesis by POLK	8/1748	14/4013	0.223668	0.867139	0.819367	5982/6117/5984/51455/6233/6118/5983/7311
higher in female	DE transcripts	R-HSA-5656121	Translesion synthesis by POLI	8/1748	14/4013	0.223668	0.867139	0.819367	5982/6117/5984/51455/6233/6118/5983/7311
higher in female	DE transcripts	R-HSA-888590	GABA synthesis, release, reuptake and degradation	8/1748	14/4013	0.223668	0.867139	0.819367	3312/7915/80331/22999/6616/6529/6539/2571
higher in female	DE transcripts	R-HSA-8979227	Triglyceride metabolism	8/1748	14/4013	0.223668	0.867139	0.819367	857/392636/5499/8694/2820/9663/2170/3991
higher in female	DE transcripts	R-HSA-977443	GABA receptor activation	8/1748	14/4013	0.223668	0.867139	0.819367	107/111/9568/115/2770/3768/2562/2559
higher in female	DE transcripts	R-HSA-199992	trans-Golgi Network Vesicle Budding	17/1748	33/4013	0.226066	0.867139	0.819367	3312/2495/2580/164/375/408/1213/162/8301/8905/6845/8729/1777/81567/157807/6643/2512
higher in female	DE transcripts	R-HSA-421837	Clathrin derived vesicle budding	17/1748	33/4013	0.226066	0.867139	0.819367	3312/2495/2580/164/375/408/1213/162/8301/8905/6845/8729/1777/81567/157807/6643/2512
higher in female	DE transcripts	R-HSA-5620920	Cargo trafficking to the periciliary membrane	17/1748	33/4013	0.226066	0.867139	0.819367	50807/149371/5147/10575/6950/23265/22948/10576/6608/11336/10694/7203/55763/8729/55770/55212/6010
higher in female	DE transcripts	R-HSA-1236382	Constitutive Signaling by Ligand-Responsive EGFR Cancer Variants	7/1748	12/4013	0.22801	0.867139	0.819367	3320/5335/5295/6464/6233/7311/867
higher in female	DE transcripts	R-HSA-1643713	Signaling by EGFR in Cancer	7/1748	12/4013	0.22801	0.867139	0.819367	3320/5335/5295/6464/6233/7311/867
higher in female	DE transcripts	R-HSA-425410	Metal ion SLC transporters	7/1748	12/4013	0.22801	0.867139	0.819367	7779/55532/7780/148867/84102/30061/7922
higher in female	DE transcripts	R-HSA-427359	SIRT1 negatively regulates rRNA expression	7/1748	12/4013	0.22801	0.867139	0.819367	3015/333932/8363/8341/8348/3021/23411
higher in female	DE transcripts	R-HSA-5625886	Activated PKN1 stimulates transcription of AR (androgen receptor) regulated genes KLK2 and KLK3	7/1748	12/4013	0.22801	0.867139	0.819367	3015/333932/8363/23081/8341/8348/3021
higher in female	DE transcripts	R-HSA-5637815	Signaling by Ligand-Responsive EGFR Variants in Cancer	7/1748	12/4013	0.22801	0.867139	0.819367	3320/5335/5295/6464/6233/7311/867
higher in female	DE transcripts	R-HSA-69183	Processive synthesis on the lagging strand	7/1748	12/4013	0.22801	0.867139	0.819367	10714/1763/23649/6117/5422/3978/6118
higher in female	DE transcripts	R-HSA-1169408	ISG15 antiviral mechanism	23/1748	46/4013	0.229961	0.867139	0.819367	4927/3838/5335/3837/5300/53371/1974/5903/23225/402569/9631/10762/1981/8672/1982/7175/5495/8086/9775/4928/6233/7311/9470
higher in female	DE transcripts	R-HSA-1169410	Antiviral mechanism by IFN-stimulated genes	23/1748	46/4013	0.229961	0.867139	0.819367	4927/3838/5335/3837/5300/53371/1974/5903/23225/402569/9631/10762/1981/8672/1982/7175/5495/8086/9775/4928/6233/7311/9470
higher in female	DE transcripts	R-HSA-156711	Polo-like kinase mediated events	6/1748	10/4013	0.231494	0.867139	0.819367	5347/9133/995/891/5928/7465
higher in female	DE transcripts	R-HSA-2173782	Binding and Uptake of Ligands by Scavenger Receptors	6/1748	10/4013	0.231494	0.867139	0.819367	4035/2495/3320/7184/949/2512
higher in female	DE transcripts	R-HSA-2514853	Condensation of Prometaphase Chromosomes	6/1748	10/4013	0.231494	0.867139	0.819367	9133/64151/1460/891/1457/983
higher in female	DE transcripts	R-HSA-421270	Cell-cell junction organization	6/1748	10/4013	0.231494	0.867139	0.819367	64398/5584/60/84612/56288/1499
higher in female	DE transcripts	R-HSA-190236	Signaling by FGFR	21/1748	42/4013	0.244239	0.907317	0.857333	22916/5436/5335/5295/5437/673/6464/2962/4686/200734/5594/54845/8569/5781/2263/6233/3187/7311/5518/53834/867
higher in female	DE transcripts	R-HSA-2682334	EPH-Ephrin signaling	21/1748	42/4013	0.244239	0.907317	0.857333	5664/3985/2534/55851/1175/5063/60/10092/1213/10094/1759/6386/161/10097/5747/5062/8874/2904/2043/23385/102
higher in female	DE transcripts	R-HSA-432722	Golgi Associated Vesicle Biogenesis	14/1748	27/4013	0.248025	0.91759	0.867039	3312/2495/2580/164/375/408/1213/162/8301/8905/6845/81567/6643/2512
higher in female	DE transcripts	R-HSA-68874	M/G1 Transition	31/1748	64/4013	0.251752	0.923777	0.872885	5682/23595/4175/990/23649/5685/5695/5688/4998/4172/1017/6117/23594/5701/4999/5422/5708/5000/5706/5694/55388/4174/4176/4171/4173/5719/8318/6233/6118/7311/81620
higher in female	DE transcripts	R-HSA-69002	DNA Replication Pre-Initiation	31/1748	64/4013	0.251752	0.923777	0.872885	5682/23595/4175/990/23649/5685/5695/5688/4998/4172/1017/6117/23594/5701/4999/5422/5708/5000/5706/5694/55388/4174/4176/4171/4173/5719/8318/6233/6118/7311/81620
higher in female	DE transcripts	R-HSA-5619102	SLC transporter disorders	13/1748	25/4013	0.256124	0.935998	0.884433	6584/10568/60482/123041/10479/11136/6519/55315/6005/7175/6531/30061/6523
higher in female	DE transcripts	R-HSA-170834	Signaling by TGF-beta Receptor Complex	19/1748	38/4013	0.259917	0.942198	0.890291	7514/5045/5499/8812/142/2280/5933/8239/7323/9372/56288/4221/6233/57154/7311/10273/892/867/22938
higher in female	DE transcripts	R-HSA-5654738	Signaling by FGFR2	19/1748	38/4013	0.259917	0.942198	0.890291	22916/5436/5335/5295/5437/673/6464/2962/4686/5594/54845/8569/5781/2263/6233/3187/7311/5518/867
higher in female	DE transcripts	R-HSA-3371497	HSP90 chaperone cycle for steroid hormone receptors (SHR)	12/1748	23/4013	0.264685	0.951806	0.89937	3312/7278/2288/3320/10294/10383/55860/1781/1639/84516/10963/10121
higher in female	DE transcripts	R-HSA-75153	Apoptotic execution phase	12/1748	23/4013	0.264685	0.951806	0.89937	3146/3837/10059/840/63967/118/1499/5747/5062/2620/28988/2339
higher in female	DE transcripts	R-HSA-1483206	Glycerophospholipid biosynthesis	29/1748	60/4013	0.26655	0.954696	0.902102	3030/54675/85465/1103/1120/56894/137964/8694/6901/1460/9791/50640/2820/55500/10390/23446/64850/5833/63874/1457/57104/84895/43/9663/114882/23761/9468/23659/10554
higher in female	DE transcripts	R-HSA-2672351	Stimuli-sensing channels	18/1748	36/4013	0.268361	0.957369	0.904627	1179/266675/53373/285175/55503/1186/23678/144453/1182/1181/41/22802/55129/6233/26133/7311/444/6262
higher in female	DE transcripts	R-HSA-168928	DDX58/IFIH1-mediated induction of interferon-alpha/beta	11/1748	21/4013	0.273763	0.959574	0.90671	3146/5300/3093/55593/26007/7322/7323/6233/4791/1387/7311
higher in female	DE transcripts	R-HSA-6802946	Signaling by moderate kinase activity BRAF mutants	11/1748	21/4013	0.273763	0.959574	0.90671	1445/8826/673/5594/408/4140/3690/60/8315/5245/409
higher in female	DE transcripts	R-HSA-6802955	Paradoxical activation of RAF signaling by kinase inactive BRAF	11/1748	21/4013	0.273763	0.959574	0.90671	1445/8826/673/5594/408/4140/3690/60/8315/5245/409
higher in female	DE transcripts	R-HSA-68949	Orc1 removal from chromatin	28/1748	58/4013	0.2744	0.959574	0.90671	8900/5682/23595/4175/990/5685/5695/5688/4998/4172/1017/23594/5701/6502/4999/5708/5000/5706/5694/4174/4176/4171/8454/4173/5719/6233/7311/81620
higher in female	DE transcripts	R-HSA-157579	Telomere Maintenance	17/1748	34/4013	0.277264	0.959574	0.90671	3015/10714/5982/1763/23649/1736/55651/8363/6117/5422/8341/3978/5984/8348/6118/10856/5983
higher in female	DE transcripts	R-HSA-4570464	SUMOylation of RNA binding proteins	17/1748	34/4013	0.277264	0.959574	0.90671	4927/648/7341/53371/5903/23225/22955/1911/51602/7703/9631/10762/7329/3190/7175/8086/4928
higher in female	DE transcripts	R-HSA-373760	L1CAM interactions	22/1748	45/4013	0.281748	0.959574	0.90671	3312/7278/1739/8506/1175/5594/10383/7430/6711/1460/3690/60/4478/1213/1759/1457/6386/161/10048/51332/288/4684
higher in female	DE transcripts	R-HSA-2299718	Condensation of Prophase Chromosomes	10/1748	19/4013	0.283428	0.959574	0.90671	5347/3015/333932/8363/8341/891/8348/387893/983/3021
higher in female	DE transcripts	R-HSA-437239	Recycling pathway of L1	10/1748	19/4013	0.283428	0.959574	0.90671	7278/1175/5594/10383/7430/60/4478/1213/1759/161
higher in female	DE transcripts	R-HSA-6806003	Regulation of TP53 Expression and Degradation	10/1748	19/4013	0.283428	0.959574	0.90671	8900/11200/1017/7874/2475/10000/983/6233/7311/5518
higher in female	DE transcripts	R-HSA-69231	Cyclin D associated events in G1	10/1748	19/4013	0.283428	0.959574	0.90671	1163/1021/894/1022/6502/5933/8454/6233/7311/5518
higher in female	DE transcripts	R-HSA-69236	G1 Phase	10/1748	19/4013	0.283428	0.959574	0.90671	1163/1021/894/1022/6502/5933/8454/6233/7311/5518
higher in female	DE transcripts	R-HSA-8956319	Nucleobase catabolism	10/1748	19/4013	0.283428	0.959574	0.90671	2876/22978/1890/51251/79873/64902/3704/1807/1806/7498
higher in female	DE transcripts	R-HSA-2559582	Senescence-Associated Secretory Phenotype (SASP)	16/1748	32/4013	0.286673	0.959574	0.90671	3015/8900/333932/1021/1017/11065/8363/5594/8341/51343/8881/8348/64682/6233/3021/7311
higher in female	DE transcripts	R-HSA-380270	Recruitment of mitotic centrosome proteins and complexes	16/1748	32/4013	0.286673	0.959574	0.90671	5347/4751/3320/1454/10383/9793/23332/1781/7531/1639/5048/983/84131/10121/984/5518
higher in female	DE transcripts	R-HSA-380287	Centrosome maturation	16/1748	32/4013	0.286673	0.959574	0.90671	5347/4751/3320/1454/10383/9793/23332/1781/7531/1639/5048/983/84131/10121/984/5518
higher in female	DE transcripts	R-HSA-5617833	Cilium Assembly	45/1748	96/4013	0.287125	0.959574	0.90671	5347/7278/4751/3320/50807/79809/149371/5147/3842/10575/6950/23265/26160/9742/1454/22948/10576/10383/57539/6608/11336/9793/57560/23332/10013/55764/57728/10694/22920/7203/1781/7531/1639/79969/5048/983/55763/84131/10121/8729/5518/8100/55770/55212/6010
higher in female	DE transcripts	R-HSA-8878171	Transcriptional regulation by RUNX1	47/1748	101/4013	0.304278	1	0.94491	3015/5682/333932/6597/1021/58508/648/894/5685/5695/5688/2625/1022/192669/8363/196528/22955/5701/1911/122809/5708/1460/8312/3276/57492/8341/5706/5781/5694/6605/6601/1514/28996/8348/1457/861/5719/6938/4602/6233/3021/25942/26523/1387/55193/7311/1513
higher in female	DE transcripts	R-HSA-5620922	BBSome-mediated cargo-targeting to cilium	8/1748	15/4013	0.304894	1	0.94491	10575/6950/22948/10576/6608/10694/7203/55212
higher in female	DE transcripts	R-HSA-975634	Retinoid metabolism and transport	8/1748	15/4013	0.304894	1	0.94491	4035/5406/10082/2262/29967/51109/57016/375790
higher in female	DE transcripts	R-HSA-1483249	Inositol phosphate metabolism	14/1748	28/4013	0.307255	1	0.94491	51196/3707/5335/9562/5332/3705/11163/64768/51477/8867/5728/66036/9807/5331
higher in female	DE transcripts	R-HSA-109606	Intrinsic Pathway for Apoptosis	7/1748	13/4013	0.316955	1	0.94491	7534/331/840/317/7531/10000/8626
higher in female	DE transcripts	R-HSA-1474290	Collagen formation	13/1748	26/4013	0.318583	1	0.94491	1520/64175/7837/1301/5033/5034/1514/1508/5351/1288/8974/1280/9313
higher in female	DE transcripts	R-HSA-180786	Extension of Telomeres	13/1748	26/4013	0.318583	1	0.94491	10714/5982/1763/23649/1736/55651/6117/5422/3978/5984/6118/10856/5983
higher in female	DE transcripts	R-HSA-194840	Rho GTPase cycle	23/1748	48/4013	0.319024	1	0.94491	10672/6655/10276/2/7204/394/57522/201176/29127/80728/23365/90627/9639/57449/57569/1894/9886/8874/50649/9828/57584/121512/84986
higher in female	DE transcripts	R-HSA-73886	Chromosome Maintenance	18/1748	37/4013	0.320762	1	0.94491	3015/10714/5982/1763/23649/1736/55651/8363/6117/5422/8341/3978/5984/8348/5928/6118/10856/5983
higher in female	DE transcripts	R-HSA-72306	tRNA processing	40/1748	86/4013	0.325735	1	0.94491	4927/112858/55687/79691/115708/54931/53371/5903/23225/55621/348180/54517/24140/51095/9631/221078/10762/11260/60487/51605/54901/7175/54482/8086/54888/25821/4928/80324/4234/55644/81890/1478/134637/127253/63892/5901/10940/1787/29894/54802
higher in female	DE transcripts	R-HSA-140877	Formation of Fibrin Clot (Clotting Cascade)	6/1748	11/4013	0.330153	1	0.94491	7035/3818/5547/708/2/2147
higher in female	DE transcripts	R-HSA-69166	Removal of the Flap Intermediate	6/1748	11/4013	0.330153	1	0.94491	10714/1763/23649/6117/5422/6118
higher in female	DE transcripts	R-HSA-977444	GABA B receptor activation	6/1748	11/4013	0.330153	1	0.94491	107/111/9568/115/2770/3768
higher in female	DE transcripts	R-HSA-991365	Activation of GABAB receptors	6/1748	11/4013	0.330153	1	0.94491	107/111/9568/115/2770/3768
higher in female	DE transcripts	R-HSA-2029482	Regulation of actin dynamics for phagocytic cup formation	17/1748	35/4013	0.331901	1	0.94491	4644/3320/26999/695/5594/10810/7454/9844/10006/60/10092/10094/1793/4651/10097/5747/4641
higher in female	DE transcripts	R-HSA-6788656	Histidine, lysine, phenylalanine, tyrosine, proline and tryptophan catabolism	17/1748	35/4013	0.331901	1	0.94491	10157/6999/138199/3242/8564/2184/23498/2639/131669/4967/1743/6898/10841/144193/501/3034/5053
higher in female	DE transcripts	R-HSA-397014	Muscle contraction	26/1748	55/4013	0.334802	1	0.94491	2626/775/54207/7273/4633/3708/818/1756/4638/477/4882/80228/4881/93589/478/28996/3768/3775/10580/4624/88/492/5062/444/6262/5829
higher in female	DE transcripts	R-HSA-73887	Death Receptor Signalling	26/1748	55/4013	0.334802	1	0.94491	5664/10672/331/6655/5584/10276/55851/26574/7204/55512/6868/3066/23365/7531/8567/9639/57449/1894/6233/8874/50649/10399/7311/9828/121512/23385
higher in female	DE transcripts	R-HSA-380320	Recruitment of NuMA to mitotic centrosomes	16/1748	33/4013	0.343715	1	0.94491	5347/7278/4751/3320/1454/10383/9793/23332/1781/7531/1639/5048/983/84131/10121/5518
higher in female	DE transcripts	R-HSA-5696400	Dual Incision in GG-NER	16/1748	33/4013	0.343715	1	0.94491	2968/10714/5982/6117/1642/2965/142/2072/5984/2067/7507/6233/6118/5983/7311/2966
higher in female	DE transcripts	R-HSA-1638091	Heparan sulfate/heparin (HS-GAG) metabolism	11/1748	22/4013	0.343844	1	0.94491	2132/138050/4669/1464/9653/10082/2262/8509/375790/2990/9394
higher in female	DE transcripts	R-HSA-5656169	Termination of translesion DNA synthesis	11/1748	22/4013	0.343844	1	0.94491	10714/5982/9100/6117/5429/5984/51455/6233/6118/5983/7311
higher in female	DE transcripts	R-HSA-69052	Switching of origins to a post-replicative state	33/1748	71/4013	0.350516	1	0.94491	8900/5682/23595/4175/990/5685/5695/5688/4998/4172/1017/11065/23594/5701/898/6502/4999/5708/5000/5706/5694/4174/4176/51343/8881/4171/8454/4173/5719/64682/6233/7311/81620
higher in female	DE transcripts	R-HSA-177243	Interactions of Rev with host cellular proteins	15/1748	31/4013	0.356286	1	0.94491	7514/4927/3837/53371/5903/23225/1104/9631/10762/5905/7175/8086/4928/5901/5902
higher in female	DE transcripts	R-HSA-5693606	DNA Double Strand Break Response	15/1748	31/4013	0.356286	1	0.94491	8924/3838/672/7341/11200/8363/7468/7329/8341/580/5536/8348/10524/6233/7311
higher in female	DE transcripts	R-HSA-6802952	Signaling by BRAF and RAF fusions	15/1748	31/4013	0.356286	1	0.94491	1445/8826/673/5594/8087/54845/27044/408/10827/4140/3690/60/22906/9444/409
higher in female	DE transcripts	R-HSA-110373	Resolution of AP sites via the multiple-nucleotide patch replacement pathway	10/1748	20/4013	0.35808	1	0.94491	10714/5982/6117/142/8505/3978/5984/54936/6118/5983
higher in female	DE transcripts	R-HSA-163841	Gamma carboxylation, hypusine formation and arylsulfatase activation	10/1748	20/4013	0.35808	1	0.94491	79672/5045/92715/1725/1938/1984/285362/411/83475/2147
higher in female	DE transcripts	R-HSA-174417	Telomere C-strand (Lagging Strand) Synthesis	10/1748	20/4013	0.35808	1	0.94491	10714/5982/1763/23649/6117/5422/3978/5984/6118/5983
higher in female	DE transcripts	R-HSA-2173789	TGF-beta receptor signaling activates SMADs	10/1748	20/4013	0.35808	1	0.94491	7514/5045/5499/2280/9372/6233/57154/7311/10273/867
higher in female	DE transcripts	R-HSA-429947	Deadenylation of mRNA	10/1748	20/4013	0.35808	1	0.94491	23019/9924/1974/246175/4849/1981/10605/9775/23318/29883
higher in female	DE transcripts	R-HSA-75105	Fatty acyl-CoA biosynthesis	10/1748	20/4013	0.35808	1	0.94491	2180/197322/81616/6319/2182/79993/47/31/9374/201562
higher in female	DE transcripts	R-HSA-141424	Amplification of signal from the kinetochores	19/1748	40/4013	0.363017	1	0.94491	7514/5347/1062/991/6232/3796/5903/8379/4085/81930/9793/23332/81565/5905/1781/4928/5048/5528/5518
higher in female	DE transcripts	R-HSA-141444	Amplification of signal from unattached kinetochores via a MAD2 inhibitory signal	19/1748	40/4013	0.363017	1	0.94491	7514/5347/1062/991/6232/3796/5903/8379/4085/81930/9793/23332/81565/5905/1781/4928/5048/5528/5518
higher in female	DE transcripts	R-HSA-73777	RNA Polymerase I Chain Elongation	14/1748	29/4013	0.369709	1	0.94491	3015/333932/2968/5437/1022/8363/2965/8341/11335/7343/8348/221830/3021/2966
higher in female	DE transcripts	R-HSA-3000171	Non-integrin membrane-ECM interactions	9/1748	18/4013	0.373667	1	0.94491	1756/3911/1301/375790/3690/1288/780/1280/51399
higher in female	DE transcripts	R-HSA-6802948	Signaling by high-kinase activity BRAF mutants	9/1748	18/4013	0.373667	1	0.94491	1445/8826/673/5594/408/4140/3690/60/409
higher in female	DE transcripts	R-HSA-1280218	Adaptive Immune System	128/1748	287/4013	0.37855	1	0.94491	55294/1445/57674/1062/7278/5682/8453/1520/1075/55182/10112/10075/7326/7534/5966/8924/122769/3831/3708/5335/25898/3093/8065/9354/991/92912/3796/5685/5295/3832/5695/5688/9520/7325/2534/6464/11065/695/3695/164/5701/6502/1175/10383/9730/2280/5530/7317/375/5708/140739/81930/9604/84961/55176/80228/9320/9690/55860/7454/1519/1509/5706/5781/114907/2475/5694/4591/23014/54461/1512/29127/26268/142678/22920/1…
higher in female	DE transcripts	R-HSA-68877	Mitotic Prometaphase	38/1748	83/4013	0.380126	1	0.94491	7514/5347/1062/7278/4751/23063/3320/991/6232/3796/5903/8379/4085/10274/1454/9133/64151/10383/81930/1460/9793/23332/81565/10735/5905/891/1781/7531/4928/1639/1457/5048/983/8243/84131/10121/5528/5518
higher in female	DE transcripts	R-HSA-73762	RNA Polymerase I Transcription Initiation	13/1748	27/4013	0.384101	1	0.94491	2968/1108/5437/1022/2965/3066/7343/5928/53615/221830/9112/54700/2966
higher in female	DE transcripts	R-HSA-74752	Signaling by Insulin receptor	13/1748	27/4013	0.384101	1	0.94491	5289/3643/535/5295/6464/51382/3667/527/5594/5781/528/2263/9296
higher in female	DE transcripts	R-HSA-1433557	Signaling by SCF-KIT	8/1748	16/4013	0.390911	1	0.94491	1111/5295/2534/5781/10019/2241/6777/867
higher in female	DE transcripts	R-HSA-1650814	Collagen biosynthesis and modifying enzymes	8/1748	16/4013	0.390911	1	0.94491	64175/1301/5033/5034/5351/1288/8974/1280
higher in female	DE transcripts	R-HSA-1855204	Synthesis of IP3 and IP4 in the cytosol	8/1748	16/4013	0.390911	1	0.94491	51196/3707/5335/5332/3705/8867/5728/5331
higher in female	DE transcripts	R-HSA-3296482	Defects in vitamin and cofactor metabolism	8/1748	16/4013	0.390911	1	0.94491	5095/27249/56922/4548/64087/8029/31/4552
higher in female	DE transcripts	R-HSA-3560782	Diseases associated with glycosaminoglycan metabolism	8/1748	16/4013	0.390911	1	0.94491	2132/9060/1464/10082/2262/2683/375790/22856
higher in female	DE transcripts	R-HSA-4641262	Disassembly of the destruction complex and recruitment of AXIN to the membrane	8/1748	16/4013	0.390911	1	0.94491	857/4040/8312/2932/1499/5528/5518/4041
higher in female	DE transcripts	R-HSA-74751	Insulin receptor signalling cascade	8/1748	16/4013	0.390911	1	0.94491	5289/3643/5295/6464/3667/5594/5781/2263
higher in female	DE transcripts	R-HSA-8956321	Nucleotide salvage	8/1748	16/4013	0.390911	1	0.94491	51292/3251/1890/54963/100/7083/7371/271
higher in female	DE transcripts	R-HSA-1912408	Pre-NOTCH Transcription and Translation	7/1748	14/4013	0.410242	1	0.94491	192669/4851/5584/26523/1387/4853/22938
higher in female	DE transcripts	R-HSA-2173788	Downregulation of TGF-beta receptor signaling	7/1748	14/4013	0.410242	1	0.94491	7514/5499/9372/6233/57154/7311/10273
higher in female	DE transcripts	R-HSA-8863795	Downregulation of ERBB2 signaling	7/1748	14/4013	0.410242	1	0.94491	3320/8065/10000/10193/6233/7311/10273
higher in female	DE transcripts	R-HSA-6785807	Interleukin-4 and 13 signaling	11/1748	23/4013	0.416406	1	0.94491	4312/3312/3320/5295/2625/3911/6095/7184/6624/3091/6935
higher in female	DE transcripts	R-HSA-1483255	PI Metabolism	19/1748	41/4013	0.417225	1	0.94491	5289/22876/55697/375775/5295/8898/375/90809/54477/8897/55361/55613/8867/5783/8394/22908/6305/5728/66036
higher in female	DE transcripts	R-HSA-6798695	Neutrophil degranulation	92/1748	207/4013	0.422842	1	0.94491	55832/3312/8826/23593/1520/1075/290/10075/138050/2495/535/5547/3320/1654/3146/3837/4125/2444/8288/5695/26578/2548/1915/967/56888/4282/80331/2683/51382/23406/5701/10576/8694/527/5594/10383/5708/124583/1460/9588/23200/6616/317/55860/10450/1509/1512/10694/3310/51125/4257/23197/1508/221/9535/4311/10092/94103/2990/6836/1650/2992/6386/1938/161/175/5719/84766/5036/10097/57020/8972/3614/4126/47/51209/111…
higher in female	DE transcripts	R-HSA-168898	Toll-Like Receptors Cascades	26/1748	57/4013	0.426248	1	0.94491	1520/5289/3146/5602/57162/695/4208/1849/5594/7184/5781/1514/7322/1508/51135/7323/5609/1759/8454/23098/6233/4791/7311/5528/5518/1513
higher in female	DE transcripts	R-HSA-5250941	Negative epigenetic regulation of rRNA expression	18/1748	39/4013	0.431486	1	0.94491	3015/333932/2968/1789/5437/1022/8363/1786/2965/8341/3066/7343/8348/221830/3021/25942/23411/2966
higher in female	DE transcripts	R-HSA-1566948	Elastic fibre formation	6/1748	12/4013	0.432297	1	0.94491	5045/8516/3690/652/2200/4236
higher in female	DE transcripts	R-HSA-174411	Polymerase switching on the C-strand of the telomere	6/1748	12/4013	0.432297	1	0.94491	10714/5982/23649/5422/5984/5983
higher in female	DE transcripts	R-HSA-3214842	HDMs demethylate histones	6/1748	12/4013	0.432297	1	0.94491	333932/8363/22992/23081/23210/10765
higher in female	DE transcripts	R-HSA-390918	Peroxisomal lipid metabolism	6/1748	12/4013	0.432297	1	0.94491	10455/1384/23417/6342/8310/5264
higher in female	DE transcripts	R-HSA-5673000	RAF activation	6/1748	12/4013	0.432297	1	0.94491	673/4140/8315/5528/5245/5518
higher in female	DE transcripts	R-HSA-6804115	TP53 regulates transcription of additional cell cycle genes whose exact role in the p53 pathway remain uncertain	6/1748	12/4013	0.432297	1	0.94491	23019/10769/246175/4849/995/29883
higher in female	DE transcripts	R-HSA-69091	Polymerase switching	6/1748	12/4013	0.432297	1	0.94491	10714/5982/23649/5422/5984/5983
higher in female	DE transcripts	R-HSA-69109	Leading Strand Synthesis	6/1748	12/4013	0.432297	1	0.94491	10714/5982/23649/5422/5984/5983
higher in female	DE transcripts	R-HSA-75876	Synthesis of very long-chain fatty acyl-CoAs	6/1748	12/4013	0.432297	1	0.94491	2180/197322/81616/2182/79993/201562
higher in female	DE transcripts	R-HSA-77387	Insulin receptor recycling	6/1748	12/4013	0.432297	1	0.94491	3643/535/51382/527/528/9296
higher in female	DE transcripts	R-HSA-8955332	Carboxyterminal post-translational modifications of tubulin	6/1748	12/4013	0.432297	1	0.94491	7278/10383/9654/23093/23170/60509
higher in female	DE transcripts	R-HSA-165054	Rev-mediated nuclear export of HIV RNA	14/1748	30/4013	0.433638	1	0.94491	7514/4927/53371/5903/23225/1104/9631/10762/5905/7175/8086/4928/5901/5902
higher in female	DE transcripts	R-HSA-5693565	Recruitment and ATM-mediated phosphorylation of repair and signaling proteins at DNA double strand breaks	14/1748	30/4013	0.433638	1	0.94491	8924/672/7341/11200/8363/7468/7329/8341/580/5536/8348/10524/6233/7311
higher in female	DE transcripts	R-HSA-2173793	Transcriptional activity of SMAD2/SMAD3:SMAD4 heterotrimer	10/1748	21/4013	0.434731	1	0.94491	8812/142/5933/8239/7323/4221/6233/7311/892/22938
higher in female	DE transcripts	R-HSA-6782135	Dual incision in TC-NER	25/1748	55/4013	0.438779	1	0.94491	5436/2968/10714/5982/27339/5437/1022/6117/1642/9716/2965/2072/7874/10450/5984/2067/7507/91603/6233/6118/5983/56949/7311/2966/57461
higher in female	DE transcripts	R-HSA-2029480	Fcgamma receptor (FCGR) dependent phagocytosis	21/1748	46/4013	0.442563	1	0.94491	4644/3320/3708/5335/5295/2534/26999/695/5594/10810/7454/9844/10006/60/10092/10094/1793/4651/10097/5747/4641
higher in female	DE transcripts	R-HSA-110313	Translesion synthesis by Y family DNA polymerases bypasses lesions on DNA template	13/1748	28/4013	0.4507	1	0.94491	10714/5982/9100/25898/6117/5429/5984/83932/51455/6233/6118/5983/7311
higher in female	DE transcripts	R-HSA-199418	Negative regulation of the PI3K/AKT network	13/1748	28/4013	0.4507	1	0.94491	3643/5295/2534/3667/5594/5781/51135/2263/10000/8394/5528/5518/5728
higher in female	DE transcripts	R-HSA-5693571	Nonhomologous End-Joining (NHEJ)	13/1748	28/4013	0.4507	1	0.94491	8924/672/7341/8363/7468/55183/8341/580/8348/22976/10524/27434/55775
higher in female	DE transcripts	R-HSA-68867	Assembly of the pre-replicative complex	24/1748	53/4013	0.451813	1	0.94491	5682/23595/4175/990/5685/5695/5688/4998/4172/23594/5701/4999/5708/5000/5706/5694/4174/4176/4171/4173/5719/6233/7311/81620
higher in female	DE transcripts	R-HSA-1614635	Sulfur amino acid metabolism	9/1748	19/4013	0.454881	1	0.94491	1491/102724560/191/6821/4507/1468/51380/4548/4552
higher in female	DE transcripts	R-HSA-2142753	Arachidonic acid metabolism	9/1748	19/4013	0.454881	1	0.94491	27306/158584/2876/64174/1573/113612/1558/2166/1800
higher in female	DE transcripts	R-HSA-512988	Interleukin-3, 5 and GM-CSF signaling	9/1748	19/4013	0.454881	1	0.94491	7534/5295/2534/6464/5781/6777/6233/7311/867
higher in female	DE transcripts	R-HSA-5696397	Gap-filling DNA repair synthesis and ligation in GG-NER	9/1748	19/4013	0.454881	1	0.94491	10714/5982/6117/3978/5984/6233/6118/5983/7311
higher in female	DE transcripts	R-HSA-8848021	Signaling by PTK6	9/1748	19/4013	0.454881	1	0.94491	1017/898/9844/3091/1793/6233/7311/5829/867
higher in female	DE transcripts	R-HSA-9006927	Signaling by Non-Receptor Tyrosine Kinases	9/1748	19/4013	0.454881	1	0.94491	1017/898/9844/3091/1793/6233/7311/5829/867
higher in female	DE transcripts	R-HSA-8978868	Fatty acid metabolism	38/1748	85/4013	0.456396	1	0.94491	3030/80221/27306/158584/5095/35/2876/64174/6584/414149/2180/1573/113612/6256/197322/10455/1384/23417/33/81616/6342/8310/5563/6319/1558/2182/79993/1632/47/31/1374/1571/2166/9374/5264/1565/1800/201562
higher in female	DE transcripts	R-HSA-1839124	FGFR1 mutant receptor activation	5/1748	10/4013	0.458076	1	0.94491	5295/1523/6777/11052/399687
higher in female	DE transcripts	R-HSA-1980150	Signaling by NOTCH4	5/1748	10/4013	0.458076	1	0.94491	5664/28514/55851/23385/102
higher in female	DE transcripts	R-HSA-198725	Nuclear Events (kinase and transcription factor activation)	5/1748	10/4013	0.458076	1	0.94491	4208/1849/5594/5528/5518
higher in female	DE transcripts	R-HSA-198753	ERK/MAPK targets	5/1748	10/4013	0.458076	1	0.94491	4208/1849/5594/5528/5518
higher in female	DE transcripts	R-HSA-205043	NRIF signals cell death from the nucleus	5/1748	10/4013	0.458076	1	0.94491	5664/55851/6233/7311/23385
higher in female	DE transcripts	R-HSA-2129379	Molecules associated with elastic fibres	5/1748	10/4013	0.458076	1	0.94491	8516/3690/652/2200/4236
higher in female	DE transcripts	R-HSA-2172127	DAP12 interactions	5/1748	10/4013	0.458076	1	0.94491	5335/5295/2534/6464/695
higher in female	DE transcripts	R-HSA-2424491	DAP12 signaling	5/1748	10/4013	0.458076	1	0.94491	5335/5295/2534/6464/695
higher in female	DE transcripts	R-HSA-6805567	Keratinization	5/1748	10/4013	0.458076	1	0.94491	5045/7051/23254/63036/6768
higher in female	DE transcripts	R-HSA-6809371	Formation of the cornified envelope	5/1748	10/4013	0.458076	1	0.94491	5045/7051/23254/63036/6768
higher in female	DE transcripts	R-HSA-74259	Purine catabolism	5/1748	10/4013	0.458076	1	0.94491	2876/22978/79873/3704/7498
higher in female	DE transcripts	R-HSA-8964038	LDL clearance	5/1748	10/4013	0.458076	1	0.94491	1175/1213/4864/161/10577
higher in female	DE transcripts	R-HSA-211945	Phase I - Functionalization of compounds	16/1748	35/4013	0.462474	1	0.94491	285440/1591/1066/1573/113612/6256/217/405/128/1577/5447/1558/1571/874/84532/1565
higher in female	DE transcripts	R-HSA-425366	Transport of bile salts and organic acids, metal ions and amine compounds	16/1748	35/4013	0.462474	1	0.94491	6584/7779/60482/55532/23446/6005/6529/7780/148867/861/84102/6531/6539/114134/30061/7922
higher in female	DE transcripts	R-HSA-212436	Generic Transcription Pathway	183/1748	417/4013	0.463503	1	0.94491	55294/3015/8900/7421/5875/8726/5436/5682/10419/333932/2968/2626/112858/23019/7534/1111/6597/11073/1021/5982/6241/1763/58508/672/1108/5300/648/23468/894/7341/6790/5685/545/5695/5688/5437/11200/5888/2625/2962/1022/1017/192669/4851/3329/8363/196528/6117/22955/641/26155/8812/8178/83860/10769/7068/9310/83990/5701/10025/7771/6874/1911/898/6502/122809/246175/5594/84449/6095/7703/2965/142/51755/5708/2730…
higher in female	DE transcripts	R-HSA-202733	Cell surface interactions at the vascular wall	12/1748	26/4013	0.469055	1	0.94491	4312/857/5335/5295/2534/6464/4282/11136/5781/23759/3690/2147
higher in female	DE transcripts	R-HSA-3214815	HDACs deacetylate histones	12/1748	26/4013	0.469055	1	0.94491	333932/1108/79718/8363/221613/8341/3066/83933/8348/5928/53615/9112
higher in female	DE transcripts	R-HSA-166520	Signaling by NTRKs	19/1748	42/4013	0.471793	1	0.94491	5045/5335/10126/5295/673/2534/6464/4208/3667/1849/1175/5594/5781/1213/1759/161/2904/5528/5518
higher in female	DE transcripts	R-HSA-174048	APC/C:Cdc20 mediated degradation of Cyclin B	8/1748	17/4013	0.477259	1	0.94491	991/11065/8881/891/983/64682/6233/7311
higher in female	DE transcripts	R-HSA-2022090	Assembly of collagen fibrils and other multimeric structures	8/1748	17/4013	0.477259	1	0.94491	1520/7837/1301/1514/1508/1288/1280/9313
higher in female	DE transcripts	R-HSA-8949215	Mitochondrial calcium ion transport	8/1748	17/4013	0.477259	1	0.94491	11331/8165/3954/9512/80024/55486/7417/5245
higher in female	DE transcripts	R-HSA-983695	Antigen activates B Cell Receptor (BCR) leading to generation of second messengers	8/1748	17/4013	0.477259	1	0.94491	3708/5335/5295/2534/6464/695/80228/867
higher in female	DE transcripts	R-HSA-187037	Signaling by NTRK1 (TRKA)	15/1748	33/4013	0.47937	1	0.94491	5335/10126/5295/673/6464/4208/3667/1849/1175/5594/1213/1759/161/5528/5518
higher in female	DE transcripts	R-HSA-2980736	Peptide hormone metabolism	18/1748	40/4013	0.487507	1	0.94491	4644/1636/2626/290/149371/23265/11336/5122/1509/4311/2028/148867/43/1499/1363/55763/5873/55770
higher in female	DE transcripts	R-HSA-1227986	Signaling by ERBB2	11/1748	24/4013	0.488898	1	0.94491	3320/5335/8065/5295/2534/6464/10000/10193/6233/7311/10273
higher in female	DE transcripts	R-HSA-5663213	RHO GTPases Activate WASPs and WAVEs	11/1748	24/4013	0.488898	1	0.94491	26999/695/5594/10810/7454/10006/60/10092/10094/10097/5747
higher in female	DE transcripts	R-HSA-6794361	Neurexins and neuroligins	11/1748	24/4013	0.488898	1	0.94491	26037/23136/2915/57669/57502/54413/341359/2904/28988/22829/320
higher in female	DE transcripts	R-HSA-416482	G alpha (12/13) signalling events	14/1748	31/4013	0.497339	1	0.94491	5295/10672/148/6655/10276/7204/23365/9639/57449/1894/8874/50649/9828/121512
higher in female	DE transcripts	R-HSA-8953897	Cellular responses to external stimuli	105/1748	240/4013	0.50114	1	0.94491	3015/8900/8726/3312/7278/5682/333932/8453/2288/4927/5289/3320/1021/25842/6647/648/818/5602/2876/51182/53371/5685/5903/545/5695/23225/5688/1915/55626/10294/1017/192669/11065/8363/4520/50488/6117/22955/3313/5701/1911/898/7266/318/259217/5594/10383/7290/5034/5708/26100/9631/9588/405/10762/55860/2146/8341/10013/5706/79065/2475/5694/3310/7322/7323/51343/3091/8881/5609/7175/8348/1781/7531/2113/8086/740…
higher in female	DE transcripts	R-HSA-1538133	G0 and Early G1	7/1748	15/4013	0.502421	1	0.94491	8900/990/1017/898/5933/983/5928
higher in female	DE transcripts	R-HSA-429958	mRNA decay by 3' to 5' exoribonuclease	7/1748	15/4013	0.502421	1	0.94491	51013/6499/54512/22894/10767/56915/28960
higher in female	DE transcripts	R-HSA-8876725	Protein methylation	7/1748	15/4013	0.502421	1	0.94491	10196/3312/1915/6187/196483/1938/22944
higher in female	DE transcripts	R-HSA-427413	NoRC negatively regulates rRNA expression	17/1748	38/4013	0.504036	1	0.94491	3015/333932/2968/1789/5437/1022/8363/1786/2965/8341/3066/7343/8348/221830/3021/25942/2966
higher in female	DE transcripts	R-HSA-5696399	Global Genome Nucleotide Excision Repair (GG-NER)	27/1748	61/4013	0.505147	1	0.94491	2968/93973/10714/5982/7341/4798/1022/6117/10445/1642/54617/2965/142/2072/7329/51138/3978/5984/60/2067/8554/7507/6233/6118/5983/7311/2966
higher in female	DE transcripts	R-HSA-5696398	Nucleotide Excision Repair	37/1748	84/4013	0.506061	1	0.94491	5436/2968/93973/10714/5982/27339/7341/4798/5437/1022/6117/10445/1642/9716/8178/54617/2965/142/2072/7874/7329/10450/51138/3978/5984/60/2067/8554/7507/91603/6233/6118/5983/56949/7311/2966/57461
higher in female	DE transcripts	R-HSA-5663202	Diseases of signal transduction	84/1748	192/4013	0.506705	1	0.94491	55294/1445/22916/5436/5682/8826/5664/3320/5335/5685/5295/5695/5688/79718/5437/673/2534/6464/2962/4686/4851/200734/64840/28514/4763/5701/1523/3667/55851/5594/9148/2280/8087/5708/4040/54845/8312/10013/5706/5781/2475/6868/5694/3066/27044/142678/408/57534/10827/4140/9759/3690/60/83933/1488/2263/9372/10000/6777/11052/8454/22906/2932/1499/5719/8315/153090/399687/6233/8658/1387/7311/5528/5245/9444/5518/…
higher in female	DE transcripts	R-HSA-388841	Costimulation by the CD28 family	10/1748	22/4013	0.51047	1	0.94491	1445/5295/2534/5781/2475/5063/10000/5062/5528/5518
higher in female	DE transcripts	R-HSA-936837	Ion transport by P-type ATPases	10/1748	22/4013	0.51047	1	0.94491	818/23400/477/23200/478/492/57198/374868/57194/344905
higher in female	DE transcripts	R-HSA-6782210	Gap-filling DNA repair synthesis and ligation in TC-NER	23/1748	52/4013	0.514493	1	0.94491	5436/2968/10714/5982/27339/5437/1022/6117/1642/9716/2965/7874/10450/3978/5984/91603/6233/6118/5983/56949/7311/2966/57461
higher in female	DE transcripts	R-HSA-3301854	Nuclear Pore Complex (NPC) Disassembly	13/1748	29/4013	0.516506	1	0.94491	4927/53371/5903/23225/9133/140609/9631/10762/891/7175/8086/4928/983
higher in female	DE transcripts	R-HSA-201681	TCF dependent signaling in response to WNT	42/1748	96/4013	0.524535	1	0.94491	7514/3015/5682/333932/7534/6597/857/81847/5685/5695/5688/8363/331/1454/5701/5708/4040/1460/8312/8341/5706/5694/8348/59352/1457/10524/2932/1499/5719/7091/6932/4221/6233/6259/8658/3021/1387/7311/5528/5518/4041/6659
higher in female	DE transcripts	R-HSA-8948751	Regulation of PTEN stability and activity	22/1748	50/4013	0.529486	1	0.94491	5682/81847/2444/5685/5695/5688/331/5701/5708/1460/5706/5694/11060/23608/10000/1457/5719/6233/8658/7311/10273/5728
higher in female	DE transcripts	R-HSA-2871796	FCERI mediated MAPK activation	6/1748	13/4013	0.531161	1	0.94491	5335/5602/6464/5594/5609/5062
higher in female	DE transcripts	R-HSA-450282	MAPK targets/ Nuclear events mediated by MAP kinases	6/1748	13/4013	0.531161	1	0.94491	5602/4208/1849/5594/5528/5518
higher in female	DE transcripts	R-HSA-5655302	Signaling by FGFR1 in disease	6/1748	13/4013	0.531161	1	0.94491	5335/5295/1523/6777/11052/399687
higher in female	DE transcripts	R-HSA-5689896	Ovarian tumor domain proteases	6/1748	13/4013	0.531161	1	0.94491	55593/983/6233/55432/7311/5728
higher in female	DE transcripts	R-HSA-68884	Mitotic Telophase/Cytokinesis	6/1748	13/4013	0.531161	1	0.94491	5347/23063/10112/10274/10735/8243
higher in female	DE transcripts	R-HSA-5668914	Diseases of metabolism	25/1748	57/4013	0.53291	1	0.94491	21/1591/138050/4669/5095/2548/10568/191/113612/27249/23169/56922/95/2990/4548/64087/2992/8029/6233/31/22934/7311/4552/411/5053
higher in female	DE transcripts	R-HSA-3299685	Detoxification of Reactive Oxygen Species	9/1748	20/4013	0.534083	1	0.94491	6647/2876/318/5034/9588/25824/79400/5052/9973
higher in female	DE transcripts	R-HSA-383280	Nuclear Receptor transcription pathway	9/1748	20/4013	0.534083	1	0.94491	7421/7068/6095/6256/29959/6258/5469/2494/10062
higher in female	DE transcripts	R-HSA-68875	Mitotic Prophase	28/1748	64/4013	0.53606	1	0.94491	5347/3015/333932/4927/84930/53371/5903/23225/8363/23592/9133/5594/140609/9631/10762/8341/891/7175/8348/7443/8086/55844/4928/387893/983/9663/3021/5518
higher in female	DE transcripts	R-HSA-449147	Signaling by Interleukins	67/1748	154/4013	0.536972	1	0.94491	25930/4312/3312/5682/333932/5784/7534/6597/3320/9446/3146/6647/5602/57162/5685/54014/5295/6950/5695/5688/2625/2534/6464/3911/6627/4282/6655/3313/5701/4208/3667/1849/5780/6175/5594/6095/27250/375/5034/5708/4507/9987/6616/7184/5706/5781/5694/3181/51135/6624/3091/5609/4478/6777/8454/5719/6935/5062/6233/5306/6845/4791/7311/5783/5528/5518/867
higher in female	DE transcripts	R-HSA-5250924	B-WICH complex positively regulates rRNA expression	12/1748	27/4013	0.537019	1	0.94491	3015/333932/5437/8363/8341/60/8348/2932/23451/221830/3021/4641
higher in female	DE transcripts	R-HSA-8936459	RUNX1 regulates genes involved in megakaryocyte differentiation and platelet function	12/1748	27/4013	0.537019	1	0.94491	3015/333932/58508/192669/8363/3276/8341/8348/861/3021/25942/26523
higher in female	DE transcripts	R-HSA-6807070	PTEN Regulation	37/1748	85/4013	0.544345	1	0.94491	8726/5682/1108/81847/648/2444/5685/5695/5688/192669/331/22955/5701/1911/5594/5708/1460/7874/2146/5706/2475/5694/3066/11060/23608/10000/1457/5928/5719/53615/6233/8658/26523/7311/10273/5728/9112
higher in female	DE transcripts	R-HSA-9006934	Signaling by Receptor Tyrosine Kinases	78/1748	180/4013	0.554174	1	0.94491	1445/22916/5436/5664/5289/3643/1111/535/5045/3320/857/3708/2321/5335/10126/8065/5295/5437/673/2534/6464/2962/3911/4686/200734/3083/1301/26999/51382/4208/3667/1849/55851/1175/527/5594/10810/54845/8569/5781/8038/2475/6868/9844/10019/10006/528/5063/3690/60/2263/1213/2241/10000/6777/1759/1793/161/1499/10048/10193/5747/5062/9296/6233/8874/1280/2904/3187/7311/5528/5829/5518/10273/23385/102/53834/867
higher in female	DE transcripts	R-HSA-5625740	RHO GTPases activate PKNs	11/1748	25/4013	0.559055	1	0.94491	3015/333932/7534/8363/23081/8341/5586/995/8348/7531/3021
higher in female	DE transcripts	R-HSA-168253	Host Interactions with Influenza Factors	14/1748	32/4013	0.559274	1	0.94491	4927/3838/3837/53371/5903/23225/402569/9631/10762/7175/8086/4928/293/8106
higher in female	DE transcripts	R-HSA-2980766	Nuclear Envelope Breakdown	17/1748	39/4013	0.560097	1	0.94491	5347/4927/53371/5903/23225/23592/9133/140609/9631/10762/891/7175/7443/8086/4928/983/9663
higher in female	DE transcripts	R-HSA-111465	Apoptotic cleavage of cellular proteins	8/1748	18/4013	0.560133	1	0.94491	840/63967/118/1499/5747/2620/28988/2339
higher in female	DE transcripts	R-HSA-179409	APC-Cdc20 mediated degradation of Nek2A	8/1748	18/4013	0.560133	1	0.94491	4751/991/4085/11065/8881/64682/6233/7311
higher in female	DE transcripts	R-HSA-8964043	Plasma lipoprotein clearance	8/1748	18/4013	0.560133	1	0.94491	1175/1213/949/4864/161/8029/10577/10062
higher in female	DE transcripts	R-HSA-166016	Toll Like Receptor 4 (TLR4) Cascade	20/1748	46/4013	0.561235	1	0.94491	3146/5602/57162/695/4208/1849/5594/5781/7322/51135/7323/5609/1759/8454/23098/6233/4791/7311/5528/5518
higher in female	DE transcripts	R-HSA-1483166	Synthesis of PA	5/1748	11/4013	0.564679	1	0.94491	56894/137964/2820/84895/10554
higher in female	DE transcripts	R-HSA-157858	Gap junction trafficking and regulation	5/1748	11/4013	0.564679	1	0.94491	7278/10383/60/1213/1759
higher in female	DE transcripts	R-HSA-1660516	Synthesis of PIPs at the early endosome membrane	5/1748	11/4013	0.564679	1	0.94491	5289/22876/55697/8898/55361
higher in female	DE transcripts	R-HSA-190828	Gap junction trafficking	5/1748	11/4013	0.564679	1	0.94491	7278/10383/60/1213/1759
higher in female	DE transcripts	R-HSA-2173795	Downregulation of SMAD2/3:SMAD4 transcriptional activity	5/1748	11/4013	0.564679	1	0.94491	142/8239/7323/6233/7311
higher in female	DE transcripts	R-HSA-6804760	Regulation of TP53 Activity through Methylation	5/1748	11/4013	0.564679	1	0.94491	10419/11200/387893/6233/7311
higher in female	DE transcripts	R-HSA-76009	Platelet Aggregation (Plug Formation)	5/1748	11/4013	0.564679	1	0.94491	1445/6464/3690/5747/2147
higher in female	DE transcripts	R-HSA-913709	O-linked glycosylation of mucins	5/1748	11/4013	0.564679	1	0.94491	56913/2589/146712/51809/114805
higher in female	DE transcripts	R-HSA-917977	Transferrin endocytosis and recycling	5/1748	11/4013	0.564679	1	0.94491	535/51382/527/528/9296
higher in female	DE transcripts	R-HSA-983168	Antigen processing: Ubiquitination & Proteasome degradation	67/1748	155/4013	0.565337	1	0.94491	55294/57674/5682/8453/55182/10075/7326/8924/122769/25898/3093/8065/9354/991/92912/5685/5695/5688/9520/7325/11065/5701/6502/9730/7317/5708/140739/9604/84961/9320/9690/5706/114907/5694/4591/23014/54461/26268/142678/7322/7323/51343/8881/57520/23608/27338/7337/6477/8454/26118/5719/26234/10193/64682/114088/6233/7174/93611/26091/57154/7328/131405/7311/80176/22888/10273/9039
higher in female	DE transcripts	R-HSA-69618	Mitotic Spindle Checkpoint	22/1748	51/4013	0.578117	1	0.94491	7514/5347/1062/991/6232/3796/5903/8379/4085/11065/81930/9793/23332/81565/8881/5905/1781/4928/5048/64682/5528/5518
higher in female	DE transcripts	R-HSA-6781827	Transcription-Coupled Nucleotide Excision Repair (TC-NER)	28/1748	65/4013	0.579152	1	0.94491	5436/2968/10714/5982/27339/5437/1022/6117/1642/9716/8178/2965/2072/7874/10450/51138/3978/5984/2067/7507/91603/6233/6118/5983/56949/7311/2966/57461
higher in female	DE transcripts	R-HSA-159227	Transport of the SLBP independent Mature mRNA	13/1748	30/4013	0.579876	1	0.94491	22916/4927/53371/10189/5903/23225/4686/9631/10762/10482/7175/8086/4928
higher in female	DE transcripts	R-HSA-159230	Transport of the SLBP Dependant Mature mRNA	13/1748	30/4013	0.579876	1	0.94491	22916/4927/53371/10189/5903/23225/4686/9631/10762/10482/7175/8086/4928
higher in female	DE transcripts	R-HSA-1912422	Pre-NOTCH Expression and Processing	10/1748	23/4013	0.582828	1	0.94491	5045/56983/192669/4851/2683/5584/26523/1387/4853/22938
higher in female	DE transcripts	R-HSA-2173796	SMAD2/SMAD3:SMAD4 heterotrimer regulates transcription	7/1748	16/4013	0.589151	1	0.94491	8812/5933/4221/6233/7311/892/22938
higher in female	DE transcripts	R-HSA-429914	Deadenylation-dependent mRNA decay	21/1748	49/4013	0.594211	1	0.94491	23019/9924/1974/51013/1656/219988/246175/4849/23644/6499/1981/10605/54512/9775/23318/22894/29883/10767/56915/27257/28960
higher in female	DE transcripts	R-HSA-1500931	Cell-Cell communication	15/1748	35/4013	0.597854	1	0.94491	8826/2318/64398/5295/2534/5584/6711/5781/60/84612/56288/1499/88/5747/5829
higher in female	DE transcripts	R-HSA-1852241	Organelle biogenesis and maintenance	63/1748	147/4013	0.601088	1	0.94491	5347/7278/4751/3054/3320/50807/79809/149371/5147/3842/10575/6950/79718/23265/26160/9742/1454/3313/55735/22948/4208/10576/10383/57539/6608/11336/6256/9793/57560/23332/2746/80205/10013/55764/498/57728/10694/506/22920/7203/10498/1781/7531/23408/5469/513/5563/1639/79969/5048/983/2553/55763/84131/10121/1387/8729/5518/8100/55770/55212/6010/3418
higher in female	DE transcripts	R-HSA-180746	Nuclear import of Rev protein	12/1748	28/4013	0.601758	1	0.94491	4927/3837/53371/5903/23225/1104/9631/10762/7175/8086/4928/5901
higher in female	DE transcripts	R-HSA-8957322	Metabolism of steroids	29/1748	68/4013	0.606854	1	0.94491	6720/7421/1591/6715/3837/5007/79718/4520/6256/7329/6555/80205/3294/10498/6342/4801/5469/3422/8029/6319/10484/10948/31/5901/1387/1717/2224/22937/10062
higher in female	DE transcripts	R-HSA-5684996	MAPK1/MAPK3 signaling	47/1748	110/4013	0.607151	1	0.94491	1445/5682/8826/9693/818/5685/5695/5688/673/2534/6464/200734/4763/5701/3667/1849/5594/6711/5708/5706/5781/5694/408/4140/5536/3690/60/2263/983/88/5719/10048/5747/8315/51332/11221/153090/6233/4684/2904/7311/5528/5245/1850/5518/409/5979
higher in female	DE transcripts	R-HSA-5683057	MAPK family signaling cascades	53/1748	124/4013	0.608211	1	0.94491	7514/1445/5682/8826/9693/818/5685/5695/5688/673/2534/6464/192669/200734/4763/5701/3667/1849/5594/8556/6711/5708/5706/5781/5694/408/5063/4140/5536/3690/60/2263/983/88/5719/10048/5747/5062/8315/51332/11221/153090/6233/4684/2904/26523/7311/5528/5245/1850/5518/409/5979
higher in female	DE transcripts	R-HSA-112040	G-protein mediated events	9/1748	21/4013	0.608596	1	0.94491	107/3708/5332/111/5594/115/2770/5137/5331
higher in female	DE transcripts	R-HSA-112043	PLC beta mediated events	9/1748	21/4013	0.608596	1	0.94491	107/3708/5332/111/5594/115/2770/5137/5331
higher in female	DE transcripts	R-HSA-3906995	Diseases associated with O-glycosylation of proteins	9/1748	21/4013	0.608596	1	0.94491	92949/9215/29954/4851/9037/339366/10418/4853/10585
higher in female	DE transcripts	R-HSA-5601884	PIWI-interacting RNA (piRNA) biogenesis	9/1748	21/4013	0.608596	1	0.94491	5436/54514/84944/3320/5437/56165/9271/91646/54456
higher in female	DE transcripts	R-HSA-5663084	Diseases of carbohydrate metabolism	9/1748	21/4013	0.608596	1	0.94491	138050/4669/2548/2990/2992/6233/22934/7311/411
higher in female	DE transcripts	R-HSA-5674135	MAP2K and MAPK activation	9/1748	21/4013	0.608596	1	0.94491	1445/8826/673/5594/408/4140/3690/60/409
higher in female	DE transcripts	R-HSA-163685	Integration of energy metabolism	20/1748	47/4013	0.61085	1	0.94491	8826/107/775/3708/111/6616/115/7086/2770/5563/293/2776/5207/47/31/79602/5528/5518/5331/10554
higher in female	DE transcripts	R-HSA-176407	Conversion from APC/C:Cdc20 to APC/C:Cdh1 in late anaphase	6/1748	14/4013	0.621851	1	0.94491	991/11065/8556/51343/8881/64682
higher in female	DE transcripts	R-HSA-176412	Phosphorylation of the APC/C	6/1748	14/4013	0.621851	1	0.94491	5347/11065/8881/891/983/64682
higher in female	DE transcripts	R-HSA-5626467	RHO GTPases activate IQGAPs	6/1748	14/4013	0.621851	1	0.94491	7278/8826/10383/60/1499/4221
higher in female	DE transcripts	R-HSA-8853659	RET signaling	6/1748	14/4013	0.621851	1	0.94491	5335/5295/6464/5781/5979/5909
higher in female	DE transcripts	R-HSA-381426	Regulation of Insulin-like Growth Factor (IGF) transport and uptake by Insulin-like Growth Factor Binding Proteins (IGFBPs)	11/1748	26/4013	0.625055	1	0.94491	4312/10130/5034/7184/4241/57104/652/2200/4221/102/2147
higher in female	DE transcripts	R-HSA-6811558	PI5P, PP2A and IER3 Regulate PI3K/AKT Signaling	11/1748	26/4013	0.625055	1	0.94491	3643/5295/2534/3667/5594/5781/51135/2263/8394/5528/5518
higher in female	DE transcripts	R-HSA-174143	APC/C-mediated degradation of cell cycle proteins	27/1748	64/4013	0.63494	1	0.94491	5347/8900/5682/4751/991/6790/5685/5695/5688/4085/1017/11065/5701/6502/8556/5708/5706/5694/51343/8881/891/8454/983/5719/64682/6233/7311
higher in female	DE transcripts	R-HSA-400206	Regulation of lipid metabolism by Peroxisome proliferator-activated receptor alpha (PPARalpha)	27/1748	64/4013	0.63494	1	0.94491	6720/6837/4862/79718/4520/2180/10025/80306/9412/6095/6256/405/80205/10498/4801/5469/9862/90390/25942/1374/1387/112950/2274/376497/10062/892/9282
higher in female	DE transcripts	R-HSA-453276	Regulation of mitotic cell cycle	27/1748	64/4013	0.63494	1	0.94491	5347/8900/5682/4751/991/6790/5685/5695/5688/4085/1017/11065/5701/6502/8556/5708/5706/5694/51343/8881/891/8454/983/5719/64682/6233/7311
higher in female	DE transcripts	R-HSA-5578775	Ion homeostasis	8/1748	19/4013	0.63668	1	0.94491	3708/818/477/80228/478/492/444/6262
higher in female	DE transcripts	R-HSA-73772	RNA Polymerase I Promoter Escape	8/1748	19/4013	0.63668	1	0.94491	2968/5437/1022/2965/7343/221830/54700/2966
higher in female	DE transcripts	R-HSA-5663220	RHO GTPases Activate Formins	24/1748	57/4013	0.637571	1	0.94491	7514/5347/1062/7278/991/6232/3796/5903/8379/4085/10383/81930/9793/23332/81565/5905/6722/60/1781/4928/5048/1730/5528/5518
higher in female	DE transcripts	R-HSA-168276	NS1 Mediated Effects on Host Pathways	13/1748	31/4013	0.639486	1	0.94491	4927/3838/3837/53371/5903/23225/402569/9631/10762/7175/8086/4928/8106
higher in female	DE transcripts	R-HSA-8876198	RAB GEFs exchange GTP for GDP on RABs	21/1748	50/4013	0.641081	1	0.94491	6399/23258/23011/51112/22878/160518/126003/22930/10260/414918/7531/8567/27342/10000/57706/51209/10981/5873/6764/6305/51399
higher in female	DE transcripts	R-HSA-9006936	Signaling by TGF-beta family members	21/1748	50/4013	0.641081	1	0.94491	7514/5045/4090/5499/8812/142/2280/5933/8239/658/7323/9372/56288/4221/6233/57154/7311/10273/892/867/22938
higher in female	DE transcripts	R-HSA-373755	Semaphorin interactions	10/1748	24/4013	0.64992	1	0.94491	3985/3320/2534/9037/5362/5063/23365/2932/80031/5062
higher in female	DE transcripts	R-HSA-5620912	Anchoring of the basal body to the plasma membrane	15/1748	36/4013	0.652427	1	0.94491	5347/4751/3320/1454/10383/9793/23332/1781/7531/1639/5048/983/84131/10121/5518
higher in female	DE transcripts	R-HSA-109704	PI3K Cascade	5/1748	12/4013	0.659237	1	0.94491	5289/5295/3667/5781/2263
higher in female	DE transcripts	R-HSA-1222556	ROS, RNS production in phagocytes	5/1748	12/4013	0.659237	1	0.94491	535/51382/527/528/9296
higher in female	DE transcripts	R-HSA-373753	Nephrin family interactions	5/1748	12/4013	0.659237	1	0.94491	8826/5295/2534/6711/88
higher in female	DE transcripts	R-HSA-399719	Trafficking of AMPA receptors	5/1748	12/4013	0.659237	1	0.94491	818/1739/1175/161/2891
higher in female	DE transcripts	R-HSA-399721	Glutamate binding, activation of AMPA receptors and synaptic plasticity	5/1748	12/4013	0.659237	1	0.94491	818/1739/1175/161/2891
higher in female	DE transcripts	R-HSA-450513	Tristetraprolin (TTP, ZFP36) binds and destabilizes mRNA	5/1748	12/4013	0.659237	1	0.94491	3842/51013/54512/22894/56915
higher in female	DE transcripts	R-HSA-606279	Deposition of new CENPA-containing nucleosomes at the centromere	5/1748	12/4013	0.659237	1	0.94491	3015/8363/8341/8348/5928
higher in female	DE transcripts	R-HSA-774815	Nucleosome assembly	5/1748	12/4013	0.659237	1	0.94491	3015/8363/8341/8348/5928
higher in female	DE transcripts	R-HSA-5620924	Intraflagellar transport	12/1748	29/4013	0.661936	1	0.94491	7278/79809/3842/26160/9742/10383/57539/57560/55764/57728/22920/8100
higher in female	DE transcripts	R-HSA-6811436	COPI-independent Golgi-to-ER retrograde traffic	12/1748	29/4013	0.661936	1	0.94491	7278/56894/10383/22930/55860/23299/2589/1781/1639/5048/84516/10121
higher in female	DE transcripts	R-HSA-73884	Base Excision Repair	12/1748	29/4013	0.661936	1	0.94491	10714/5982/6117/7374/142/8505/3978/5984/11284/54936/6118/5983
higher in female	DE transcripts	R-HSA-73933	Resolution of Abasic Sites (AP sites)	12/1748	29/4013	0.661936	1	0.94491	10714/5982/6117/7374/142/8505/3978/5984/11284/54936/6118/5983
higher in female	DE transcripts	R-HSA-3700989	Transcriptional Regulation by TP53	86/1748	203/4013	0.663593	1	0.94491	8900/5875/5436/10419/2968/112858/23019/7534/1111/11073/5982/1763/672/1108/5300/6790/545/5437/11200/2962/1022/1017/192669/6117/641/26155/8812/8178/83860/10769/83990/6874/898/246175/2965/51755/4849/1460/90809/7874/5933/3276/317/580/8445/2475/995/3066/5984/891/28996/7156/10498/7531/10000/55215/5563/1457/10524/25824/387893/983/5928/29883/53615/7248/11198/57103/8626/22974/6233/8148/6118/9156/26523/598…
higher in female	DE transcripts	R-HSA-1630316	Glycosaminoglycan metabolism	17/1748	41/4013	0.664213	1	0.94491	10057/2132/138050/9060/4669/1464/9653/10082/2262/2683/8509/375790/2990/11261/9394/411/22856
higher in female	DE transcripts	R-HSA-556833	Metabolism of lipids	144/1748	338/4013	0.664781	1	0.94491	6720/7421/3030/80221/1591/54675/27306/5289/85465/158584/857/1103/6715/22876/6837/55697/3837/5095/4862/35/2876/392636/5007/375775/1120/5295/79718/64174/6584/4520/56894/84188/414149/5499/2180/8898/10025/80306/137964/8694/9412/1573/113612/6095/6901/375/55512/6256/1460/90809/9791/405/50640/7329/2820/6555/80205/55500/8611/142891/10390/197322/10455/23446/221/64850/1384/5833/3294/23417/33/10498/81616/94…
higher in female	DE transcripts	R-HSA-5218920	VEGFR2 mediated vascular permeability	7/1748	17/4013	0.667475	1	0.94491	3320/857/2475/5063/10000/1499/5062
higher in female	DE transcripts	R-HSA-5651801	PCNA-Dependent Long Patch Base Excision Repair	7/1748	17/4013	0.667475	1	0.94491	10714/5982/6117/3978/5984/6118/5983
higher in female	DE transcripts	R-HSA-8978934	Metabolism of cofactors	7/1748	17/4013	0.667475	1	0.94491	3320/57107/6697/1719/2643/23590/84274
higher in female	DE transcripts	R-HSA-2187338	Visual phototransduction	14/1748	34/4013	0.672972	1	0.94491	4035/285440/5406/10082/2262/9397/29967/51109/57016/375790/2342/2339/121214/6010
higher in female	DE transcripts	R-HSA-4615885	SUMOylation of DNA replication proteins	14/1748	34/4013	0.672972	1	0.94491	4927/7341/6790/53371/5903/23225/7150/9631/10762/7329/5905/7175/8086/4928
higher in female	DE transcripts	R-HSA-166166	MyD88-independent TLR4 cascade	16/1748	39/4013	0.683204	1	0.94491	3146/5602/4208/1849/5594/5781/7322/7323/5609/8454/23098/6233/4791/7311/5528/5518
higher in female	DE transcripts	R-HSA-937061	TRIF(TICAM1)-mediated TLR4 signaling	16/1748	39/4013	0.683204	1	0.94491	3146/5602/4208/1849/5594/5781/7322/7323/5609/8454/23098/6233/4791/7311/5528/5518
higher in female	DE transcripts	R-HSA-194138	Signaling by VEGF	21/1748	51/4013	0.685156	1	0.94491	3320/857/3708/2321/5335/5295/2534/26999/10810/2475/9844/10006/5063/3690/60/10000/1793/1499/5747/5062/5829
higher in female	DE transcripts	R-HSA-168274	Export of Viral Ribonucleoproteins from Nucleus	11/1748	27/4013	0.685579	1	0.94491	7514/4927/53371/5903/23225/9631/10762/7175/8086/4928/5901
higher in female	DE transcripts	R-HSA-168333	NEP/NS2 Interacts with the Cellular Export Machinery	11/1748	27/4013	0.685579	1	0.94491	7514/4927/53371/5903/23225/9631/10762/7175/8086/4928/5901
higher in female	DE transcripts	R-HSA-1989781	PPARA activates gene expression	26/1748	63/4013	0.688912	1	0.94491	6720/6837/4862/79718/4520/2180/10025/80306/9412/6095/6256/405/80205/10498/4801/5469/9862/90390/1374/1387/112950/2274/376497/10062/892/9282
higher in female	DE transcripts	R-HSA-5673001	RAF/MAP kinase cascade	45/1748	108/4013	0.690411	1	0.94491	1445/5682/8826/9693/818/5685/5695/5688/673/2534/6464/200734/4763/5701/3667/1849/5594/6711/5708/5706/5694/408/4140/5536/3690/60/2263/88/5719/10048/5747/8315/51332/11221/153090/6233/4684/2904/7311/5528/5245/1850/5518/409/5979
higher in female	DE transcripts	R-HSA-111885	Opioid Signalling	13/1748	32/4013	0.694367	1	0.94491	107/3708/5499/5332/111/5594/5530/115/2770/5137/5528/5518/5331
higher in female	DE transcripts	R-HSA-2151201	Transcriptional activation of mitochondrial biogenesis	13/1748	32/4013	0.694367	1	0.94491	3054/79718/4208/6256/2746/80205/506/10498/23408/5469/2553/1387/3418
higher in female	DE transcripts	R-HSA-6794362	Protein-protein interactions at synapses	13/1748	32/4013	0.694367	1	0.94491	26037/23136/2915/1739/57669/57502/5802/54413/341359/2904/28988/22829/320
higher in female	DE transcripts	R-HSA-211000	Gene Silencing by RNA	28/1748	68/4013	0.698	1	0.94491	3015/5436/54514/333932/4927/84944/3320/53371/5903/23225/5437/192669/8363/56165/9631/10762/8341/7175/8348/9271/8086/4928/91646/3021/26523/5901/144233/54456
higher in female	DE transcripts	R-HSA-162588	Budding and maturation of HIV virion	6/1748	15/4013	0.701471	1	0.94491	9525/7251/89853/6233/7311/10015
higher in female	DE transcripts	R-HSA-2404192	Signaling by Type 1 Insulin-like Growth Factor 1 Receptor (IGF1R)	6/1748	15/4013	0.701471	1	0.94491	5289/5295/6464/3667/5781/2263
higher in female	DE transcripts	R-HSA-2428924	IGF1R signaling cascade	6/1748	15/4013	0.701471	1	0.94491	5289/5295/6464/3667/5781/2263
higher in female	DE transcripts	R-HSA-380994	ATF4 activates genes	6/1748	15/4013	0.701471	1	0.94491	51013/22926/54512/4801/22894/56915
higher in female	DE transcripts	R-HSA-9006115	Signaling by NTRK2 (TRKB)	6/1748	15/4013	0.701471	1	0.94491	5335/5295/2534/6464/5781/2904
higher in female	DE transcripts	R-HSA-4420097	VEGFA-VEGFR2 Pathway	20/1748	49/4013	0.70173	1	0.94491	3320/857/3708/5335/5295/2534/26999/10810/2475/9844/10006/5063/3690/60/10000/1793/1499/5747/5062/5829
higher in female	DE transcripts	R-HSA-1251985	Nuclear signaling by ERBB4	4/1748	10/4013	0.702761	1	0.94491	5664/55851/6868/23385
higher in female	DE transcripts	R-HSA-1614558	Degradation of cysteine and homocysteine	4/1748	10/4013	0.702761	1	0.94491	1491/6821/1468/51380
higher in female	DE transcripts	R-HSA-186712	Regulation of beta-cell development	4/1748	10/4013	0.702761	1	0.94491	4851/389692/10000/2494
higher in female	DE transcripts	R-HSA-1971475	A tetrasaccharide linker sequence is required for GAG synthesis	4/1748	10/4013	0.702761	1	0.94491	1464/10082/2262/375790
higher in female	DE transcripts	R-HSA-202131	Metabolism of nitric oxide	4/1748	10/4013	0.702761	1	0.94491	3320/857/6697/51070
higher in female	DE transcripts	R-HSA-203765	eNOS activation and regulation	4/1748	10/4013	0.702761	1	0.94491	3320/857/6697/51070
higher in female	DE transcripts	R-HSA-264642	Acetylcholine Neurotransmitter Release Cycle	4/1748	10/4013	0.702761	1	0.94491	1103/60482/22999/6616
higher in female	DE transcripts	R-HSA-3296469	Defects in cobalamin (B12) metabolism	4/1748	10/4013	0.702761	1	0.94491	27249/4548/8029/4552
higher in female	DE transcripts	R-HSA-375170	CDO in myogenesis	4/1748	10/4013	0.702761	1	0.94491	4208/1499/6938/4756
higher in female	DE transcripts	R-HSA-389357	CD28 dependent PI3K/Akt signaling	4/1748	10/4013	0.702761	1	0.94491	5295/2534/2475/10000
higher in female	DE transcripts	R-HSA-445355	Smooth Muscle Contraction	4/1748	10/4013	0.702761	1	0.94491	4638/10580/5062/5829
higher in female	DE transcripts	R-HSA-525793	Myogenesis	4/1748	10/4013	0.702761	1	0.94491	4208/1499/6938/4756
higher in female	DE transcripts	R-HSA-159231	Transport of Mature mRNA Derived from an Intronless Transcript	15/1748	37/4013	0.702815	1	0.94491	22916/4927/53371/10189/5903/23225/4686/9631/10762/10482/7175/8086/4928/29894/55339
higher in female	DE transcripts	R-HSA-159234	Transport of Mature mRNAs Derived from Intronless Transcripts	15/1748	37/4013	0.702815	1	0.94491	22916/4927/53371/10189/5903/23225/4686/9631/10762/10482/7175/8086/4928/29894/55339
higher in female	DE transcripts	R-HSA-69275	G2/M Transition	41/1748	99/4013	0.703679	1	0.94491	7514/5347/8900/51400/7278/5682/4751/3320/6790/5685/5695/5688/1022/1017/1454/5701/9133/10383/5708/9793/23332/5706/5694/995/891/1781/7531/8454/1639/5048/983/5928/5719/7465/84131/22974/6233/10121/984/7311/5518
higher in female	DE transcripts	R-HSA-1236394	Signaling by ERBB4	8/1748	20/4013	0.705079	1	0.94491	5664/5295/6464/55851/6868/6233/7311/23385
higher in female	DE transcripts	R-HSA-3928662	EPHB-mediated forward signaling	8/1748	20/4013	0.705079	1	0.94491	3985/2534/60/10092/10094/10097/5747/2904
higher in female	DE transcripts	R-HSA-446728	Cell junction organization	8/1748	20/4013	0.705079	1	0.94491	2318/64398/5584/60/84612/56288/1499/5829
higher in female	DE transcripts	R-HSA-69656	Cyclin A:Cdk2-associated events at S phase entry	22/1748	54/4013	0.710197	1	0.94491	8900/5682/1163/5685/5695/5688/1022/1017/5701/898/6502/5708/5706/5694/51343/10000/8454/5928/5719/7465/6233/7311
higher in female	DE transcripts	R-HSA-382551	Transport of small molecules	133/1748	315/4013	0.710849	1	0.94491	1497/48/55832/1179/10057/5682/21/266675/360/107/2495/535/5045/11331/6549/9429/818/53373/5685/285175/5695/5688/55503/6584/361/1186/10568/23400/8165/51382/111/8894/7779/5701/29988/60482/4547/2/1175/527/123041/23678/1968/3954/5034/5708/477/23315/23169/10479/6541/6550/23200/144453/9512/64137/115/11136/5706/55532/1182/118/5694/6519/1468/91445/23446/55315/6005/11182/528/64241/478/1181/41/6529/1213/7780…
higher in female	DE transcripts	R-HSA-5576891	Cardiac conduction	17/1748	42/4013	0.710905	1	0.94491	2626/775/54207/3708/818/477/4882/80228/4881/93589/478/28996/3768/3775/492/444/6262
higher in female	DE transcripts	R-HSA-3214847	HATs acetylate histones	27/1748	66/4013	0.711843	1	0.94491	333932/5077/3054/8363/10445/51147/221613/26610/54556/23326/55689/8089/8341/60/8348/55167/10524/56970/55140/55250/84148/55683/23522/93624/10856/1387/117143
higher in female	DE transcripts	R-HSA-1257604	PIP3 activates AKT signaling	48/1748	116/4013	0.716505	1	0.94491	8726/5682/3643/1108/81847/648/2444/5685/5295/5695/5688/2534/192669/331/22955/5701/3667/1911/5594/5708/1460/7874/2146/5706/5781/2475/5694/3066/11060/51135/23608/2263/10000/1457/2932/5928/5719/53615/6233/8658/26523/7311/8394/5528/5518/10273/5728/9112
higher in female	DE transcripts	R-HSA-1226099	Signaling by FGFR in disease	12/1748	30/4013	0.716642	1	0.94491	22916/5436/5335/5295/5437/2962/4686/1523/2263/6777/11052/399687
higher in female	DE transcripts	R-HSA-163125	Post-translational modification: synthesis of GPI-anchored proteins	12/1748	30/4013	0.716642	1	0.94491	5277/50863/9488/51604/135228/8434/53942/4241/2350/8733/80055/55650
higher in female	DE transcripts	R-HSA-195721	Signaling by WNT	59/1748	142/4013	0.717448	1	0.94491	7514/3015/5682/333932/7534/6597/857/3708/81847/55737/5685/5695/5688/192669/79971/8363/331/64840/1454/5701/1175/5530/5708/4040/1460/8312/8341/5706/5694/1488/8348/1213/7480/59352/8454/1457/10524/2932/161/1499/5719/5592/7091/6932/4221/6233/6259/8658/3021/57154/26523/1387/7311/5528/5518/4041/409/5331/6659
higher in female	DE transcripts	R-HSA-162909	Host Interactions of HIV factors	37/1748	90/4013	0.7183	1	0.94491	7514/5682/4927/3837/8065/53371/5685/5903/5695/23225/5688/2534/164/5701/1104/1175/375/5708/9631/10762/5706/5694/9844/5905/7175/8086/4928/162/293/161/5719/5062/8905/6233/5901/7311/5902
higher in female	DE transcripts	R-HSA-211859	Biological oxidations	37/1748	90/4013	0.7183	1	0.94491	27233/285440/1591/27306/9060/9446/64174/7364/27430/27284/191/1066/1573/113612/23169/6256/55748/217/4144/405/29104/2946/79094/128/2947/4257/1577/95/4548/5447/1558/1571/874/84532/4552/1565/1800
higher in female	DE transcripts	R-HSA-1445148	Translocation of GLUT4 to the plasma membrane	16/1748	40/4013	0.729505	1	0.94491	4644/7278/7534/149371/23265/10383/11336/22920/57186/60/7531/5563/55763/23216/55770/4641
higher in female	DE transcripts	R-HSA-453274	Mitotic G2-G2/M phases	41/1748	100/4013	0.732959	1	0.94491	7514/5347/8900/51400/7278/5682/4751/3320/6790/5685/5695/5688/1022/1017/1454/5701/9133/10383/5708/9793/23332/5706/5694/995/891/1781/7531/8454/1639/5048/983/5928/5719/7465/84131/22974/6233/10121/984/7311/5518
higher in female	DE transcripts	R-HSA-1660661	Sphingolipid de novo biosynthesis	7/1748	18/4013	0.735783	1	0.94491	5007/8611/142891/221/94103/2531/5587
higher in female	DE transcripts	R-HSA-381042	PERK regulates gene expression	7/1748	18/4013	0.735783	1	0.94491	51013/9451/22926/54512/4801/22894/56915
higher in female	DE transcripts	R-HSA-5339562	Uptake and actions of bacterial toxins	7/1748	18/4013	0.735783	1	0.94491	9899/5045/3320/6616/5609/1938/10015
higher in female	DE transcripts	R-HSA-73863	RNA Polymerase I Transcription Termination	7/1748	18/4013	0.735783	1	0.94491	2968/5437/1022/2965/7343/221830/2966
higher in female	DE transcripts	R-HSA-381340	Transcriptional regulation of white adipocyte differentiation	18/1748	45/4013	0.735895	1	0.94491	6720/6837/79718/10025/80306/9412/6256/80205/10498/7480/5469/9862/90390/1387/112950/10062/892/9282
higher in female	DE transcripts	R-HSA-6781823	Formation of TC-NER Pre-Incision Complex	18/1748	45/4013	0.735895	1	0.94491	5436/2968/27339/5437/1022/1642/9716/2965/7874/10450/51138/7507/91603/6233/56949/7311/2966/57461
higher in female	DE transcripts	R-HSA-8957275	Post-translational protein phosphorylation	9/1748	23/4013	0.736767	1	0.94491	10130/5034/7184/4241/57104/652/2200/4221/102
higher in female	DE transcripts	R-HSA-112399	IRS-mediated signalling	5/1748	13/4013	0.739285	1	0.94491	5289/5295/3667/5781/2263
higher in female	DE transcripts	R-HSA-1660514	Synthesis of PIPs at the Golgi membrane	5/1748	13/4013	0.739285	1	0.94491	5289/55697/375/55361/22908
higher in female	DE transcripts	R-HSA-2871809	FCERI mediated Ca+2 mobilization	5/1748	13/4013	0.739285	1	0.94491	3708/5335/6464/695/5530
higher in female	DE transcripts	R-HSA-450604	KSRP (KHSRP) binds and destabilizes mRNA	5/1748	13/4013	0.739285	1	0.94491	7534/51013/54512/22894/56915
higher in female	DE transcripts	R-HSA-5689901	Metalloprotease DUBs	5/1748	13/4013	0.739285	1	0.94491	672/221613/580/6233/7311
higher in female	DE transcripts	R-HSA-912631	Regulation of signaling by CBL	5/1748	13/4013	0.739285	1	0.94491	5295/2534/6233/7311/867
higher in female	DE transcripts	R-HSA-174824	Plasma lipoprotein assembly, remodeling, and clearance	13/1748	33/4013	0.743908	1	0.94491	5045/4547/2/1175/5034/1213/949/4864/161/8029/10577/10062/29801
higher in female	DE transcripts	R-HSA-9007101	Rab regulation of trafficking	27/1748	67/4013	0.746521	1	0.94491	6399/83452/23258/23011/51112/22878/160518/64786/126003/22930/128637/54662/10260/414918/7531/8567/27342/10000/4943/7248/57706/51209/10981/5873/6764/6305/51399
higher in female	DE transcripts	R-HSA-168164	Toll Like Receptor 3 (TLR3) Cascade	15/1748	38/4013	0.748543	1	0.94491	3146/5602/4208/1849/5594/7322/7323/5609/8454/23098/6233/4791/7311/5528/5518
higher in female	DE transcripts	R-HSA-425407	SLC-mediated transmembrane transport	42/1748	103/4013	0.75015	1	0.94491	1497/6549/6584/10568/7779/29988/60482/123041/23315/23169/10479/6541/6550/11136/55532/6519/1468/23446/55315/6005/11182/6529/7780/148867/28232/80024/861/284129/84102/160728/6531/6539/6542/114134/2030/30061/6558/115286/7922/376497/6523/121260
higher in female	DE transcripts	R-HSA-187577	SCF(Skp2)-mediated degradation of p27/p21	17/1748	43/4013	0.753452	1	0.94491	8900/5682/1163/5685/5695/5688/1017/5701/898/6502/5708/5706/5694/8454/5719/6233/7311
higher in female	DE transcripts	R-HSA-191859	snRNP Assembly	17/1748	43/4013	0.753452	1	0.94491	22916/10419/4927/53371/5903/25929/23225/10073/4686/9631/10762/6634/7175/79084/6628/8086/4928
higher in female	DE transcripts	R-HSA-194441	Metabolism of non-coding RNA	17/1748	43/4013	0.753452	1	0.94491	22916/10419/4927/53371/5903/25929/23225/10073/4686/9631/10762/6634/7175/79084/6628/8086/4928
higher in female	DE transcripts	R-HSA-68886	M Phase	76/1748	184/4013	0.759834	1	0.94491	7514/5347/3015/1062/7278/5682/4751/333932/4927/23063/10112/3320/84930/991/6232/3796/53371/5685/5903/5695/8379/23225/23141/5688/4085/11065/8363/10274/23592/1454/5701/9133/64151/5594/10383/140609/5708/81930/9631/1460/9793/10762/8341/23332/5706/5694/81565/9700/10735/8881/5905/891/7175/8348/1781/7531/7443/8086/55844/4928/1639/1457/387893/5048/983/5719/8243/64682/9663/84131/6233/10121/3021/7311/5528/5…
higher in female	DE transcripts	R-HSA-69202	Cyclin E associated events during G1/S transition	21/1748	53/4013	0.763548	1	0.94491	8900/5682/1163/5685/5695/5688/1022/1017/5701/898/6502/5708/5706/5694/10000/8454/5928/5719/7465/6233/7311
higher in female	DE transcripts	R-HSA-168271	Transport of Ribonucleoproteins into the Host Nucleus	10/1748	26/4013	0.763899	1	0.94491	4927/3837/53371/5903/23225/9631/10762/7175/8086/4928
higher in female	DE transcripts	R-HSA-72086	mRNA Capping	10/1748	26/4013	0.763899	1	0.94491	22916/5436/2968/5437/2962/4686/1022/2965/8732/2966
higher in female	DE transcripts	R-HSA-4086398	Ca2+ pathway	8/1748	21/4013	0.764453	1	0.94491	3708/192669/5530/1499/5592/6932/26523/5331
higher in female	DE transcripts	R-HSA-5173105	O-linked glycosylation	12/1748	31/4013	0.765372	1	0.94491	92949/9215/56913/29954/9037/2589/339366/10418/146712/51809/10585/114805
higher in female	DE transcripts	R-HSA-8866654	E3 ubiquitin ligases ubiquitinate target proteins	12/1748	31/4013	0.765372	1	0.94491	9646/9810/56852/51322/8341/7322/7323/8348/6233/7311/5194/257218
higher in female	DE transcripts	R-HSA-8943724	Regulation of PTEN gene transcription	12/1748	31/4013	0.765372	1	0.94491	8726/1108/648/22955/1911/5594/2146/2475/3066/5928/53615/9112
higher in female	DE transcripts	R-HSA-168142	Toll Like Receptor 10 (TLR10) Cascade	14/1748	36/4013	0.767993	1	0.94491	3146/5602/57162/4208/1849/5594/51135/5609/8454/6233/4791/7311/5528/5518
higher in female	DE transcripts	R-HSA-168176	Toll Like Receptor 5 (TLR5) Cascade	14/1748	36/4013	0.767993	1	0.94491	3146/5602/57162/4208/1849/5594/51135/5609/8454/6233/4791/7311/5528/5518
higher in female	DE transcripts	R-HSA-975871	MyD88 cascade initiated on plasma membrane	14/1748	36/4013	0.767993	1	0.94491	3146/5602/57162/4208/1849/5594/51135/5609/8454/6233/4791/7311/5528/5518
higher in female	DE transcripts	R-HSA-1793185	Chondroitin sulfate/dermatan sulfate metabolism	6/1748	16/4013	0.768864	1	0.94491	1464/10082/2262/375790/411/22856
higher in female	DE transcripts	R-HSA-1839126	FGFR2 mutant receptor activation	6/1748	16/4013	0.768864	1	0.94491	22916/5436/5437/2962/4686/2263
higher in female	DE transcripts	R-HSA-186797	Signaling by PDGF	6/1748	16/4013	0.768864	1	0.94491	5045/5335/5295/5781/6777/1280
higher in female	DE transcripts	R-HSA-379726	Mitochondrial tRNA aminoacylation	6/1748	16/4013	0.768864	1	0.94491	10667/55157/5859/3735/54938/10352
higher in female	DE transcripts	R-HSA-389356	CD28 co-stimulation	6/1748	16/4013	0.768864	1	0.94491	5295/2534/2475/5063/10000/5062
higher in female	DE transcripts	R-HSA-8851708	Signaling by FGFR2 IIIa TM	6/1748	16/4013	0.768864	1	0.94491	22916/5436/5437/2962/4686/2263
higher in female	DE transcripts	R-HSA-68827	CDT1 association with the CDC6:ORC:origin complex	18/1748	46/4013	0.774997	1	0.94491	5682/23595/990/5685/5695/5688/4998/23594/5701/4999/5708/5000/5706/5694/5719/6233/7311/81620
higher in female	DE transcripts	R-HSA-8852276	The role of GTSE1 in G2/M progression after G2 checkpoint	18/1748	46/4013	0.774997	1	0.94491	5347/7278/5682/3320/5685/5695/5688/5701/9133/10383/5708/5706/5694/891/983/5719/6233/7311
higher in female	DE transcripts	R-HSA-196854	Metabolism of vitamins and cofactors	44/1748	109/4013	0.78155	1	0.94491	4035/4337/5406/3320/9446/53354/57107/10560/5095/27231/80347/10082/1528/6697/6472/2262/7274/1719/2643/27249/81034/56922/4522/316/29967/51109/57016/4524/375790/154807/2350/65220/4548/64087/2356/160728/8029/55312/23590/31/4552/84274/10840/55191
higher in female	DE transcripts	R-HSA-418360	Platelet calcium homeostasis	4/1748	11/4013	0.781665	1	0.94491	3708/5025/80228/492
higher in female	DE transcripts	R-HSA-445989	TAK1 activates NFkB by phosphorylation and activation of IKKs complex	4/1748	11/4013	0.781665	1	0.94491	3146/6233/4791/7311
higher in female	DE transcripts	R-HSA-109581	Apoptosis	29/1748	73/4013	0.783284	1	0.94491	5682/7534/3146/3837/5685/5695/5688/331/10059/840/5701/63967/5708/317/5706/118/5694/7531/10000/1499/5719/5747/5062/8626/6233/2620/28988/2339/7311
higher in female	DE transcripts	R-HSA-5357801	Programmed Cell Death	29/1748	73/4013	0.783284	1	0.94491	5682/7534/3146/3837/5685/5695/5688/331/10059/840/5701/63967/5708/317/5706/118/5694/7531/10000/1499/5719/5747/5062/8626/6233/2620/28988/2339/7311
higher in female	DE transcripts	R-HSA-983169	Class I MHC mediated antigen processing & presentation	72/1748	176/4013	0.788566	1	0.94491	55294/57674/5682/8453/1520/55182/10075/7326/8924/122769/25898/3093/8065/9354/991/92912/5685/5695/5688/9520/7325/11065/695/5701/6502/9730/7317/5708/140739/9604/84961/55176/9320/9690/5706/114907/5694/4591/23014/54461/26268/142678/1514/7322/7323/51343/8881/57520/23608/27338/7337/6477/8454/26118/5719/26234/10193/64682/10484/114088/6233/7174/93611/26091/57154/7328/131405/7311/80176/22888/10273/9039
higher in female	DE transcripts	R-HSA-166058	MyD88:Mal cascade initiated on plasma membrane	15/1748	39/4013	0.78938	1	0.94491	3146/5602/57162/695/4208/1849/5594/51135/5609/8454/6233/4791/7311/5528/5518
higher in female	DE transcripts	R-HSA-168179	Toll Like Receptor TLR1:TLR2 Cascade	15/1748	39/4013	0.78938	1	0.94491	3146/5602/57162/695/4208/1849/5594/51135/5609/8454/6233/4791/7311/5528/5518
higher in female	DE transcripts	R-HSA-168188	Toll Like Receptor TLR6:TLR2 Cascade	15/1748	39/4013	0.78938	1	0.94491	3146/5602/57162/695/4208/1849/5594/51135/5609/8454/6233/4791/7311/5528/5518
higher in female	DE transcripts	R-HSA-181438	Toll Like Receptor 2 (TLR2) Cascade	15/1748	39/4013	0.78938	1	0.94491	3146/5602/57162/695/4208/1849/5594/51135/5609/8454/6233/4791/7311/5528/5518
higher in female	DE transcripts	R-HSA-9033241	Peroxisomal protein import	15/1748	39/4013	0.78938	1	0.94491	5189/10901/8239/10455/7322/5191/7323/1384/23417/6342/8310/6233/7311/5264/5194
higher in female	DE transcripts	R-HSA-2555396	Mitotic Metaphase and Anaphase	43/1748	107/4013	0.791075	1	0.94491	7514/5347/1062/7278/5682/23063/991/6232/3796/5685/5903/5695/8379/23141/5688/4085/11065/10274/23592/5701/10383/5708/81930/9793/23332/5706/5694/81565/9700/10735/8881/5905/1781/7443/4928/5048/5719/8243/64682/6233/7311/5528/5518
higher in female	DE transcripts	R-HSA-68882	Mitotic Anaphase	43/1748	107/4013	0.791075	1	0.94491	7514/5347/1062/7278/5682/23063/991/6232/3796/5685/5903/5695/8379/23141/5688/4085/11065/10274/23592/5701/10383/5708/81930/9793/23332/5706/5694/81565/9700/10735/8881/5905/1781/7443/4928/5048/5719/8243/64682/6233/7311/5528/5518
higher in female	DE transcripts	R-HSA-6803529	FGFR2 alternative splicing	7/1748	19/4013	0.793592	1	0.94491	22916/5436/5437/2962/4686/54845/3187
higher in female	DE transcripts	R-HSA-425393	Transport of inorganic cations/anions and amino acids/oligopeptides	19/1748	49/4013	0.794429	1	0.94491	1497/6549/10568/123041/23315/10479/6541/6550/11136/6519/1468/80024/284129/160728/6539/6542/6558/115286/121260
higher in female	DE transcripts	R-HSA-5578749	Transcriptional regulation by small RNAs	19/1748	49/4013	0.794429	1	0.94491	3015/5436/333932/4927/53371/5903/23225/5437/8363/9631/10762/8341/7175/8348/8086/4928/3021/26523/5901
higher in female	DE transcripts	R-HSA-381119	Unfolded Protein Response (UPR)	21/1748	54/4013	0.797499	1	0.94491	30827/51013/6464/2137/3068/9451/10130/22926/55176/7184/118/54512/6745/153222/4801/1639/22894/56915/116138/10113/2081
higher in female	DE transcripts	R-HSA-5689880	Ub-specific processing proteases	42/1748	105/4013	0.800545	1	0.94491	57599/8900/5682/51651/9100/81847/9986/23358/8078/991/5685/5695/5688/2625/27430/5701/221613/6502/63967/23326/5708/8312/7874/8341/5706/8239/5694/57646/408/3091/8348/5719/7417/6233/8658/93624/10869/7311/55031/5728/409/23032
higher in female	DE transcripts	R-HSA-141405	Inhibition of the proteolytic activity of APC/C required for the onset of anaphase by mitotic spindle checkpoint components	5/1748	14/4013	0.804526	1	0.94491	991/4085/11065/8881/64682
higher in female	DE transcripts	R-HSA-141430	Inactivation of APC/C via direct inhibition of the APC/C complex	5/1748	14/4013	0.804526	1	0.94491	991/4085/11065/8881/64682
higher in female	DE transcripts	R-HSA-166208	mTORC1-mediated signalling	5/1748	14/4013	0.804526	1	0.94491	6198/29904/2475/1981/6194
higher in female	DE transcripts	R-HSA-2428928	IRS-related events triggered by IGF1R	5/1748	14/4013	0.804526	1	0.94491	5289/5295/3667/5781/2263
higher in female	DE transcripts	R-HSA-442742	CREB phosphorylation through the activation of Ras	5/1748	14/4013	0.804526	1	0.94491	818/673/5594/88/2904
higher in female	DE transcripts	R-HSA-5357905	Regulation of TNFR1 signaling	5/1748	14/4013	0.804526	1	0.94491	331/8567/6233/10399/7311
higher in female	DE transcripts	R-HSA-9006925	Intracellular signaling by second messengers	54/1748	134/4013	0.805564	1	0.94491	8726/5682/107/3643/3708/1108/5335/81847/648/2444/5685/5295/5695/5688/2534/192669/331/22955/111/5701/3667/1911/5594/5708/1460/7874/2146/115/5706/5781/2475/5694/3066/11060/51135/23608/2263/10000/5137/1457/2932/5928/5719/53615/6233/8658/26523/7311/8394/5528/5518/10273/5728/9112
higher in female	DE transcripts	R-HSA-8856828	Clathrin-mediated endocytosis	27/1748	69/4013	0.807639	1	0.94491	3312/2580/2017/29988/1175/22848/112574/51138/408/274/60/10092/1213/84251/10094/3092/1759/8301/161/10097/6233/6845/8867/7311/23208/409/867
higher in female	DE transcripts	R-HSA-975138	TRAF6 mediated induction of NFkB and MAP kinases upon TLR7/8 or 9 activation	14/1748	37/4013	0.807667	1	0.94491	3146/5602/57162/4208/1849/5594/51135/5609/8454/6233/4791/7311/5528/5518
higher in female	DE transcripts	R-HSA-381070	IRE1alpha activates chaperones	12/1748	32/4013	0.807975	1	0.94491	30827/6464/2137/3068/10130/55176/118/6745/1639/116138/10113/2081
higher in female	DE transcripts	R-HSA-6806834	Signaling by MET	12/1748	32/4013	0.807975	1	0.94491	5295/6464/3911/3083/1301/5781/10048/5747/6233/1280/7311/867
higher in female	DE transcripts	R-HSA-176033	Interactions of Vpr with host cellular proteins	10/1748	27/4013	0.80997	1	0.94491	4927/53371/5903/23225/9631/10762/7175/8086/4928/293
higher in female	DE transcripts	R-HSA-8939236	RUNX1 regulates transcription of genes involved in differentiation of HSCs	22/1748	57/4013	0.81436	1	0.94491	3015/5682/333932/5685/5695/5688/2625/1022/8363/5701/5708/8341/5706/5694/8348/861/5719/6938/4602/6233/3021/7311
higher in female	DE transcripts	R-HSA-165159	mTOR signalling	8/1748	22/4013	0.814694	1	0.94491	6198/29904/2475/1981/6194/5563/7248/92335
higher in female	DE transcripts	R-HSA-5655253	Signaling by FGFR2 in disease	8/1748	22/4013	0.814694	1	0.94491	22916/5436/5335/5295/5437/2962/4686/2263
higher in female	DE transcripts	R-HSA-2467813	Separation of Sister Chromatids	40/1748	101/4013	0.819277	1	0.94491	7514/5347/1062/7278/5682/23063/991/6232/3796/5685/5903/5695/8379/5688/4085/11065/10274/5701/10383/5708/81930/9793/23332/5706/5694/81565/9700/10735/8881/5905/1781/4928/5048/5719/8243/64682/6233/7311/5528/5518
higher in female	DE transcripts	R-HSA-168249	Innate Immune System	155/1748	374/4013	0.821356	1	0.94491	4644/55832/3312/5682/8826/23593/1520/1075/5289/290/10075/138050/2495/535/5547/3320/1654/55703/3708/3146/5335/3837/5300/3093/4125/5602/57162/2444/5685/8288/5295/5695/5688/26578/5437/2548/1915/967/55593/2534/6464/56888/4282/26999/80331/2683/695/26007/51382/23406/5701/4208/10576/1849/8694/527/5594/10383/10810/5530/5708/124583/1460/9588/23200/6616/317/55860/7454/10450/1509/7184/5706/5781/5694/1512/10…
higher in female	DE transcripts	R-HSA-109582	Hemostasis	80/1748	197/4013	0.823656	1	0.94491	4312/1445/1062/7278/7035/333932/2626/55604/10112/3818/7534/5547/7273/7975/3831/857/3708/5335/6647/23468/708/3796/10938/5295/3832/967/2625/2534/6464/10672/55605/5025/1017/4282/8165/2/135228/5594/10383/3833/3705/81930/8654/80228/9948/11136/5781/3066/11216/29127/22920/10019/408/23759/23348/51097/2770/3690/60/9162/1793/88/7465/492/2776/5747/5592/4602/3021/25942/1387/547/5528/5889/10487/51368/5518/230…
higher in female	DE transcripts	R-HSA-5205647	Mitophagy	6/1748	17/4013	0.824167	1	0.94491	1460/192111/10452/1457/6233/7311
higher in female	DE transcripts	R-HSA-8982491	Glycogen metabolism	6/1748	17/4013	0.824167	1	0.94491	2548/5837/5257/2992/6233/7311
higher in female	DE transcripts	R-HSA-112310	Neurotransmitter release cycle	11/1748	30/4013	0.828382	1	0.94491	3312/1103/7915/80331/60482/22999/6616/6529/6539/320/2571
higher in female	DE transcripts	R-HSA-381038	XBP1(S) activates chaperone genes	11/1748	30/4013	0.828382	1	0.94491	30827/6464/2137/3068/10130/55176/118/6745/1639/116138/10113
higher in female	DE transcripts	R-HSA-176408	Regulation of APC/C activators between G1/S and early anaphase	23/1748	60/4013	0.829699	1	0.94491	5347/8900/5682/991/5685/5695/5688/4085/1017/11065/5701/5708/5706/5694/51343/8881/891/8454/983/5719/64682/6233/7311
higher in female	DE transcripts	R-HSA-170822	Regulation of Glucokinase by Glucokinase Regulatory Protein	9/1748	25/4013	0.832962	1	0.94491	4927/53371/5903/23225/9631/10762/7175/8086/4928
higher in female	DE transcripts	R-HSA-5617472	Activation of anterior HOX genes in hindbrain development during early embryogenesis	18/1748	48/4013	0.840865	1	0.94491	3015/8726/5436/333932/58508/5437/8363/3213/7703/6256/2146/8341/8348/22976/5928/3021/1387/5087
higher in female	DE transcripts	R-HSA-5619507	Activation of HOX genes during differentiation	18/1748	48/4013	0.840865	1	0.94491	3015/8726/5436/333932/58508/5437/8363/3213/7703/6256/2146/8341/8348/22976/5928/3021/1387/5087
higher in female	DE transcripts	R-HSA-70614	Amino acid synthesis and interconversion (transamination)	7/1748	20/4013	0.841253	1	0.94491	4942/63826/84706/2746/5832/10955/374569
higher in female	DE transcripts	R-HSA-75893	TNF signaling	7/1748	20/4013	0.841253	1	0.94491	331/55512/6868/8567/6233/10399/7311
higher in female	DE transcripts	R-HSA-195253	Degradation of beta-catenin by the destruction complex	20/1748	53/4013	0.841352	1	0.94491	5682/5685/5695/5688/5701/5708/8312/5706/5694/1488/8454/2932/1499/5719/7091/6932/6233/7311/5528/5518
higher in female	DE transcripts	R-HSA-168181	Toll Like Receptor 7/8 (TLR7/8) Cascade	14/1748	38/4013	0.842157	1	0.94491	3146/5602/57162/4208/1849/5594/51135/5609/8454/6233/4791/7311/5528/5518
higher in female	DE transcripts	R-HSA-975155	MyD88 dependent cascade initiated on endosome	14/1748	38/4013	0.842157	1	0.94491	3146/5602/57162/4208/1849/5594/51135/5609/8454/6233/4791/7311/5528/5518
higher in female	DE transcripts	R-HSA-1369062	ABC transporters in lipid homeostasis	4/1748	12/4013	0.842878	1	0.94491	21/64137/64241/225
higher in female	DE transcripts	R-HSA-182971	EGFR downregulation	4/1748	12/4013	0.842878	1	0.94491	6233/8874/7311/867
higher in female	DE transcripts	R-HSA-194068	Bile acid and bile salt metabolism	4/1748	12/4013	0.842878	1	0.94491	5007/6256/6555/6342
higher in female	DE transcripts	R-HSA-445095	Interaction between L1 and Ankyrins	4/1748	12/4013	0.842878	1	0.94491	6711/60/51332/288
higher in female	DE transcripts	R-HSA-450385	Butyrate Response Factor 1 (BRF1) binds and destabilizes mRNA	4/1748	12/4013	0.842878	1	0.94491	51013/54512/22894/56915
higher in female	DE transcripts	R-HSA-70221	Glycogen breakdown (glycogenolysis)	4/1748	12/4013	0.842878	1	0.94491	2548/5837/5257/2992
higher in female	DE transcripts	R-HSA-8949664	Processing of SMDT1	4/1748	12/4013	0.842878	1	0.94491	11331/9512/55486/5245
higher in female	DE transcripts	R-HSA-162599	Late Phase of HIV Life Cycle	42/1748	107/4013	0.843625	1	0.94491	7514/22916/5436/9525/2968/4927/7251/5045/2958/53371/5903/23225/5437/2962/4686/1022/8812/8178/83860/6874/9397/89853/1104/2965/9631/10762/5905/7175/8086/4928/2960/11198/6233/8148/8732/5901/7311/5902/10015/2966/6749/7936
higher in female	DE transcripts	R-HSA-1834949	Cytosolic sensors of pathogen-associated DNA	10/1748	28/4013	0.848943	1	0.94491	55703/3146/5437/1499/11128/6233/4791/1387/7311/51428
higher in female	DE transcripts	R-HSA-5696394	DNA Damage Recognition in GG-NER	10/1748	28/4013	0.848943	1	0.94491	93973/4798/10445/1642/54617/142/51138/60/6233/7311
higher in female	DE transcripts	R-HSA-112314	Neurotransmitter receptors and postsynaptic signal transmission	21/1748	56/4013	0.854827	1	0.94491	107/818/1739/673/111/1175/5594/9568/115/2742/2770/3768/2898/161/88/2891/2904/2562/5331/1135/2559
higher in female	DE transcripts	R-HSA-176814	Activation of APC/C and APC/C:Cdc20 mediated degradation of mitotic proteins	21/1748	56/4013	0.854827	1	0.94491	5347/8900/5682/4751/991/5685/5695/5688/4085/11065/5701/5708/5706/5694/8881/891/983/5719/64682/6233/7311
higher in female	DE transcripts	R-HSA-111996	Ca-dependent events	5/1748	15/4013	0.856053	1	0.94491	107/111/5594/115/5137
higher in female	DE transcripts	R-HSA-1592389	Activation of Matrix Metalloproteinases	5/1748	15/4013	0.856053	1	0.94491	4312/3818/4325/5045/1513
higher in female	DE transcripts	R-HSA-352230	Amino acid transport across the plasma membrane	5/1748	15/4013	0.856053	1	0.94491	6541/11136/6519/6539/6542
higher in female	DE transcripts	R-HSA-168138	Toll Like Receptor 9 (TLR9) Cascade	15/1748	41/4013	0.856465	1	0.94491	5289/3146/5602/57162/4208/1849/5594/51135/5609/8454/6233/4791/7311/5528/5518
higher in female	DE transcripts	R-HSA-428157	Sphingolipid metabolism	13/1748	36/4013	0.858935	1	0.94491	5007/55512/8611/142891/221/94103/2531/57488/5587/285362/51228/411/6609
higher in female	DE transcripts	R-HSA-8878166	Transcriptional regulation by RUNX2	24/1748	64/4013	0.867377	1	0.94491	55294/5682/5685/5695/5688/5701/6502/5594/5708/10013/5706/5694/891/9759/10000/8454/861/2932/983/5719/6233/57154/7311/10273
higher in female	DE transcripts	R-HSA-1489509	DAG and IP3 signaling	6/1748	18/4013	0.86836	1	0.94491	107/3708/5335/111/115/5137
higher in female	DE transcripts	R-HSA-1660662	Glycosphingolipid metabolism	6/1748	18/4013	0.86836	1	0.94491	55512/57488/285362/51228/411/6609
higher in female	DE transcripts	R-HSA-445717	Aquaporin-mediated transport	6/1748	18/4013	0.86836	1	0.94491	360/107/361/111/115/89872
higher in female	DE transcripts	R-HSA-917729	Endosomal Sorting Complex Required For Transport (ESCRT)	6/1748	18/4013	0.86836	1	0.94491	9525/7251/89853/51028/6233/7311
higher in female	DE transcripts	R-HSA-69615	G1/S DNA Damage Checkpoints	16/1748	44/4013	0.869264	1	0.94491	8900/5682/1111/5685/5695/5688/11200/1017/5701/898/5708/5706/5694/5719/6233/7311
higher in female	DE transcripts	R-HSA-180910	Vpr-mediated nuclear import of PICs	9/1748	26/4013	0.869525	1	0.94491	4927/53371/5903/23225/9631/10762/7175/8086/4928
higher in female	DE transcripts	R-HSA-167152	Formation of HIV elongation complex in the absence of HIV Tat	14/1748	39/4013	0.871712	1	0.94491	22916/5436/2968/5437/2962/4686/1022/8812/8178/2965/11198/2966/6749/7936
higher in female	DE transcripts	R-HSA-8878159	Transcriptional regulation by RUNX3	21/1748	57/4013	0.878432	1	0.94491	5682/5685/5695/5688/4851/5701/5708/5706/5694/9759/861/1499/5719/6932/6233/57154/1387/7311/7003/6046/22938
higher in female	DE transcripts	R-HSA-156590	Glutathione conjugation	7/1748	21/4013	0.879653	1	0.94491	27306/9446/55748/2946/79094/2947/4257
higher in female	DE transcripts	R-HSA-442755	Activation of NMDA receptor and postsynaptic events	7/1748	21/4013	0.879653	1	0.94491	107/818/673/5594/88/2891/2904
higher in female	DE transcripts	R-HSA-70895	Branched-chain amino acid catabolism	7/1748	21/4013	0.879653	1	0.94491	593/56922/36/549/4329/64087/152926
higher in female	DE transcripts	R-HSA-448424	Interleukin-17 signaling	10/1748	29/4013	0.881329	1	0.94491	5602/4208/1849/5594/5609/8454/6233/7311/5528/5518
higher in female	DE transcripts	R-HSA-450294	MAP kinase activation	10/1748	29/4013	0.881329	1	0.94491	5602/4208/1849/5594/5609/8454/6233/7311/5528/5518
higher in female	DE transcripts	R-HSA-1362277	Transcription of E2F targets under negative control by DREAM complex	3/1748	10/4013	0.883765	1	0.94491	990/5933/5928
higher in female	DE transcripts	R-HSA-1362409	Mitochondrial iron-sulfur cluster biogenesis	3/1748	10/4013	0.883765	1	0.94491	2395/81689/51312
higher in female	DE transcripts	R-HSA-164378	PKA activation in glucagon signalling	3/1748	10/4013	0.883765	1	0.94491	107/111/115
higher in female	DE transcripts	R-HSA-189451	Heme biosynthesis	3/1748	10/4013	0.883765	1	0.94491	212/1371/3145
higher in female	DE transcripts	R-HSA-2029485	Role of phospholipids in phagocytosis	3/1748	10/4013	0.883765	1	0.94491	3708/5335/5295
higher in female	DE transcripts	R-HSA-389977	Post-chaperonin tubulin folding pathway	3/1748	10/4013	0.883765	1	0.94491	7278/6905/10383
higher in female	DE transcripts	R-HSA-442660	Na+/Cl- dependent neurotransmitter transporters	3/1748	10/4013	0.883765	1	0.94491	6529/6531/6539
higher in female	DE transcripts	R-HSA-442982	Ras activation upon Ca2+ influx through NMDA receptor	3/1748	10/4013	0.883765	1	0.94491	818/88/2904
higher in female	DE transcripts	R-HSA-5609975	Diseases associated with glycosylation precursor biosynthesis	3/1748	10/4013	0.883765	1	0.94491	79947/22845/2592
higher in female	DE transcripts	R-HSA-5635838	Activation of SMO	3/1748	10/4013	0.883765	1	0.94491	6608/408/409
higher in female	DE transcripts	R-HSA-5684264	MAP3K8 (TPL2)-dependent MAPK1/3 activation	3/1748	10/4013	0.883765	1	0.94491	8454/6233/7311
higher in female	DE transcripts	R-HSA-77286	mitochondrial fatty acid beta-oxidation of saturated fatty acids	3/1748	10/4013	0.883765	1	0.94491	3030/35/33
higher in female	DE transcripts	R-HSA-8849932	Synaptic adhesion-like molecules	3/1748	10/4013	0.883765	1	0.94491	1739/5802/2904
higher in female	DE transcripts	R-HSA-8862803	Deregulated CDK5 triggers multiple neurodegenerative pathways in Alzheimer's disease models	3/1748	10/4013	0.883765	1	0.94491	995/7531/5052
higher in female	DE transcripts	R-HSA-8863678	Neurodegenerative Diseases	3/1748	10/4013	0.883765	1	0.94491	995/7531/5052
higher in female	DE transcripts	R-HSA-167169	HIV Transcription Elongation	13/1748	37/4013	0.886705	1	0.94491	22916/5436/2968/5437/2962/4686/1022/8178/2965/11198/2966/6749/7936
higher in female	DE transcripts	R-HSA-167200	Formation of HIV-1 elongation complex containing HIV-1 Tat	13/1748	37/4013	0.886705	1	0.94491	22916/5436/2968/5437/2962/4686/1022/8178/2965/11198/2966/6749/7936
higher in female	DE transcripts	R-HSA-167246	Tat-mediated elongation of the HIV-1 transcript	13/1748	37/4013	0.886705	1	0.94491	22916/5436/2968/5437/2962/4686/1022/8178/2965/11198/2966/6749/7936
higher in female	DE transcripts	R-HSA-162587	HIV Life Cycle	43/1748	112/4013	0.888239	1	0.94491	7514/22916/5436/9525/2968/4927/7251/5045/2958/53371/5903/23225/5437/2962/4686/1022/8812/8178/83860/6874/9397/89853/1104/2965/9631/10762/3978/5905/7175/8086/4928/2960/11198/6233/8148/8732/5901/7311/5902/10015/2966/6749/7936
higher in female	DE transcripts	R-HSA-196849	Metabolism of water-soluble vitamins and cofactors	28/1748	75/4013	0.888415	1	0.94491	4337/9446/53354/10560/5095/27231/80347/1528/6472/1719/27249/81034/56922/4522/316/4524/2350/65220/4548/64087/2356/160728/8029/55312/31/4552/10840/55191
higher in female	DE transcripts	R-HSA-186763	Downstream signal transduction	4/1748	13/4013	0.88892	1	0.94491	5335/5295/5781/6777
higher in female	DE transcripts	R-HSA-201451	Signaling by BMP	4/1748	13/4013	0.88892	1	0.94491	4090/658/7323/57154
higher in female	DE transcripts	R-HSA-2514856	The phototransduction cascade	4/1748	13/4013	0.88892	1	0.94491	9397/2342/2339/6010
higher in female	DE transcripts	R-HSA-2514859	Inactivation, recovery and regulation of the phototransduction cascade	4/1748	13/4013	0.88892	1	0.94491	9397/2342/2339/6010
higher in female	DE transcripts	R-HSA-5083635	Defective B3GALTL causes Peters-plus syndrome (PpS)	4/1748	13/4013	0.88892	1	0.94491	92949/9037/339366/10418
higher in female	DE transcripts	R-HSA-5357956	TNFR1-induced NFkappaB signaling pathway	4/1748	13/4013	0.88892	1	0.94491	331/6233/10399/7311
higher in female	DE transcripts	R-HSA-176409	APC/C:Cdc20 mediated degradation of mitotic proteins	20/1748	55/4013	0.889577	1	0.94491	8900/5682/4751/991/5685/5695/5688/4085/11065/5701/5708/5706/5694/8881/891/983/5719/64682/6233/7311
higher in female	DE transcripts	R-HSA-167160	RNA Pol II CTD phosphorylation and interaction with CE during HIV infection	8/1748	24/4013	0.889946	1	0.94491	5436/2968/5437/2962/1022/2965/8732/2966
higher in female	DE transcripts	R-HSA-77075	RNA Pol II CTD phosphorylation and interaction with CE	8/1748	24/4013	0.889946	1	0.94491	5436/2968/5437/2962/1022/2965/8732/2966
higher in female	DE transcripts	R-HSA-6796648	TP53 Regulates Transcription of DNA Repair Genes	18/1748	50/4013	0.891097	1	0.94491	5436/2968/1111/672/545/5437/2962/1022/8812/8178/2965/51755/55215/11198/4436/2966/6749/7936
higher in female	DE transcripts	R-HSA-6811440	Retrograde transport at the Trans-Golgi-Network	11/1748	32/4013	0.89188	1	0.94491	9382/10139/10228/60560/51542/79571/6293/84342/8675/2803/51209
higher in female	DE transcripts	R-HSA-425397	Transport of vitamins, nucleosides, and related molecules	5/1748	16/4013	0.895684	1	0.94491	23169/55315/28232/2030/376497
higher in female	DE transcripts	R-HSA-432040	Vasopressin regulates renal water homeostasis via Aquaporins	5/1748	16/4013	0.895684	1	0.94491	360/107/361/111/115
higher in female	DE transcripts	R-HSA-5579029	Metabolic disorders of biological oxidation enzymes	5/1748	16/4013	0.895684	1	0.94491	1591/191/113612/23169/95
higher in female	DE transcripts	R-HSA-8949613	Cristae formation	5/1748	16/4013	0.895684	1	0.94491	3313/55735/498/506/513
higher in female	DE transcripts	R-HSA-4641257	Degradation of AXIN	14/1748	40/4013	0.896701	1	0.94491	5682/81847/5685/5695/5688/5701/5708/8312/5706/5694/5719/6233/8658/7311
higher in female	DE transcripts	R-HSA-5619115	Disorders of transmembrane transporters	29/1748	78/4013	0.897319	1	0.94491	5682/21/5685/5695/5688/6584/10568/5701/60482/123041/5708/10479/11136/5706/5694/6519/91445/55315/6005/64241/7175/10058/5719/6531/368/6233/30061/7311/6523
higher in female	DE transcripts	R-HSA-2219528	PI3K/AKT Signaling in Cancer	9/1748	27/4013	0.899302	1	0.94491	5295/2534/3667/5781/2475/2263/10000/2932/5728
higher in female	DE transcripts	R-HSA-174178	APC/C:Cdh1 mediated degradation of Cdc20 and other APC/C:Cdh1 targeted proteins in late mitosis/early G1	19/1748	53/4013	0.900434	1	0.94491	5347/5682/991/6790/5685/5695/5688/11065/5701/6502/5708/5706/5694/51343/8881/5719/64682/6233/7311
higher in female	DE transcripts	R-HSA-69017	CDK-mediated phosphorylation and removal of Cdc6	19/1748	53/4013	0.900434	1	0.94491	8900/5682/990/5685/5695/5688/1017/11065/5701/898/5708/5706/5694/51343/8881/5719/64682/6233/7311
higher in female	DE transcripts	R-HSA-1268020	Mitochondrial protein import	12/1748	35/4013	0.901347	1	0.94491	10165/3329/80273/3313/6901/2395/9512/498/506/10452/293/10245
higher in female	DE transcripts	R-HSA-112382	Formation of RNA Pol II elongation complex	17/1748	48/4013	0.902627	1	0.94491	22916/5436/2968/9646/5437/2962/4686/1022/8812/8178/2965/55677/85403/11198/2966/6749/7936
higher in female	DE transcripts	R-HSA-75955	RNA Polymerase II Transcription Elongation	17/1748	48/4013	0.902627	1	0.94491	22916/5436/2968/9646/5437/2962/4686/1022/8812/8178/2965/55677/85403/11198/2966/6749/7936
higher in female	DE transcripts	R-HSA-8939902	Regulation of RUNX2 expression and activity	17/1748	48/4013	0.902627	1	0.94491	55294/5682/5685/5695/5688/5701/6502/5708/5706/5694/8454/2932/5719/6233/57154/7311/10273
higher in female	DE transcripts	R-HSA-438064	Post NMDA receptor activation events	6/1748	19/4013	0.902868	1	0.94491	107/818/673/5594/88/2904
higher in female	DE transcripts	R-HSA-418594	G alpha (i) signalling events	32/1748	86/4013	0.905671	1	0.94491	4035/285440/107/5406/3708/8811/10082/2262/5499/5332/2912/111/9397/5594/9568/5530/56923/115/29967/51109/57016/6000/2770/375790/5137/2342/2339/5528/121214/5518/5331/6010
higher in female	DE transcripts	R-HSA-6784531	tRNA processing in the nucleus	15/1748	43/4013	0.905687	1	0.94491	4927/53371/5903/23225/51095/9631/10762/11260/7175/8086/4928/1478/5901/10940/29894
higher in female	DE transcripts	R-HSA-69563	p53-Dependent G1 DNA Damage Response	15/1748	43/4013	0.905687	1	0.94491	8900/5682/5685/5695/5688/11200/1017/5701/898/5708/5706/5694/5719/6233/7311
higher in female	DE transcripts	R-HSA-69580	p53-Dependent G1/S DNA damage checkpoint	15/1748	43/4013	0.905687	1	0.94491	8900/5682/5685/5695/5688/11200/1017/5701/898/5708/5706/5694/5719/6233/7311
higher in female	DE transcripts	R-HSA-112315	Transmission across Chemical Synapses	36/1748	96/4013	0.906574	1	0.94491	3312/107/1103/818/7915/1739/673/80331/111/60482/1175/5594/9568/217/22999/6616/115/2742/774/2770/6529/3768/2898/43/161/88/6531/6539/2891/2904/2562/5331/1135/2559/320/2571
higher in female	DE transcripts	R-HSA-113418	Formation of the Early Elongation Complex	10/1748	30/4013	0.907802	1	0.94491	22916/5436/2968/5437/2962/4686/1022/2965/2966/7936
higher in female	DE transcripts	R-HSA-167158	Formation of the HIV-1 Early Elongation Complex	10/1748	30/4013	0.907802	1	0.94491	22916/5436/2968/5437/2962/4686/1022/2965/2966/7936
higher in female	DE transcripts	R-HSA-162906	HIV Infection	64/1748	165/4013	0.910745	1	0.94491	7514/22916/5436/5682/9525/2968/4927/7251/5045/3837/8065/2958/53371/5685/5903/5695/23225/5688/5437/2534/2962/4686/1022/8812/8178/83860/164/5701/6874/9397/89853/1104/1175/2965/375/5708/9631/10762/5706/5694/9844/3978/5905/7175/8086/4928/162/2960/293/161/5719/11198/5062/8905/6233/8148/8732/5901/7311/5902/10015/2966/6749/7936
higher in female	DE transcripts	R-HSA-1592230	Mitochondrial biogenesis	18/1748	51/4013	0.910962	1	0.94491	3054/79718/3313/55735/4208/6256/2746/80205/498/506/10498/23408/5469/513/5563/2553/1387/3418
higher in female	DE transcripts	R-HSA-72165	mRNA Splicing - Minor Pathway	16/1748	46/4013	0.913789	1	0.94491	22916/5436/5437/2962/4686/6427/9410/6634/4809/6432/6628/10594/6426/23450/23451/23020
higher in female	DE transcripts	R-HSA-5688426	Deubiquitination	54/1748	141/4013	0.915086	1	0.94491	57599/8900/5682/93973/3054/51651/672/9100/81847/9986/23358/8078/991/4798/5685/5695/5688/55593/2625/10445/27430/5701/221613/6502/54617/63967/23326/5708/8312/7874/8341/580/5706/8239/5694/57646/7347/408/3091/60/8348/983/5719/7417/6233/8658/93624/10869/55432/7311/55031/5728/409/23032
higher in female	DE transcripts	R-HSA-202403	TCR signaling	21/1748	59/4013	0.916541	1	0.94491	1445/5682/5335/5685/5295/5695/5688/5701/5708/7454/5706/5694/7322/5063/8454/5719/5062/55740/6233/7311/5728
higher in female	DE transcripts	R-HSA-179419	APC:Cdc20 mediated degradation of cell cycle proteins prior to satisfation of the cell cycle checkpoint	19/1748	54/4013	0.918504	1	0.94491	8900/5682/4751/991/5685/5695/5688/4085/11065/5701/5708/5706/5694/8881/983/5719/64682/6233/7311
higher in female	DE transcripts	R-HSA-1234174	Regulation of Hypoxia-inducible Factor (HIF) by oxygen	17/1748	49/4013	0.921113	1	0.94491	5682/8453/5685/5695/5688/5701/5708/405/5706/5694/7322/7323/3091/5719/6233/1387/7311
higher in female	DE transcripts	R-HSA-2262749	Cellular response to hypoxia	17/1748	49/4013	0.921113	1	0.94491	5682/8453/5685/5695/5688/5701/5708/405/5706/5694/7322/7323/3091/5719/6233/1387/7311
higher in female	DE transcripts	R-HSA-189445	Metabolism of porphyrins	3/1748	11/4013	0.922053	1	0.94491	212/1371/3145
higher in female	DE transcripts	R-HSA-192105	Synthesis of bile acids and bile salts	3/1748	11/4013	0.922053	1	0.94491	5007/6256/6342
higher in female	DE transcripts	R-HSA-196071	Metabolism of steroid hormones	3/1748	11/4013	0.922053	1	0.94491	6715/3294/10948
higher in female	DE transcripts	R-HSA-392154	Nitric oxide stimulates guanylate cyclase	3/1748	11/4013	0.922053	1	0.94491	3708/8654/5592
higher in female	DE transcripts	R-HSA-446353	Cell-extracellular matrix interactions	3/1748	11/4013	0.922053	1	0.94491	2318/60/5829
higher in female	DE transcripts	R-HSA-451326	Activation of kainate receptors upon glutamate binding	3/1748	11/4013	0.922053	1	0.94491	1739/2898/5331
higher in female	DE transcripts	R-HSA-5576892	Phase 0 - rapid depolarisation	3/1748	11/4013	0.922053	1	0.94491	775/818/93589
higher in female	DE transcripts	R-HSA-71240	Tryptophan catabolism	3/1748	11/4013	0.922053	1	0.94491	6999/8564/23498
higher in female	DE transcripts	R-HSA-8941326	RUNX2 regulates bone development	3/1748	11/4013	0.922053	1	0.94491	5594/10013/9759
higher in female	DE transcripts	R-HSA-111933	Calmodulin induced events	4/1748	14/4013	0.922678	1	0.94491	107/111/115/5137
higher in female	DE transcripts	R-HSA-111997	CaM pathway	4/1748	14/4013	0.922678	1	0.94491	107/111/115/5137
higher in female	DE transcripts	R-HSA-196807	Nicotinate metabolism	4/1748	14/4013	0.922678	1	0.94491	27231/65220/160728/55191
higher in female	DE transcripts	R-HSA-397795	G-protein beta:gamma signalling	4/1748	14/4013	0.922678	1	0.94491	5295/6464/10000/5331
higher in female	DE transcripts	R-HSA-430039	mRNA decay by 5' to 3' exoribonuclease	4/1748	14/4013	0.922678	1	0.94491	1656/219988/23644/27257
higher in female	DE transcripts	R-HSA-5173214	O-glycosylation of TSR domain-containing proteins	4/1748	14/4013	0.922678	1	0.94491	92949/9037/339366/10418
higher in female	DE transcripts	R-HSA-5633008	TP53 Regulates Transcription of Cell Death Genes	4/1748	14/4013	0.922678	1	0.94491	5875/317/8626/1387
higher in female	DE transcripts	R-HSA-73980	RNA Polymerase III Transcription Termination	4/1748	14/4013	0.922678	1	0.94491	55703/5437/6741/11128
higher in female	DE transcripts	R-HSA-8875878	MET promotes cell motility	4/1748	14/4013	0.922678	1	0.94491	3911/1301/5747/1280
higher in female	DE transcripts	R-HSA-6807505	RNA polymerase II transcribes snRNA genes	20/1748	57/4013	0.925341	1	0.94491	22916/5436/84524/2958/92105/5437/2962/4686/1022/65123/8812/8178/26512/55756/51593/55726/51585/57508/2960/26173
higher in female	DE transcripts	R-HSA-2219530	Constitutive Signaling by Aberrant PI3K in Cancer	5/1748	17/4013	0.925483	1	0.94491	5295/2534/3667/5781/2263
higher in female	DE transcripts	R-HSA-156580	Phase II - Conjugation of compounds	18/1748	52/4013	0.927748	1	0.94491	27233/27306/9060/9446/7364/27430/27284/191/23169/55748/4144/29104/2946/79094/2947/4257/4548/4552
higher in female	DE transcripts	R-HSA-5687128	MAPK6/MAPK4 signaling	18/1748	52/4013	0.927748	1	0.94491	7514/5682/5685/5695/5688/192669/5701/8556/5708/5706/5694/5063/983/5719/5062/6233/26523/7311
higher in female	DE transcripts	R-HSA-76061	RNA Polymerase III Transcription Initiation From Type 1 Promoter	6/1748	20/4013	0.929274	1	0.94491	55703/5437/2976/2971/2972/11128
higher in female	DE transcripts	R-HSA-450531	Regulation of mRNA stability by proteins that bind AU-rich elements	21/1748	60/4013	0.931552	1	0.94491	7514/3312/5682/7534/3842/5685/5695/5688/51013/5701/8125/5708/5706/5694/1981/54512/22894/5719/56915/6233/7311
higher in female	DE transcripts	R-HSA-8856688	Golgi-to-ER retrograde transport	28/1748	78/4013	0.933365	1	0.94491	1062/7278/10112/3831/3796/3832/55605/56894/10383/3833/375/81930/22930/55860/23299/2589/29127/22920/26958/1781/6836/1639/5048/84516/10121/8729/547/23046
higher in female	DE transcripts	R-HSA-74158	RNA Polymerase III Transcription	7/1748	23/4013	0.933467	1	0.94491	55703/5437/6741/2976/2971/2972/11128
higher in female	DE transcripts	R-HSA-749476	RNA Polymerase III Abortive And Retractive Initiation	7/1748	23/4013	0.933467	1	0.94491	55703/5437/6741/2976/2971/2972/11128
higher in female	DE transcripts	R-HSA-8854214	TBC/RABGAPs	7/1748	23/4013	0.933467	1	0.94491	83452/64786/128637/54662/27342/4943/7248
higher in female	DE transcripts	R-HSA-174113	SCF-beta-TrCP mediated degradation of Emi1	14/1748	42/4013	0.934777	1	0.94491	5682/991/5685/5695/5688/5701/5708/5706/5694/51343/8454/5719/6233/7311
higher in female	DE transcripts	R-HSA-3781865	Diseases of glycosylation	22/1748	63/4013	0.937202	1	0.94491	92949/2132/9060/9215/79868/1464/10082/29954/4851/2262/2683/9037/440138/339366/375790/10418/79947/4853/22845/10585/22856/2592
higher in female	DE transcripts	R-HSA-8856825	Cargo recognition for clathrin-mediated endocytosis	15/1748	45/4013	0.940093	1	0.94491	29988/1175/22848/51138/408/1213/84251/8301/161/6233/6845/7311/23208/409/867
higher in female	DE transcripts	R-HSA-382556	ABC-family proteins mediated transport	25/1748	71/4013	0.940837	1	0.94491	10057/5682/21/5685/5695/5688/8894/5701/1968/5708/64137/5706/5694/91445/64241/10058/5719/23/368/6233/89845/7311/225/11194/23456
higher in female	DE transcripts	R-HSA-174184	Cdc20:Phospho-APC/C mediated degradation of Cyclin A	18/1748	53/4013	0.941795	1	0.94491	8900/5682/991/5685/5695/5688/4085/11065/5701/5708/5706/5694/8881/983/5719/64682/6233/7311
higher in female	DE transcripts	R-HSA-6811434	COPI-dependent Golgi-to-ER retrograde traffic	18/1748	53/4013	0.941795	1	0.94491	1062/7278/10112/3831/3796/3832/55605/10383/3833/375/81930/29127/22920/26958/6836/8729/547/23046
higher in female	DE transcripts	R-HSA-450408	AUF1 (hnRNP D0) binds and destabilizes mRNA	13/1748	40/4013	0.944475	1	0.94491	3312/5682/5685/5695/5688/5701/5708/5706/5694/1981/5719/6233/7311
higher in female	DE transcripts	R-HSA-69601	Ubiquitin Mediated Degradation of Phosphorylated Cdc25A	13/1748	40/4013	0.944475	1	0.94491	5682/1111/5685/5695/5688/11200/5701/5708/5706/5694/5719/6233/7311
higher in female	DE transcripts	R-HSA-69610	p53-Independent DNA Damage Response	13/1748	40/4013	0.944475	1	0.94491	5682/1111/5685/5695/5688/11200/5701/5708/5706/5694/5719/6233/7311
higher in female	DE transcripts	R-HSA-69613	p53-Independent G1/S DNA damage checkpoint	13/1748	40/4013	0.944475	1	0.94491	5682/1111/5685/5695/5688/11200/5701/5708/5706/5694/5719/6233/7311
higher in female	DE transcripts	R-HSA-5653656	Vesicle-mediated transport	133/1748	336/4013	0.944801	1	0.94491	6399/4035/4644/3312/1062/7278/83452/9525/1075/10112/7251/2495/7534/9382/3320/3831/149371/23258/23243/3796/3832/10139/23011/55605/23265/10228/51112/60560/2580/22878/51542/56894/160518/2017/164/1523/29988/89853/1175/10383/3833/22848/375/64786/6711/81930/126003/79571/51028/22930/11336/128637/55860/23299/7184/2589/54662/112574/9267/29127/6293/22920/51138/26958/408/57186/274/3998/10260/60/414918/10092…
higher in female	DE transcripts	R-HSA-180024	DARPP-32 events	4/1748	15/4013	0.946905	1	0.94491	5499/5530/5528/5518
higher in female	DE transcripts	R-HSA-196741	Cobalamin (Cbl, vitamin B12) transport and metabolism	4/1748	15/4013	0.946905	1	0.94491	27249/4548/8029/4552
higher in female	DE transcripts	R-HSA-3238698	WNT ligand biogenesis and trafficking	4/1748	15/4013	0.946905	1	0.94491	55737/79971/64840/7480
higher in female	DE transcripts	R-HSA-5694530	Cargo concentration in the ER	4/1748	15/4013	0.946905	1	0.94491	1075/3998/10484/10113
higher in female	DE transcripts	R-HSA-70268	Pyruvate metabolism	4/1748	15/4013	0.946905	1	0.94491	3029/6256/2739/3939
higher in female	DE transcripts	R-HSA-901032	ER Quality Control Compartment (ERQC)	4/1748	15/4013	0.946905	1	0.94491	267/91445/6233/7311
higher in female	DE transcripts	R-HSA-111931	PKA-mediated phosphorylation of CREB	3/1748	12/4013	0.948444	1	0.94491	107/111/115
higher in female	DE transcripts	R-HSA-162710	Synthesis of glycosylphosphatidylinositol (GPI)	3/1748	12/4013	0.948444	1	0.94491	5277/9488/55650
higher in female	DE transcripts	R-HSA-163359	Glucagon signaling in metabolic regulation	3/1748	12/4013	0.948444	1	0.94491	107/111/115
higher in female	DE transcripts	R-HSA-163615	PKA activation	3/1748	12/4013	0.948444	1	0.94491	107/111/115
higher in female	DE transcripts	R-HSA-187687	Signalling to ERKs	3/1748	12/4013	0.948444	1	0.94491	5335/673/6464
higher in female	DE transcripts	R-HSA-212676	Dopamine Neurotransmitter Release Cycle	3/1748	12/4013	0.948444	1	0.94491	22999/6616/320
higher in female	DE transcripts	R-HSA-71336	Pentose phosphate pathway (hexose monophosphate shunt)	3/1748	12/4013	0.948444	1	0.94491	5631/7086/22934
higher in female	DE transcripts	R-HSA-73780	RNA Polymerase III Chain Elongation	3/1748	12/4013	0.948444	1	0.94491	55703/5437/11128
higher in female	DE transcripts	R-HSA-70171	Glycolysis	14/1748	43/4013	0.94882	1	0.94491	4927/53371/5903/23225/283871/9631/10762/7175/8086/4928/5207/5213/5528/5518
higher in female	DE transcripts	R-HSA-203927	MicroRNA (miRNA) biogenesis	6/1748	21/4013	0.949122	1	0.94491	5436/5437/192669/26523/5901/144233
higher in female	DE transcripts	R-HSA-76046	RNA Polymerase III Transcription Initiation	6/1748	21/4013	0.949122	1	0.94491	55703/5437/2976/2971/2972/11128
higher in female	DE transcripts	R-HSA-77289	Mitochondrial Fatty Acid Beta-Oxidation	7/1748	24/4013	0.951387	1	0.94491	3030/80221/5095/35/414149/33/1632
higher in female	DE transcripts	R-HSA-1234176	Oxygen-dependent proline hydroxylation of Hypoxia-inducible Factor Alpha	15/1748	46/4013	0.952821	1	0.94491	5682/8453/5685/5695/5688/5701/5708/5706/5694/7322/7323/3091/5719/6233/7311
higher in female	DE transcripts	R-HSA-199991	Membrane Trafficking	129/1748	328/4013	0.952991	1	0.94491	6399/4644/3312/1062/7278/83452/9525/1075/10112/7251/2495/7534/9382/3831/149371/23258/23243/3796/3832/10139/23011/55605/23265/10228/51112/60560/2580/22878/51542/56894/160518/2017/164/1523/29988/89853/1175/10383/3833/22848/375/64786/6711/81930/126003/79571/51028/22930/11336/128637/55860/23299/2589/54662/112574/9267/29127/6293/22920/51138/26958/408/57186/274/3998/10260/60/414918/10092/1781/7531/1213…
higher in female	DE transcripts	R-HSA-168325	Viral Messenger RNA Synthesis	12/1748	38/4013	0.953556	1	0.94491	5436/4927/53371/5903/23225/5437/2962/9631/10762/7175/8086/4928
higher in female	DE transcripts	R-HSA-211733	Regulation of activated PAK-2p34 by proteasome mediated degradation	12/1748	38/4013	0.953556	1	0.94491	5682/5685/5695/5688/5701/5708/5706/5694/5719/5062/6233/7311
higher in female	DE transcripts	R-HSA-69229	Ubiquitin-dependent degradation of Cyclin D1	12/1748	38/4013	0.953556	1	0.94491	5682/5685/5695/5688/5701/5708/5706/5694/2932/5719/6233/7311
higher in female	DE transcripts	R-HSA-75815	Ubiquitin-dependent degradation of Cyclin D	12/1748	38/4013	0.953556	1	0.94491	5682/5685/5695/5688/5701/5708/5706/5694/2932/5719/6233/7311
higher in female	DE transcripts	R-HSA-5610787	Hedgehog 'off' state	26/1748	75/4013	0.955249	1	0.94491	7278/5682/107/79809/5685/5695/5688/26160/9742/111/5701/10383/57539/6608/5708/115/5706/5694/55764/57728/8454/2932/5719/6233/7311/8100
higher in female	DE transcripts	R-HSA-422356	Regulation of insulin secretion	9/1748	30/4013	0.956626	1	0.94491	8826/775/3708/111/6616/2770/293/2776/5331
higher in female	DE transcripts	R-HSA-5628897	TP53 Regulates Metabolic Genes	13/1748	41/4013	0.95697	1	0.94491	7534/192669/2475/7531/10000/5563/25824/7248/57103/8626/26523/5052/5728
higher in female	DE transcripts	R-HSA-8951664	Neddylation	46/1748	126/4013	0.95751	1	0.94491	55294/55832/5682/8453/10116/122769/25879/8065/5685/5695/5688/8883/26043/1642/5701/10238/6502/123879/5708/140739/84961/5706/114907/5694/51514/23014/54461/7347/26268/51138/7322/7323/50717/23369/3091/56929/8454/26118/5719/26234/80344/6233/93611/7311/80176/9039
higher in female	DE transcripts	R-HSA-5607761	Dectin-1 mediated noncanonical NF-kB signaling	14/1748	44/4013	0.960157	1	0.94491	5682/5685/5695/5688/5701/5708/5706/5694/8454/5719/6233/4791/7311/9039
higher in female	DE transcripts	R-HSA-5658442	Regulation of RAS by GAPs	14/1748	44/4013	0.960157	1	0.94491	5682/5685/5695/5688/200734/4763/5701/5708/5706/5694/5719/153090/6233/7311
higher in female	DE transcripts	R-HSA-5676590	NIK-->noncanonical NF-kB signaling	14/1748	44/4013	0.960157	1	0.94491	5682/5685/5695/5688/5701/5708/5706/5694/8454/5719/6233/4791/7311/9039
higher in female	DE transcripts	R-HSA-167172	Transcription of the HIV genome	20/1748	60/4013	0.960559	1	0.94491	22916/5436/2968/2958/5437/2962/4686/1022/8812/8178/83860/6874/2965/2960/11198/8148/8732/2966/6749/7936
higher in female	DE transcripts	R-HSA-112316	Neuronal System	49/1748	134/4013	0.960661	1	0.94491	26037/3312/23136/107/54207/1103/2915/818/7915/1739/673/57669/80331/111/57502/60482/1175/5594/5802/9568/217/22999/6616/3782/115/2742/54413/774/2770/6529/3768/2898/3775/43/161/88/341359/6531/6539/2891/2904/28988/22829/2562/5331/1135/2559/320/2571
higher in female	DE transcripts	R-HSA-983705	Signaling by the B Cell Receptor (BCR)	23/1748	68/4013	0.961794	1	0.94491	5682/5966/3708/5335/5685/5295/5695/5688/2534/6464/695/5701/2280/5530/5708/80228/5706/5694/8454/5719/6233/7311/867
higher in female	DE transcripts	R-HSA-76066	RNA Polymerase III Transcription Initiation From Type 2 Promoter	5/1748	19/4013	0.963376	1	0.94491	55703/5437/2976/2972/11128
higher in female	DE transcripts	R-HSA-167242	Abortive elongation of HIV-1 transcript in the absence of Tat	6/1748	22/4013	0.963805	1	0.94491	22916/5436/5437/2962/4686/7936
higher in female	DE transcripts	R-HSA-418597	G alpha (z) signalling events	4/1748	16/4013	0.963978	1	0.94491	107/111/115/2770
higher in female	DE transcripts	R-HSA-5627123	RHO GTPases activate PAKs	4/1748	16/4013	0.963978	1	0.94491	2017/4638/5063/5062
higher in female	DE transcripts	R-HSA-8941858	Regulation of RUNX3 expression and activity	12/1748	39/4013	0.964492	1	0.94491	5682/5685/5695/5688/5701/5708/5706/5694/5719/6233/57154/7311
higher in female	DE transcripts	R-HSA-389661	Glyoxylate metabolism and glycine degradation	8/1748	28/4013	0.966264	1	0.94491	593/2731/55526/64902/4967/1743/112817/2653
higher in female	DE transcripts	R-HSA-114604	GPVI-mediated activation cascade	3/1748	13/4013	0.966301	1	0.94491	5295/2534/5781
higher in female	DE transcripts	R-HSA-156584	Cytosolic sulfonation of small molecules	3/1748	13/4013	0.966301	1	0.94491	27233/9060/27284
higher in female	DE transcripts	R-HSA-168643	Nucleotide-binding domain, leucine rich repeat containing receptor (NLR) signaling pathways	3/1748	13/4013	0.966301	1	0.94491	6233/7311/10910
higher in female	DE transcripts	R-HSA-191273	Cholesterol biosynthesis	3/1748	13/4013	0.966301	1	0.94491	3422/1717/2224
higher in female	DE transcripts	R-HSA-392451	G beta:gamma signalling through PI3Kgamma	3/1748	13/4013	0.966301	1	0.94491	5295/6464/10000
higher in female	DE transcripts	R-HSA-5205685	Pink/Parkin Mediated Mitophagy	3/1748	13/4013	0.966301	1	0.94491	10452/6233/7311
higher in female	DE transcripts	R-HSA-8854050	FBXL7 down-regulates AURKA during mitotic entry and in early mitosis	13/1748	42/4013	0.966919	1	0.94491	5682/6790/5685/5695/5688/5701/5708/5706/5694/8454/5719/6233/7311
higher in female	DE transcripts	R-HSA-418346	Platelet homeostasis	9/1748	31/4013	0.967879	1	0.94491	3708/5025/8654/80228/5781/492/5592/5528/5518
higher in female	DE transcripts	R-HSA-5689603	UCH proteinases	20/1748	61/4013	0.968523	1	0.94491	5682/93973/3054/4798/5685/5695/5688/10445/5701/221613/54617/5708/580/5706/5694/7347/60/5719/6233/7311
higher in female	DE transcripts	R-HSA-5668541	TNFR2 non-canonical NF-kB pathway	14/1748	45/4013	0.969218	1	0.94491	5682/5685/5695/5688/5701/5708/5706/5694/8454/5719/6233/4791/7311/9039
higher in female	DE transcripts	R-HSA-114608	Platelet degranulation	11/1748	37/4013	0.971338	1	0.94491	7273/6647/967/2/135228/9948/51097/3690/88/10487/51368
higher in female	DE transcripts	R-HSA-1236975	Antigen processing-Cross presentation	15/1748	48/4013	0.971386	1	0.94491	5682/1520/5685/5695/5688/695/5701/5708/55176/5706/5694/1514/5719/6233/7311
higher in female	DE transcripts	R-HSA-174084	Autodegradation of Cdh1 by Cdh1:APC/C	15/1748	48/4013	0.971386	1	0.94491	5682/5685/5695/5688/11065/5701/5708/5706/5694/51343/8881/5719/64682/6233/7311
higher in female	DE transcripts	R-HSA-174403	Glutathione synthesis and recycling	2/1748	10/4013	0.971546	1	0.94491	55748/79094
higher in female	DE transcripts	R-HSA-210500	Glutamate Neurotransmitter Release Cycle	2/1748	10/4013	0.971546	1	0.94491	22999/6616
higher in female	DE transcripts	R-HSA-6811442	Intra-Golgi and retrograde Golgi-to-ER traffic	43/1748	121/4013	0.972157	1	0.94491	1062/7278/83452/10112/9382/3831/3796/3832/10139/55605/10228/60560/51542/56894/1523/10383/3833/375/81930/79571/22930/55860/23299/2589/9267/29127/6293/22920/26958/1781/6836/84342/8675/1639/5048/84516/2803/10121/51209/8729/547/23046/10905
higher in female	DE transcripts	R-HSA-167161	HIV Transcription Initiation	12/1748	40/4013	0.97307	1	0.94491	5436/2968/2958/5437/2962/1022/83860/6874/2965/2960/8148/2966
higher in female	DE transcripts	R-HSA-167162	RNA Polymerase II HIV Promoter Escape	12/1748	40/4013	0.97307	1	0.94491	5436/2968/2958/5437/2962/1022/83860/6874/2965/2960/8148/2966
higher in female	DE transcripts	R-HSA-169911	Regulation of Apoptosis	12/1748	40/4013	0.97307	1	0.94491	5682/5685/5695/5688/5701/5708/5706/5694/5719/5062/6233/7311
higher in female	DE transcripts	R-HSA-204005	COPII-mediated vesicle transport	12/1748	40/4013	0.97307	1	0.94491	6399/1075/23243/126003/128637/3998/9919/23256/10484/55014/10113/51399
higher in female	DE transcripts	R-HSA-69541	Stabilization of p53	12/1748	40/4013	0.97307	1	0.94491	5682/5685/5695/5688/11200/5701/5708/5706/5694/5719/6233/7311
higher in female	DE transcripts	R-HSA-73776	RNA Polymerase II Promoter Escape	12/1748	40/4013	0.97307	1	0.94491	5436/2968/2958/5437/2962/1022/83860/6874/2965/2960/8148/2966
higher in female	DE transcripts	R-HSA-73779	RNA Polymerase II Transcription Pre-Initiation And Promoter Opening	12/1748	40/4013	0.97307	1	0.94491	5436/2968/2958/5437/2962/1022/83860/6874/2965/2960/8148/2966
higher in female	DE transcripts	R-HSA-75953	RNA Polymerase II Transcription Initiation	12/1748	40/4013	0.97307	1	0.94491	5436/2968/2958/5437/2962/1022/83860/6874/2965/2960/8148/2966
higher in female	DE transcripts	R-HSA-76042	RNA Polymerase II Transcription Initiation And Promoter Clearance	12/1748	40/4013	0.97307	1	0.94491	5436/2968/2958/5437/2962/1022/83860/6874/2965/2960/8148/2966
higher in female	DE transcripts	R-HSA-674695	RNA Polymerase II Pre-transcription Events	22/1748	67/4013	0.973197	1	0.94491	22916/5436/2968/9646/2958/5437/2962/4686/1022/8812/8178/83860/6874/2965/55677/85403/2960/11198/8148/2966/6749/7936
higher in female	DE transcripts	R-HSA-901042	Calnexin/calreticulin cycle	5/1748	20/4013	0.974744	1	0.94491	267/23193/91445/6233/7311
higher in female	DE transcripts	R-HSA-167287	HIV elongation arrest and recovery	8/1748	29/4013	0.975516	1	0.94491	5436/5437/2962/8812/8178/11198/6749/7936
higher in female	DE transcripts	R-HSA-167290	Pausing and recovery of HIV elongation	8/1748	29/4013	0.975516	1	0.94491	5436/5437/2962/8812/8178/11198/6749/7936
higher in female	DE transcripts	R-HSA-380972	Energy dependent regulation of mTOR by LKB1-AMPK	4/1748	17/4013	0.975823	1	0.94491	2475/5563/7248/92335
higher in female	DE transcripts	R-HSA-6811438	Intra-Golgi traffic	9/1748	32/4013	0.976422	1	0.94491	83452/9382/10228/1523/375/9267/84342/8675/10905
higher in female	DE transcripts	R-HSA-446652	Interleukin-1 family signaling	21/1748	65/4013	0.976912	1	0.94491	25930/5682/5784/3146/57162/5685/5695/5688/5701/5780/5708/5706/5781/5694/51135/8454/5719/6233/4791/7311/5783
higher in female	DE transcripts	R-HSA-2454202	Fc epsilon receptor (FCERI) signaling	24/1748	73/4013	0.977162	1	0.94491	5682/3708/5335/5602/5685/5295/5695/5688/2534/6464/695/5701/5594/5530/5708/5706/5694/7322/5609/8454/5719/5062/6233/7311
higher in female	DE transcripts	R-HSA-174154	APC/C:Cdc20 mediated degradation of Securin	15/1748	49/4013	0.977952	1	0.94491	5682/991/5685/5695/5688/11065/5701/5708/5706/5694/8881/5719/64682/6233/7311
higher in female	DE transcripts	R-HSA-76005	Response to elevated platelet cytosolic Ca2+	11/1748	38/4013	0.978583	1	0.94491	7273/6647/967/2/135228/9948/51097/3690/88/10487/51368
higher in female	DE transcripts	R-HSA-5358351	Signaling by Hedgehog	33/1748	97/4013	0.979345	1	0.94491	7278/5682/107/8405/79809/5685/5695/5688/26160/2262/9742/111/5701/10383/57539/6608/5034/5708/115/5706/6868/5694/55764/57728/408/8454/2932/5719/6233/57154/7311/8100/409
higher in female	DE transcripts	R-HSA-180585	Vif-mediated degradation of APOBEC3G	12/1748	41/4013	0.979733	1	0.94491	5682/8065/5685/5695/5688/5701/5708/5706/5694/5719/6233/7311
higher in female	DE transcripts	R-HSA-4608870	Asymmetric localization of PCP proteins	12/1748	41/4013	0.979733	1	0.94491	5682/5685/5695/5688/5701/5708/5706/5694/5719/6233/57154/7311
higher in female	DE transcripts	R-HSA-167238	Pausing and recovery of Tat-mediated HIV elongation	7/1748	27/4013	0.982146	1	0.94491	5436/5437/2962/8178/11198/6749/7936
higher in female	DE transcripts	R-HSA-167243	Tat-mediated HIV elongation arrest and recovery	7/1748	27/4013	0.982146	1	0.94491	5436/5437/2962/8178/11198/6749/7936
higher in female	DE transcripts	R-HSA-168638	NOD1/2 Signaling Pathway	2/1748	11/4013	0.982544	1	0.94491	6233/7311
higher in female	DE transcripts	R-HSA-181430	Norepinephrine Neurotransmitter Release Cycle	2/1748	11/4013	0.982544	1	0.94491	22999/6616
higher in female	DE transcripts	R-HSA-5218921	VEGFR2 mediated cell proliferation	2/1748	11/4013	0.982544	1	0.94491	3708/5335
higher in female	DE transcripts	R-HSA-5625900	RHO GTPases activate CIT	2/1748	11/4013	0.982544	1	0.94491	9055/9928
higher in female	DE transcripts	R-HSA-975576	N-glycan antennae elongation in the medial/trans-Golgi	2/1748	11/4013	0.982544	1	0.94491	4248/2683
higher in female	DE transcripts	R-HSA-418555	G alpha (s) signalling events	9/1748	33/4013	0.982837	1	0.94491	107/111/92840/51308/115/408/2770/8622/409
higher in female	DE transcripts	R-HSA-3858494	Beta-catenin independent WNT signaling	25/1748	77/4013	0.983118	1	0.94491	5682/3708/5685/5695/5688/192669/5701/1175/5530/5708/5706/5694/1213/161/1499/5719/5592/6932/6233/6259/57154/26523/7311/409/5331
higher in female	DE transcripts	R-HSA-180534	Vpu mediated degradation of CD4	11/1748	39/4013	0.984118	1	0.94491	5682/5685/5695/5688/5701/5708/5706/5694/5719/6233/7311
higher in female	DE transcripts	R-HSA-349425	Autodegradation of the E3 ubiquitin ligase COP1	11/1748	39/4013	0.984118	1	0.94491	5682/5685/5695/5688/5701/5708/5706/5694/5719/6233/7311
higher in female	DE transcripts	R-HSA-5619084	ABC transporter disorders	16/1748	53/4013	0.984191	1	0.94491	5682/21/5685/5695/5688/5701/5708/5706/5694/91445/64241/10058/5719/368/6233/7311
higher in female	DE transcripts	R-HSA-1236974	ER-Phagosome pathway	13/1748	45/4013	0.985626	1	0.94491	5682/5685/5695/5688/695/5701/5708/55176/5706/5694/5719/6233/7311
higher in female	DE transcripts	R-HSA-5621481	C-type lectin receptors (CLRs)	21/1748	67/4013	0.985657	1	0.94491	5682/3708/5685/5695/5688/2534/5701/5530/5708/5706/5694/7322/5063/8454/5719/5062/6233/4791/1387/7311/9039
higher in female	DE transcripts	R-HSA-76071	RNA Polymerase III Transcription Initiation From Type 3 Promoter	3/1748	15/4013	0.986022	1	0.94491	55703/5437/11128
higher in female	DE transcripts	R-HSA-5358346	Hedgehog ligand biogenesis	14/1748	48/4013	0.986401	1	0.94491	5682/5685/5695/5688/2262/5701/5034/5708/5706/6868/5694/5719/6233/7311
higher in female	DE transcripts	R-HSA-202424	Downstream TCR signaling	15/1748	51/4013	0.98717	1	0.94491	5682/5685/5295/5695/5688/5701/5708/5706/5694/7322/8454/5719/6233/7311/5728
higher in female	DE transcripts	R-HSA-1236978	Cross-presentation of soluble exogenous antigens (endosomes)	9/1748	34/4013	0.987605	1	0.94491	5682/5685/5695/5688/5701/5708/5706/5694/5719
higher in female	DE transcripts	R-HSA-4641258	Degradation of DVL	11/1748	40/4013	0.988309	1	0.94491	5682/5685/5695/5688/5701/5708/5706/5694/5719/6233/7311
higher in female	DE transcripts	R-HSA-76002	Platelet activation, signaling and aggregation	27/1748	84/4013	0.988463	1	0.94491	1445/7534/7273/3708/6647/5295/967/2534/6464/10672/2/135228/5594/9948/5781/408/51097/2770/3690/9162/88/2776/5747/10487/51368/409/2147
higher in female	DE transcripts	R-HSA-4086400	PCP/CE pathway	17/1748	57/4013	0.988654	1	0.94491	5682/5685/5695/5688/5701/1175/5708/5706/5694/1213/161/5719/6233/6259/57154/7311/409
higher in female	DE transcripts	R-HSA-1169091	Activation of NF-kappaB in B cells	13/1748	46/4013	0.989263	1	0.94491	5682/5966/5685/5695/5688/5701/5708/5706/5694/8454/5719/6233/7311
higher in female	DE transcripts	R-HSA-5610785	GLI3 is processed to GLI3R by the proteasome	13/1748	46/4013	0.989263	1	0.94491	5682/5685/5695/5688/5701/5708/5706/5694/8454/2932/5719/6233/7311
higher in female	DE transcripts	R-HSA-2564830	Cytosolic iron-sulfur cluster assembly	2/1748	12/4013	0.989365	1	0.94491	83990/51750
higher in female	DE transcripts	R-HSA-71403	Citric acid cycle (TCA cycle)	4/1748	19/4013	0.98941	1	0.94491	8802/4967/1743/3418
higher in female	DE transcripts	R-HSA-381676	Glucagon-like Peptide-1 (GLP1) regulates insulin secretion	3/1748	16/4013	0.991109	1	0.94491	8826/3708/111
higher in female	DE transcripts	R-HSA-350562	Regulation of ornithine decarboxylase (ODC)	9/1748	35/4013	0.991115	1	0.94491	5682/5685/5695/5688/5701/5708/5706/5694/5719
higher in female	DE transcripts	R-HSA-8873719	RAB geranylgeranylation	7/1748	29/4013	0.991234	1	0.94491	5875/83452/23011/57799/51209/10981/5873
higher in female	DE transcripts	R-HSA-5607764	CLEC7A (Dectin-1) signaling	17/1748	58/4013	0.991346	1	0.94491	5682/3708/5685/5695/5688/5701/5530/5708/5706/5694/7322/8454/5719/6233/4791/7311/9039
higher in female	DE transcripts	R-HSA-5678895	Defective CFTR causes cystic fibrosis	12/1748	44/4013	0.991722	1	0.94491	5682/5685/5695/5688/5701/5708/5706/5694/91445/5719/6233/7311
higher in female	DE transcripts	R-HSA-5610783	Degradation of GLI2 by the proteasome	13/1748	47/4013	0.992032	1	0.94491	5682/5685/5695/5688/5701/5708/5706/5694/8454/2932/5719/6233/7311
higher in female	DE transcripts	R-HSA-1296071	Potassium Channels	5/1748	23/4013	0.992159	1	0.94491	54207/9568/3782/3768/3775
higher in female	DE transcripts	R-HSA-71387	Metabolism of carbohydrates	49/1748	144/4013	0.993031	1	0.94491	10057/2132/4927/138050/9060/4669/1464/4125/9653/10165/53371/5903/6652/23225/10082/2548/2262/2683/26007/5631/283871/9631/10762/5837/8509/7086/1468/375790/7175/2990/8086/5257/4928/2992/11261/5207/6233/4126/22934/132158/5213/7311/5528/5518/4123/9394/411/22856/2592
higher in female	DE transcripts	R-HSA-9020702	Interleukin-1 signaling	16/1748	56/4013	0.993077	1	0.94491	5682/3146/57162/5685/5695/5688/5701/5708/5706/5694/51135/8454/5719/6233/4791/7311
higher in female	DE transcripts	R-HSA-114508	Effects of PIP2 hydrolysis	2/1748	13/4013	0.993558	1	0.94491	3708/9162
higher in female	DE transcripts	R-HSA-5610780	Degradation of GLI1 by the proteasome	12/1748	45/4013	0.993939	1	0.94491	5682/5685/5695/5688/5701/5708/5706/5694/8454/5719/6233/7311
higher in female	DE transcripts	R-HSA-3781860	Diseases associated with N-glycosylation of proteins	3/1748	17/4013	0.994385	1	0.94491	79868/2683/440138
higher in female	DE transcripts	R-HSA-452723	Transcriptional regulation of pluripotent stem cells	3/1748	17/4013	0.994385	1	0.94491	5436/5437/5087
higher in female	DE transcripts	R-HSA-1168372	Downstream signaling events of B Cell Receptor (BCR)	15/1748	54/4013	0.994563	1	0.94491	5682/5966/5685/5695/5688/5701/2280/5530/5708/5706/5694/8454/5719/6233/7311
higher in female	DE transcripts	R-HSA-199977	ER to Golgi Anterograde Transport	27/1748	88/4013	0.995506	1	0.94491	6399/7278/1075/9382/23243/10383/375/6711/126003/128637/55860/26958/3998/1781/84342/9919/23256/1639/10484/51332/288/84516/10121/8729/55014/10113/51399
higher in female	DE transcripts	R-HSA-5362768	Hh mutants that don't undergo autocatalytic processing are degraded by ERAD	11/1748	43/4013	0.995522	1	0.94491	5682/5685/5695/5688/5701/5708/5706/5694/5719/6233/7311
higher in female	DE transcripts	R-HSA-2871837	FCERI mediated NF-kB activation	13/1748	49/4013	0.995692	1	0.94491	5682/5685/5695/5688/5701/5708/5706/5694/7322/8454/5719/6233/7311
higher in female	DE transcripts	R-HSA-5632684	Hedgehog 'on' state	16/1748	58/4013	0.996121	1	0.94491	5682/8405/5685/5695/5688/5701/6608/5708/5706/5694/408/5719/6233/57154/7311/409
higher in female	DE transcripts	R-HSA-1638074	Keratan sulfate/keratin metabolism	1/1748	10/4013	0.996747	1	0.94491	2683
higher in female	DE transcripts	R-HSA-204174	Regulation of pyruvate dehydrogenase (PDH) complex	1/1748	10/4013	0.996747	1	0.94491	6256
higher in female	DE transcripts	R-HSA-5387390	Hh mutants abrogate ligand secretion	11/1748	44/4013	0.996788	1	0.94491	5682/5685/5695/5688/5701/5708/5706/5694/5719/6233/7311
higher in female	DE transcripts	R-HSA-71406	Pyruvate metabolism and Citric Acid (TCA) cycle	8/1748	35/4013	0.99697	1	0.94491	3029/6256/8802/2739/4967/1743/3939/3418
higher in female	DE transcripts	R-HSA-375276	Peptide ligand-binding receptors	4/1748	22/4013	0.997102	1	0.94491	8811/1889/56923/2147
higher in female	DE transcripts	R-HSA-70326	Glucose metabolism	16/1748	59/4013	0.997119	1	0.94491	4927/10165/53371/5903/23225/283871/9631/10762/1468/7175/8086/4928/5207/5213/5528/5518
higher in female	DE transcripts	R-HSA-532668	N-glycan trimming in the ER and Calnexin/Calreticulin cycle	6/1748	29/4013	0.997394	1	0.94491	267/23193/91445/55768/6233/7311
higher in female	DE transcripts	R-HSA-351202	Metabolism of polyamines	13/1748	51/4013	0.997724	1	0.94491	5682/5685/5695/5688/5701/5708/4507/5706/5694/435/5719/6539/6723
higher in female	DE transcripts	R-HSA-6807878	COPI-mediated anterograde transport	15/1748	58/4013	0.9984	1	0.94491	7278/9382/10383/375/6711/55860/26958/1781/84342/1639/51332/288/84516/10121/8729
higher in female	DE transcripts	R-HSA-388396	GPCR downstream signalling	58/1748	175/4013	0.998429	1	0.94491	4035/285440/107/5406/3708/8811/2915/5295/10082/6464/10672/2262/148/6655/5499/5332/10276/2912/111/9397/92840/5594/51308/9568/5530/7204/94233/56923/115/29967/51109/57016/408/6000/2770/23365/375790/10000/9639/9162/57449/5137/2342/1894/2776/8622/8874/50649/2339/5528/9828/121214/5518/121512/409/5331/6010/2147
higher in female	DE transcripts	R-HSA-948021	Transport to the Golgi and subsequent modification	30/1748	101/4013	0.998645	1	0.94491	6399/7278/1075/9382/23243/4248/2683/10383/375/6711/126003/128637/55860/26958/3998/1781/84342/9919/23256/1639/10484/51332/288/84516/10121/8729/55014/10113/51399/10905
higher in female	DE transcripts	R-HSA-983170	Antigen Presentation: Folding, assembly and peptide loading of class I MHC	1/1748	12/4013	0.998968	1	0.94491	10484
higher in female	DE transcripts	R-HSA-416476	G alpha (q) signalling events	13/1748	54/4013	0.99916	1	0.94491	3708/2915/5295/148/5332/5594/7204/94233/56923/9162/2776/5331/2147
higher in female	DE transcripts	R-HSA-373080	Class B/2 (Secretin family receptors)	3/1748	22/4013	0.999481	1	0.94491	6608/1393/7480
higher in female	DE transcripts	R-HSA-372790	Signaling by GPCR	62/1748	191/4013	0.999492	1	0.94491	4035/285440/107/5406/3708/8811/2915/5295/10082/6464/10672/2262/148/6655/5499/5332/10276/2912/111/9397/92840/5594/51308/9568/5530/6608/1889/7204/94233/56923/1393/115/29967/51109/57016/408/6000/2770/23365/375790/7480/10000/9639/9162/57449/5137/2342/1894/2776/8622/8874/50649/2339/5528/9828/121214/5518/121512/409/5331/6010/2147
higher in female	DE transcripts	R-HSA-1632852	Macroautophagy	9/1748	43/4013	0.999507	1	0.94491	5289/55626/26100/79065/2475/7405/5563/8897/7248
higher in female	DE transcripts	R-HSA-373076	Class A/1 (Rhodopsin-like receptors)	7/1748	38/4013	0.999742	1	0.94491	8811/148/1889/94233/56923/6010/2147
higher in female	DE transcripts	R-HSA-70263	Gluconeogenesis	2/1748	23/4013	0.999965	1	0.94491	10165/1468
higher in female	DE transcripts	R-HSA-446219	Synthesis of substrates in N-glycan biosythesis	3/1748	28/4013	0.999974	1	0.94491	7264/79947/22845
higher in female	DE transcripts	R-HSA-500792	GPCR ligand binding	13/1748	68/4013	0.999995	1	0.94491	8811/2915/148/2912/9568/6608/1889/94233/56923/1393/7480/6010/2147
higher in female	DE transcripts	R-HSA-6799198	Complex I biogenesis	2/1748	28/4013	0.999998	1	0.94491	51103/4715
higher in female	DE transcripts	R-HSA-5389840	Mitochondrial translation elongation	6/1748	46/4013	0.999999	1	0.94491	5018/85476/60488/64965/63931/10884
higher in female	DE transcripts	R-HSA-5419276	Mitochondrial translation termination	6/1748	46/4013	0.999999	1	0.94491	5018/92399/60488/64965/63931/10884
higher in female	DE transcripts	R-HSA-446193	Biosynthesis of the N-glycan precursor (dolichol lipid-linked oligosaccharide, LLO) and transfer to a nascent protein	5/1748	43/4013	0.999999	1	0.94491	79868/7264/440138/79947/22845
higher in female	DE transcripts	R-HSA-5368287	Mitochondrial translation	7/1748	51/4013	0.999999	1	0.94491	5018/92399/85476/60488/64965/63931/10884
higher in female	DE transcripts	R-HSA-5368286	Mitochondrial translation initiation	5/1748	45/4013	1	1	0.94491	5018/60488/64965/63931/10884
higher in female	DE transcripts	R-HSA-446203	Asparagine N-linked glycosylation	43/1748	179/4013	1	1	0.94491	6399/7278/1075/9382/79868/23243/7264/4248/267/2683/10383/375/6711/23193/126003/128637/55860/91445/26958/440138/3998/1781/84342/9919/1650/23256/1639/55768/10484/51332/288/79947/84516/6233/10121/8729/7311/55014/10113/6185/22845/51399/10905
higher in female	DE transcripts	R-HSA-163200	Respiratory electron transport, ATP synthesis by chemiosmotic coupling, and heat production by uncoupling proteins.	7/1748	62/4013	1	1	0.94491	51103/498/506/2110/513/4715/2108
higher in female	DE transcripts	R-HSA-611105	Respiratory electron transport	4/1748	50/4013	1	1	0.94491	51103/2110/4715/2108
higher in female	DE transcripts	R-HSA-1428517	The citric acid (TCA) cycle and respiratory electron transport	15/1748	95/4013	1	1	0.94491	51103/3029/6256/498/8802/506/2110/2739/513/4715/4967/1743/2108/3939/3418
Direction	Group	ID	Description	GeneRatio	BgRatio	p value	Adjusted p value	Q value	NCBI gene IDs
higher in female	gender specific	R-HSA-8935690	Digestion	5/281	13/4013	0.00130963	0.682238	0.682238	27159/280/11181/278/8972
higher in female	gender specific	R-HSA-8963743	Digestion and absorption	5/281	14/4013	0.0019218	0.682238	0.682238	27159/280/11181/278/8972
higher in female	gender specific	R-HSA-375165	NCAM signaling for neurite out-growth	5/281	17/4013	0.0049899	0.9935	0.9935	775/6711/375790/8912/5594
higher in female	gender specific	R-HSA-983189	Kinesins	6/281	25/4013	0.00635551	0.9935	0.9935	1062/3796/3832/22920/29127/23046
higher in female	gender specific	R-HSA-68962	Activation of the pre-replicative complex	6/281	26/4013	0.00778761	0.9935	0.9935	4175/4172/4999/55388/990/1017
higher in female	gender specific	R-HSA-400253	Circadian Clock	7/281	38/4013	0.0147307	0.9935	0.9935	80205/79718/8454/8864/1374/1408/28999
higher in female	gender specific	R-HSA-176187	Activation of ATR in response to replication stress	6/281	30/4013	0.0158672	0.9935	0.9935	4175/4172/4999/55388/990/1017
higher in female	gender specific	R-HSA-3214858	RMTs methylate histone arginines	5/281	25/4013	0.0270484	0.9935	0.9935	10196/10419/333932/57492/6601
higher in female	gender specific	R-HSA-6802949	Signaling by RAS mutants	5/281	25/4013	0.0270484	0.9935	0.9935	8826/4140/153090/409/5594
higher in female	gender specific	R-HSA-6805567	Keratinization	3/281	10/4013	0.0281845	0.9935	0.9935	5045/7051/23254
higher in female	gender specific	R-HSA-6809371	Formation of the cornified envelope	3/281	10/4013	0.0281845	0.9935	0.9935	5045/7051/23254
higher in female	gender specific	R-HSA-6802948	Signaling by high-kinase activity BRAF mutants	4/281	18/4013	0.0329417	0.9935	0.9935	8826/4140/409/5594
higher in female	gender specific	R-HSA-2500257	Resolution of Sister Chromatid Cohesion	8/281	55/4013	0.0357533	0.9935	0.9935	1062/9793/3796/23332/5905/5347/10274/10735
higher in female	gender specific	R-HSA-6790901	rRNA modification in the nucleus and cytosol	8/281	55/4013	0.0357533	0.9935	0.9935	10607/9277/55226/57647/92856/10885/55127/51118
higher in female	gender specific	R-HSA-2022928	HS-GAG biosynthesis	3/281	11/4013	0.0367895	0.9935	0.9935	2132/10082/375790
higher in female	gender specific	R-HSA-194315	Signaling by Rho GTPases	18/281	166/4013	0.0400471	0.9935	0.9935	8826/1062/26999/333932/10810/9793/3796/57522/23332/5905/5347/10094/57569/29127/9055/8874/9828/5594
higher in female	gender specific	R-HSA-6802957	Oncogenic MAPK signaling	6/281	37/4013	0.0412782	0.9935	0.9935	8826/4140/153090/9444/409/5594
higher in female	gender specific	R-HSA-8854518	AURKA Activation by TPX2	5/281	28/4013	0.0421906	0.9935	0.9935	6790/9793/23332/5347/84131
higher in female	gender specific	R-HSA-1368108	BMAL1:CLOCK,NPAS2 activates circadian gene expression	3/281	12/4013	0.0465761	0.9935	0.9935	80205/79718/28999
higher in female	gender specific	R-HSA-216083	Integrin cell surface interactions	3/281	12/4013	0.0465761	0.9935	0.9935	375790/2200/1311
higher in female	gender specific	R-HSA-77387	Insulin receptor recycling	3/281	12/4013	0.0465761	0.9935	0.9935	535/528/3643
higher in female	gender specific	R-HSA-8856828	Clathrin-mediated endocytosis	9/281	69/4013	0.0494331	0.9935	0.9935	2580/274/84251/3092/10094/8301/409/1213/867
higher in female	gender specific	R-HSA-983231	Factors involved in megakaryocyte development and platelet production	9/281	69/4013	0.0494331	0.9935	0.9935	1062/333932/3796/3832/22920/29127/23046/1017/23348
higher in female	gender specific	R-HSA-2565942	Regulation of PLK1 Activity at G2/M Transition	6/281	39/4013	0.0515912	0.9935	0.9935	6790/9793/23332/5347/8454/84131
higher in female	gender specific	R-HSA-5674135	MAP2K and MAPK activation	4/281	21/4013	0.0546793	0.9935	0.9935	8826/4140/409/5594
higher in female	gender specific	R-HSA-6802946	Signaling by moderate kinase activity BRAF mutants	4/281	21/4013	0.0546793	0.9935	0.9935	8826/4140/409/5594
higher in female	gender specific	R-HSA-6802955	Paradoxical activation of RAF signaling by kinase inactive BRAF	4/281	21/4013	0.0546793	0.9935	0.9935	8826/4140/409/5594
higher in female	gender specific	R-HSA-8866652	Synthesis of active ubiquitin: roles of E1 and E2 enzymes	4/281	21/4013	0.0546793	0.9935	0.9935	3093/7317/7874/8239
higher in female	gender specific	R-HSA-8953750	Transcriptional Regulation by E2F6	4/281	21/4013	0.0546793	0.9935	0.9935	5888/2146/317/11335
higher in female	gender specific	R-HSA-141424	Amplification of signal from the kinetochores	6/281	40/4013	0.0572876	0.9935	0.9935	1062/9793/3796/23332/5905/5347
higher in female	gender specific	R-HSA-141444	Amplification of signal from unattached kinetochores via a MAD2 inhibitory signal	6/281	40/4013	0.0572876	0.9935	0.9935	1062/9793/3796/23332/5905/5347
higher in female	gender specific	R-HSA-68884	Mitotic Telophase/Cytokinesis	3/281	13/4013	0.0575041	0.9935	0.9935	5347/10274/10735
higher in female	gender specific	R-HSA-8939211	ESR-mediated signaling	8/281	61/4013	0.0604073	0.9935	0.9935	5436/333932/2288/3838/10274/26523/10735/5594
higher in female	gender specific	R-HSA-6802952	Signaling by BRAF and RAF fusions	5/281	31/4013	0.0615764	0.9935	0.9935	8826/4140/9444/409/5594
higher in female	gender specific	R-HSA-1638091	Heparan sulfate/heparin (HS-GAG) metabolism	4/281	22/4013	0.0632933	0.9935	0.9935	2132/138050/10082/375790
higher in female	gender specific	R-HSA-1500620	Meiosis	6/281	41/4013	0.0633472	0.9935	0.9935	5888/333932/7156/10274/10735/1017
higher in female	gender specific	R-HSA-1368082	RORA activates gene expression	3/281	14/4013	0.0695214	0.9935	0.9935	80205/79718/1374
higher in female	gender specific	R-HSA-1474244	Extracellular matrix organization	10/281	85/4013	0.0710911	0.9935	0.9935	7837/5045/375790/3818/2200/1311/780/8974/1514/23473
higher in female	gender specific	R-HSA-6811434	COPI-dependent Golgi-to-ER retrograde traffic	7/281	53/4013	0.0740651	0.9935	0.9935	1062/3796/3832/22920/29127/8729/23046
higher in female	gender specific	R-HSA-1474165	Reproduction	6/281	43/4013	0.0765571	0.9935	0.9935	5888/333932/7156/10274/10735/1017
higher in female	gender specific	R-HSA-5663213	RHO GTPases Activate WASPs and WAVEs	4/281	24/4013	0.0825082	0.9935	0.9935	26999/10810/10094/5594
higher in female	gender specific	R-HSA-195258	RHO GTPase Effectors	13/281	123/4013	0.0868111	0.9935	0.9935	8826/1062/26999/333932/10810/9793/3796/23332/5905/5347/10094/9055/5594
higher in female	gender specific	R-HSA-9006931	Signaling by Nuclear Receptors	9/281	77/4013	0.0869809	0.9935	0.9935	5436/333932/2288/3838/10274/1374/26523/10735/5594
higher in female	gender specific	R-HSA-3560782	Diseases associated with glycosaminoglycan metabolism	3/281	16/4013	0.0965727	0.9935	0.9935	2132/10082/375790
higher in female	gender specific	R-HSA-2559580	Oxidative Stress Induced Senescence	5/281	36/4013	0.103295	0.9935	0.9935	333932/2146/5609/26523/5594
higher in female	gender specific	R-HSA-380259	Loss of Nlp from mitotic centrosomes	4/281	26/4013	0.104242	0.9935	0.9935	9793/23332/5347/84131
higher in female	gender specific	R-HSA-380284	Loss of proteins required for interphase microtubule organization from the centrosome	4/281	26/4013	0.104242	0.9935	0.9935	9793/23332/5347/84131
higher in female	gender specific	R-HSA-68949	Orc1 removal from chromatin	7/281	58/4013	0.10796	0.9935	0.9935	4175/4172/4999/5708/990/8454/1017
higher in female	gender specific	R-HSA-9018519	Estrogen-dependent gene expression	7/281	59/4013	0.115594	0.9935	0.9935	5436/333932/2288/3838/10274/26523/10735
higher in female	gender specific	R-HSA-3214841	PKMTs methylate histone lysines	4/281	27/4013	0.115993	0.9935	0.9935	333932/9869/2146/58508
higher in female	gender specific	R-HSA-74752	Signaling by Insulin receptor	4/281	27/4013	0.115993	0.9935	0.9935	535/528/3643/5594
higher in female	gender specific	R-HSA-5633007	Regulation of TP53 Activity	10/281	94/4013	0.119337	0.9935	0.9935	10419/6790/7874/7156/11073/11198/28996/8626/1017/6749
higher in female	gender specific	R-HSA-68877	Mitotic Prometaphase	9/281	83/4013	0.123925	0.9935	0.9935	1062/9793/3796/23332/5905/5347/84131/10274/10735
higher in female	gender specific	R-HSA-264876	Insulin processing	3/281	18/4013	0.127171	0.9935	0.9935	5122/1363/55763
higher in female	gender specific	R-HSA-499943	Interconversion of nucleotide di- and triphosphates	3/281	18/4013	0.127171	0.9935	0.9935	1503/10201/25961
higher in female	gender specific	R-HSA-69620	Cell Cycle Checkpoints	15/281	156/4013	0.128001	0.9935	0.9935	1062/4175/4172/4999/5708/9793/3796/55388/990/23332/5905/7156/5347/11073/1017
higher in female	gender specific	R-HSA-2426168	Activation of gene expression by SREBF (SREBP)	4/281	28/4013	0.128293	0.9935	0.9935	80205/79718/4801/31
higher in female	gender specific	R-HSA-917937	Iron uptake and transport	4/281	28/4013	0.128293	0.9935	0.9935	535/9429/528/8454
higher in female	gender specific	R-HSA-2132295	MHC class II antigen presentation	7/281	61/4013	0.131683	0.9935	0.9935	1062/3796/3832/22920/29127/1213/1514
higher in female	gender specific	R-HSA-912446	Meiotic recombination	4/281	29/4013	0.141112	0.9935	0.9935	5888/333932/7156/1017
higher in female	gender specific	R-HSA-69618	Mitotic Spindle Checkpoint	6/281	51/4013	0.143409	0.9935	0.9935	1062/9793/3796/23332/5905/5347
higher in female	gender specific	R-HSA-437239	Recycling pathway of L1	3/281	19/4013	0.143609	0.9935	0.9935	7430/1213/5594
higher in female	gender specific	R-HSA-2980736	Peptide hormone metabolism	5/281	40/4013	0.144515	0.9935	0.9935	1636/5122/43/1363/55763
higher in female	gender specific	R-HSA-109582	Hemostasis	18/281	197/4013	0.144829	0.9935	0.9935	1062/333932/6647/80228/3796/3832/22920/135228/29127/3818/2776/5592/7273/23046/409/5594/1017/23348
higher in female	gender specific	R-HSA-2559583	Cellular Senescence	7/281	63/4013	0.148824	0.9935	0.9935	333932/2146/5609/26523/23523/5594/1017
higher in female	gender specific	R-HSA-1362409	Mitochondrial iron-sulfur cluster biogenesis	2/281	10/4013	0.151646	0.9935	0.9935	2395/81689
higher in female	gender specific	R-HSA-1971475	A tetrasaccharide linker sequence is required for GAG synthesis	2/281	10/4013	0.151646	0.9935	0.9935	10082/375790
higher in female	gender specific	R-HSA-2559585	Oncogene Induced Senescence	2/281	10/4013	0.151646	0.9935	0.9935	26523/5594
higher in female	gender specific	R-HSA-199991	Membrane Trafficking	28/281	328/4013	0.15306	0.9935	0.9935	1062/7251/9382/2580/6711/126003/79571/3796/2589/3832/22920/274/3998/84251/3092/23256/10094/29127/8301/7248/55763/9919/8729/23216/23046/409/1213/867
higher in female	gender specific	R-HSA-1630316	Glycosaminoglycan metabolism	5/281	41/4013	0.155788	0.9935	0.9935	10057/2132/138050/10082/375790
higher in female	gender specific	R-HSA-6804756	Regulation of TP53 Activity through Phosphorylation	7/281	64/4013	0.157772	0.9935	0.9935	6790/7156/11073/11198/28996/1017/6749
higher in female	gender specific	R-HSA-68874	M/G1 Transition	7/281	64/4013	0.157772	0.9935	0.9935	4175/4172/4999/5708/55388/990/1017
higher in female	gender specific	R-HSA-69002	DNA Replication Pre-Initiation	7/281	64/4013	0.157772	0.9935	0.9935	4175/4172/4999/5708/55388/990/1017
higher in female	gender specific	R-HSA-2173789	TGF-beta receptor signaling activates SMADs	3/281	20/4013	0.160703	0.9935	0.9935	5045/9372/867
higher in female	gender specific	R-HSA-3299685	Detoxification of Reactive Oxygen Species	3/281	20/4013	0.160703	0.9935	0.9935	6647/25824/9973
higher in female	gender specific	R-HSA-8939243	RUNX1 interacts with co-factors whose precise effect on RUNX1 targets is not known	3/281	20/4013	0.160703	0.9935	0.9935	57492/28996/6601
higher in female	gender specific	R-HSA-157118	Signaling by NOTCH	7/281	66/4013	0.17638	0.9935	0.9935	5045/79718/142678/8454/83933/26523/409
higher in female	gender specific	R-HSA-8856688	Golgi-to-ER retrograde transport	8/281	78/4013	0.176892	0.9935	0.9935	1062/3796/2589/3832/22920/29127/8729/23046
higher in female	gender specific	R-HSA-5576892	Phase 0 - rapid depolarisation	2/281	11/4013	0.17717	0.9935	0.9935	775/93589
higher in female	gender specific	R-HSA-917977	Transferrin endocytosis and recycling	2/281	11/4013	0.17717	0.9935	0.9935	535/528
higher in female	gender specific	R-HSA-380270	Recruitment of mitotic centrosome proteins and complexes	4/281	32/4013	0.182338	0.9935	0.9935	9793/23332/5347/84131
higher in female	gender specific	R-HSA-380287	Centrosome maturation	4/281	32/4013	0.182338	0.9935	0.9935	9793/23332/5347/84131
higher in female	gender specific	R-HSA-397014	Muscle contraction	6/281	55/4013	0.184361	0.9935	0.9935	775/80228/93589/7273/28996/10580
higher in female	gender specific	R-HSA-5653656	Vesicle-mediated transport	28/281	336/4013	0.185806	0.9935	0.9935	1062/7251/9382/2580/6711/126003/79571/3796/2589/3832/22920/274/3998/84251/3092/23256/10094/29127/8301/7248/55763/9919/8729/23216/23046/409/1213/867
higher in female	gender specific	R-HSA-977225	Amyloid fiber formation	3/281	22/4013	0.196544	0.9935	0.9935	5045/333932/8239
higher in female	gender specific	R-HSA-199992	trans-Golgi Network Vesicle Budding	4/281	33/4013	0.196884	0.9935	0.9935	2580/8301/8729/1213
higher in female	gender specific	R-HSA-380320	Recruitment of NuMA to mitotic centrosomes	4/281	33/4013	0.196884	0.9935	0.9935	9793/23332/5347/84131
higher in female	gender specific	R-HSA-421837	Clathrin derived vesicle budding	4/281	33/4013	0.196884	0.9935	0.9935	2580/8301/8729/1213
higher in female	gender specific	R-HSA-1222556	ROS, RNS production in phagocytes	2/281	12/4013	0.203288	0.9935	0.9935	535/528
higher in female	gender specific	R-HSA-1295596	Spry regulation of FGF signaling	2/281	12/4013	0.203288	0.9935	0.9935	5594/867
higher in female	gender specific	R-HSA-1369062	ABC transporters in lipid homeostasis	2/281	12/4013	0.203288	0.9935	0.9935	21/64137
higher in female	gender specific	R-HSA-1566948	Elastic fibre formation	2/281	12/4013	0.203288	0.9935	0.9935	5045/2200
higher in female	gender specific	R-HSA-176974	Unwinding of DNA	2/281	12/4013	0.203288	0.9935	0.9935	4175/4172
higher in female	gender specific	R-HSA-182971	EGFR downregulation	2/281	12/4013	0.203288	0.9935	0.9935	8874/867
higher in female	gender specific	R-HSA-373753	Nephrin family interactions	2/281	12/4013	0.203288	0.9935	0.9935	8826/6711
higher in female	gender specific	R-HSA-73780	RNA Polymerase III Chain Elongation	2/281	12/4013	0.203288	0.9935	0.9935	55703/11128
higher in female	gender specific	R-HSA-1474228	Degradation of the extracellular matrix	5/281	45/4013	0.204184	0.9935	0.9935	5045/3818/2200/1514/23473
higher in female	gender specific	R-HSA-1980143	Signaling by NOTCH1	5/281	45/4013	0.204184	0.9935	0.9935	79718/142678/8454/83933/409
higher in female	gender specific	R-HSA-6781823	Formation of TC-NER Pre-Incision Complex	5/281	45/4013	0.204184	0.9935	0.9935	5436/1642/7874/56949/27339
higher in female	gender specific	R-HSA-8856825	Cargo recognition for clathrin-mediated endocytosis	5/281	45/4013	0.204184	0.9935	0.9935	84251/8301/409/1213/867
higher in female	gender specific	R-HSA-15869	Metabolism of nucleotides	6/281	57/4013	0.206396	0.9935	0.9935	1503/10201/100/1807/1890/25961
higher in female	gender specific	R-HSA-5663220	RHO GTPases Activate Formins	6/281	57/4013	0.206396	0.9935	0.9935	1062/9793/3796/23332/5905/5347
higher in female	gender specific	R-HSA-2555396	Mitotic Metaphase and Anaphase	10/281	107/4013	0.213827	0.9935	0.9935	1062/5708/9793/3796/23332/5905/7443/5347/10274/10735
higher in female	gender specific	R-HSA-68882	Mitotic Anaphase	10/281	107/4013	0.213827	0.9935	0.9935	1062/5708/9793/3796/23332/5905/7443/5347/10274/10735
higher in female	gender specific	R-HSA-8852135	Protein ubiquitination	5/281	46/4013	0.217003	0.9935	0.9935	9646/3093/7317/7874/8239
higher in female	gender specific	R-HSA-3247509	Chromatin modifying enzymes	12/281	134/4013	0.226284	0.9935	0.9935	10196/10419/333932/9869/2146/54014/79718/57492/83933/58508/6601/117143
higher in female	gender specific	R-HSA-4839726	Chromatin organization	12/281	134/4013	0.226284	0.9935	0.9935	10196/10419/333932/9869/2146/54014/79718/57492/83933/58508/6601/117143
higher in female	gender specific	R-HSA-69052	Switching of origins to a post-replicative state	7/281	71/4013	0.226622	0.9935	0.9935	4175/4172/4999/5708/990/8454/1017
higher in female	gender specific	R-HSA-1500931	Cell-Cell communication	4/281	35/4013	0.226962	0.9935	0.9935	8826/2318/64398/6711
higher in female	gender specific	R-HSA-2029482	Regulation of actin dynamics for phagocytic cup formation	4/281	35/4013	0.226962	0.9935	0.9935	26999/10810/10094/5594
higher in female	gender specific	R-HSA-379724	tRNA Aminoacylation	4/281	35/4013	0.226962	0.9935	0.9935	55157/7453/7407/10352
higher in female	gender specific	R-HSA-109606	Intrinsic Pathway for Apoptosis	2/281	13/4013	0.229795	0.9935	0.9935	317/8626
higher in female	gender specific	R-HSA-2871796	FCERI mediated MAPK activation	2/281	13/4013	0.229795	0.9935	0.9935	5609/5594
higher in female	gender specific	R-HSA-5654733	Negative regulation of FGFR4 signaling	2/281	13/4013	0.229795	0.9935	0.9935	5594/867
higher in female	gender specific	R-HSA-5620912	Anchoring of the basal body to the plasma membrane	4/281	36/4013	0.242421	0.9935	0.9935	9793/23332/5347/84131
higher in female	gender specific	R-HSA-112382	Formation of RNA Pol II elongation complex	5/281	48/4013	0.24335	0.9935	0.9935	5436/9646/55677/11198/6749
higher in female	gender specific	R-HSA-194840	Rho GTPase cycle	5/281	48/4013	0.24335	0.9935	0.9935	57522/57569/29127/8874/9828
higher in female	gender specific	R-HSA-75955	RNA Polymerase II Transcription Elongation	5/281	48/4013	0.24335	0.9935	0.9935	5436/9646/55677/11198/6749
higher in female	gender specific	R-HSA-373752	Netrin-1 signaling	3/281	25/4013	0.253316	0.9935	0.9935	7430/3983/1826
higher in female	gender specific	R-HSA-196807	Nicotinate metabolism	2/281	14/4013	0.256507	0.9935	0.9935	65220/55191
higher in female	gender specific	R-HSA-5620916	VxPx cargo-targeting to cilium	2/281	14/4013	0.256507	0.9935	0.9935	55763/8729
higher in female	gender specific	R-HSA-5633008	TP53 Regulates Transcription of Cell Death Genes	2/281	14/4013	0.256507	0.9935	0.9935	317/8626
higher in female	gender specific	R-HSA-5654726	Negative regulation of FGFR1 signaling	2/281	14/4013	0.256507	0.9935	0.9935	5594/867
higher in female	gender specific	R-HSA-5654727	Negative regulation of FGFR2 signaling	2/281	14/4013	0.256507	0.9935	0.9935	5594/867
higher in female	gender specific	R-HSA-5654732	Negative regulation of FGFR3 signaling	2/281	14/4013	0.256507	0.9935	0.9935	5594/867
higher in female	gender specific	R-HSA-73980	RNA Polymerase III Transcription Termination	2/281	14/4013	0.256507	0.9935	0.9935	55703/11128
higher in female	gender specific	R-HSA-1655829	Regulation of cholesterol biosynthesis by SREBP (SREBF)	4/281	37/4013	0.25811	0.9935	0.9935	80205/79718/4801/31
higher in female	gender specific	R-HSA-5663202	Diseases of signal transduction	16/281	192/4013	0.267631	0.9935	0.9935	5436/8826/5708/79718/142678/4140/8454/83933/153090/8658/9444/9372/4040/409/5594/867
higher in female	gender specific	R-HSA-9006936	Signaling by TGF-beta family members	5/281	50/4013	0.270494	0.9935	0.9935	5045/4090/8239/9372/867
higher in female	gender specific	R-HSA-69206	G1/S Transition	8/281	88/4013	0.272698	0.9935	0.9935	4175/4172/4999/5708/55388/990/8454/1017
higher in female	gender specific	R-HSA-1474290	Collagen formation	3/281	26/4013	0.272761	0.9935	0.9935	7837/8974/1514
higher in female	gender specific	R-HSA-3214815	HDACs deacetylate histones	3/281	26/4013	0.272761	0.9935	0.9935	333932/79718/83933
higher in female	gender specific	R-HSA-168164	Toll Like Receptor 3 (TLR3) Cascade	4/281	38/4013	0.273994	0.9935	0.9935	5609/8454/23098/5594
higher in female	gender specific	R-HSA-170834	Signaling by TGF-beta Receptor Complex	4/281	38/4013	0.273994	0.9935	0.9935	5045/8239/9372/867
higher in female	gender specific	R-HSA-2467813	Separation of Sister Chromatids	9/281	101/4013	0.274067	0.9935	0.9935	1062/5708/9793/3796/23332/5905/5347/10274/10735
higher in female	gender specific	R-HSA-8878171	Transcriptional regulation by RUNX1	9/281	101/4013	0.274067	0.9935	0.9935	333932/5708/57492/28996/26523/6938/1514/58508/6601
higher in female	gender specific	R-HSA-1989781	PPARA activates gene expression	6/281	63/4013	0.277344	0.9935	0.9935	80205/79718/4801/1374/112950/376497
higher in female	gender specific	R-HSA-1538133	G0 and Early G1	2/281	15/4013	0.283267	0.9935	0.9935	990/1017
higher in female	gender specific	R-HSA-1592389	Activation of Matrix Metalloproteinases	2/281	15/4013	0.283267	0.9935	0.9935	5045/3818
higher in female	gender specific	R-HSA-380994	ATF4 activates genes	2/281	15/4013	0.283267	0.9935	0.9935	22926/4801
higher in female	gender specific	R-HSA-4791275	Signaling by WNT in cancer	2/281	15/4013	0.283267	0.9935	0.9935	8658/4040
higher in female	gender specific	R-HSA-76071	RNA Polymerase III Transcription Initiation From Type 3 Promoter	2/281	15/4013	0.283267	0.9935	0.9935	55703/11128
higher in female	gender specific	R-HSA-975634	Retinoid metabolism and transport	2/281	15/4013	0.283267	0.9935	0.9935	10082/375790
higher in female	gender specific	R-HSA-69481	G2/M Checkpoints	9/281	102/4013	0.283719	0.9935	0.9935	4175/4172/4999/5708/55388/990/7156/11073/1017
higher in female	gender specific	R-HSA-400206	Regulation of lipid metabolism by Peroxisome proliferator-activated receptor alpha (PPARalpha)	6/281	64/4013	0.289714	0.9935	0.9935	80205/79718/4801/1374/112950/376497
higher in female	gender specific	R-HSA-166166	MyD88-independent TLR4 cascade	4/281	39/4013	0.290038	0.9935	0.9935	5609/8454/23098/5594
higher in female	gender specific	R-HSA-2644602	Signaling by NOTCH1 PEST Domain Mutants in Cancer	4/281	39/4013	0.290038	0.9935	0.9935	79718/142678/8454/83933
higher in female	gender specific	R-HSA-2644603	Signaling by NOTCH1 in Cancer	4/281	39/4013	0.290038	0.9935	0.9935	79718/142678/8454/83933
higher in female	gender specific	R-HSA-2644606	Constitutive Signaling by NOTCH1 PEST Domain Mutants	4/281	39/4013	0.290038	0.9935	0.9935	79718/142678/8454/83933
higher in female	gender specific	R-HSA-2894858	Signaling by NOTCH1 HD+PEST Domain Mutants in Cancer	4/281	39/4013	0.290038	0.9935	0.9935	79718/142678/8454/83933
higher in female	gender specific	R-HSA-2894862	Constitutive Signaling by NOTCH1 HD+PEST Domain Mutants	4/281	39/4013	0.290038	0.9935	0.9935	79718/142678/8454/83933
higher in female	gender specific	R-HSA-937061	TRIF(TICAM1)-mediated TLR4 signaling	4/281	39/4013	0.290038	0.9935	0.9935	5609/8454/23098/5594
higher in female	gender specific	R-HSA-167238	Pausing and recovery of Tat-mediated HIV elongation	3/281	27/4013	0.292357	0.9935	0.9935	5436/11198/6749
higher in female	gender specific	R-HSA-167243	Tat-mediated HIV elongation arrest and recovery	3/281	27/4013	0.292357	0.9935	0.9935	5436/11198/6749
higher in female	gender specific	R-HSA-2122947	NOTCH1 Intracellular Domain Regulates Transcription	3/281	27/4013	0.292357	0.9935	0.9935	79718/8454/83933
higher in female	gender specific	R-HSA-432722	Golgi Associated Vesicle Biogenesis	3/281	27/4013	0.292357	0.9935	0.9935	2580/8301/1213
higher in female	gender specific	R-HSA-8936459	RUNX1 regulates genes involved in megakaryocyte differentiation and platelet function	3/281	27/4013	0.292357	0.9935	0.9935	333932/26523/58508
higher in female	gender specific	R-HSA-6782210	Gap-filling DNA repair synthesis and ligation in TC-NER	5/281	52/4013	0.298252	0.9935	0.9935	5436/1642/7874/56949/27339
higher in female	gender specific	R-HSA-204005	COPII-mediated vesicle transport	4/281	40/4013	0.306207	0.9935	0.9935	126003/3998/23256/9919
higher in female	gender specific	R-HSA-72187	mRNA 3'-end processing	4/281	40/4013	0.306207	0.9935	0.9935	6432/8106/7919/51585
higher in female	gender specific	R-HSA-1433557	Signaling by SCF-KIT	2/281	16/4013	0.309938	0.9935	0.9935	2241/867
higher in female	gender specific	R-HSA-1483191	Synthesis of PC	2/281	16/4013	0.309938	0.9935	0.9935	10390/43
higher in female	gender specific	R-HSA-1793185	Chondroitin sulfate/dermatan sulfate metabolism	2/281	16/4013	0.309938	0.9935	0.9935	10082/375790
higher in female	gender specific	R-HSA-3296482	Defects in vitamin and cofactor metabolism	2/281	16/4013	0.309938	0.9935	0.9935	5095/31
higher in female	gender specific	R-HSA-379726	Mitochondrial tRNA aminoacylation	2/281	16/4013	0.309938	0.9935	0.9935	55157/10352
higher in female	gender specific	R-HSA-69273	Cyclin A/B1/B2 associated events during G2/M transition	2/281	16/4013	0.309938	0.9935	0.9935	5347/1017
higher in female	gender specific	R-HSA-74751	Insulin receptor signalling cascade	2/281	16/4013	0.309938	0.9935	0.9935	3643/5594
higher in female	gender specific	R-HSA-8956321	Nucleotide salvage	2/281	16/4013	0.309938	0.9935	0.9935	100/1890
higher in female	gender specific	R-HSA-389661	Glyoxylate metabolism and glycine degradation	3/281	28/4013	0.312044	0.9935	0.9935	2731/55526/4967
higher in female	gender specific	R-HSA-68867	Assembly of the pre-replicative complex	5/281	53/4013	0.312307	0.9935	0.9935	4175/4172/4999/5708/990
higher in female	gender specific	R-HSA-5628897	TP53 Regulates Metabolic Genes	4/281	41/4013	0.322468	0.9935	0.9935	25824/7248/26523/8626
higher in female	gender specific	R-HSA-674695	RNA Polymerase II Pre-transcription Events	6/281	67/4013	0.327444	0.9935	0.9935	5436/9646/55677/2960/11198/6749
higher in female	gender specific	R-HSA-167287	HIV elongation arrest and recovery	3/281	29/4013	0.331767	0.9935	0.9935	5436/11198/6749
higher in female	gender specific	R-HSA-167290	Pausing and recovery of HIV elongation	3/281	29/4013	0.331767	0.9935	0.9935	5436/11198/6749
higher in female	gender specific	R-HSA-448424	Interleukin-17 signaling	3/281	29/4013	0.331767	0.9935	0.9935	5609/8454/5594
higher in female	gender specific	R-HSA-450294	MAP kinase activation	3/281	29/4013	0.331767	0.9935	0.9935	5609/8454/5594
higher in female	gender specific	R-HSA-5685938	HDR through Single Strand Annealing (SSA)	3/281	29/4013	0.331767	0.9935	0.9935	5888/7156/11073
higher in female	gender specific	R-HSA-2022090	Assembly of collagen fibrils and other multimeric structures	2/281	17/4013	0.3364	0.9935	0.9935	7837/1514
higher in female	gender specific	R-HSA-77595	Processing of Intronless Pre-mRNAs	2/281	17/4013	0.3364	0.9935	0.9935	8106/51585
higher in female	gender specific	R-HSA-983695	Antigen activates B Cell Receptor (BCR) leading to generation of second messengers	2/281	17/4013	0.3364	0.9935	0.9935	80228/867
higher in female	gender specific	R-HSA-5576891	Cardiac conduction	4/281	42/4013	0.33879	0.9935	0.9935	775/80228/93589/28996
higher in female	gender specific	R-HSA-6811442	Intra-Golgi and retrograde Golgi-to-ER traffic	10/281	121/4013	0.339655	0.9935	0.9935	1062/9382/79571/3796/2589/3832/22920/29127/8729/23046
higher in female	gender specific	R-HSA-6782135	Dual incision in TC-NER	5/281	55/4013	0.340658	0.9935	0.9935	5436/1642/7874/56949/27339
higher in female	gender specific	R-HSA-453279	Mitotic G1-G1/S phases	8/281	95/4013	0.346863	0.9935	0.9935	4175/4172/4999/5708/55388/990/8454/1017
higher in female	gender specific	R-HSA-422356	Regulation of insulin secretion	3/281	30/4013	0.351473	0.9935	0.9935	8826/775/2776
higher in female	gender specific	R-HSA-5693579	Homologous DNA Pairing and Strand Exchange	3/281	30/4013	0.351473	0.9935	0.9935	5888/7156/11073
higher in female	gender specific	R-HSA-5693616	Presynaptic phase of homologous DNA pairing and strand exchange	3/281	30/4013	0.351473	0.9935	0.9935	5888/7156/11073
higher in female	gender specific	R-HSA-72695	Formation of the ternary complex, and subsequently, the 43S complex	4/281	43/4013	0.355141	0.9935	0.9935	3646/6217/1968/51386
higher in female	gender specific	R-HSA-69278	Cell Cycle, Mitotic	21/281	273/4013	0.356915	0.9935	0.9935	1062/4175/6790/4172/333932/4999/5708/9793/3796/55388/990/23332/5905/7443/5347/8454/84131/10274/10735/5594/1017
higher in female	gender specific	R-HSA-5617833	Cilium Assembly	8/281	96/4013	0.357718	0.9935	0.9935	79809/9793/22920/23332/5347/55763/84131/8729
higher in female	gender specific	R-HSA-1660661	Sphingolipid de novo biosynthesis	2/281	18/4013	0.362554	0.9935	0.9935	221/5587
higher in female	gender specific	R-HSA-3000171	Non-integrin membrane-ECM interactions	2/281	18/4013	0.362554	0.9935	0.9935	375790/780
higher in female	gender specific	R-HSA-381042	PERK regulates gene expression	2/281	18/4013	0.362554	0.9935	0.9935	22926/4801
higher in female	gender specific	R-HSA-427389	ERCC6 (CSB) and EHMT2 (G9a) positively regulate rRNA expression	2/281	18/4013	0.362554	0.9935	0.9935	333932/11335
higher in female	gender specific	R-HSA-5339562	Uptake and actions of bacterial toxins	2/281	18/4013	0.362554	0.9935	0.9935	5045/5609
higher in female	gender specific	R-HSA-5654743	Signaling by FGFR4	2/281	18/4013	0.362554	0.9935	0.9935	5594/867
higher in female	gender specific	R-HSA-6804757	Regulation of TP53 Degradation	2/281	18/4013	0.362554	0.9935	0.9935	7874/1017
higher in female	gender specific	R-HSA-6806667	Metabolism of fat-soluble vitamins	2/281	18/4013	0.362554	0.9935	0.9935	10082/375790
higher in female	gender specific	R-HSA-3108232	SUMO E3 ligases SUMOylate target proteins	6/281	70/4013	0.365783	0.9935	0.9935	6790/5905/9189/10274/79677/10735
higher in female	gender specific	R-HSA-8868773	rRNA processing in the nucleus and cytosol	12/281	151/4013	0.366836	0.9935	0.9935	10607/9277/55226/57647/6158/6217/92856/10885/55127/51388/90459/51118
higher in female	gender specific	R-HSA-168898	Toll-Like Receptors Cascades	5/281	57/4013	0.369193	0.9935	0.9935	5609/8454/23098/1514/5594
higher in female	gender specific	R-HSA-382556	ABC-family proteins mediated transport	6/281	71/4013	0.378628	0.9935	0.9935	10057/21/1968/5708/64137/368
higher in female	gender specific	R-HSA-69306	DNA Replication	8/281	98/4013	0.379533	0.9935	0.9935	4175/4172/4999/5708/55388/990/8454/1017
higher in female	gender specific	R-HSA-9006934	Signaling by Receptor Tyrosine Kinases	14/281	180/4013	0.380622	0.9935	0.9935	5436/535/3083/26999/5045/10810/528/2321/2241/3643/8874/1213/5594/867
higher in female	gender specific	R-HSA-109688	Cleavage of Growing Transcript in the Termination Region	4/281	45/4013	0.387815	0.9935	0.9935	6432/8106/7919/51585
higher in female	gender specific	R-HSA-373760	L1CAM interactions	4/281	45/4013	0.387815	0.9935	0.9935	7430/6711/1213/5594
higher in female	gender specific	R-HSA-73856	RNA Polymerase II Transcription Termination	4/281	45/4013	0.387815	0.9935	0.9935	6432/8106/7919/51585
higher in female	gender specific	R-HSA-1442490	Collagen degradation	2/281	19/4013	0.388312	0.9935	0.9935	5045/1514
higher in female	gender specific	R-HSA-193648	NRAGE signals death through JNK	2/281	19/4013	0.388312	0.9935	0.9935	8874/9828
higher in female	gender specific	R-HSA-212300	PRC2 methylates histones and DNA	2/281	19/4013	0.388312	0.9935	0.9935	333932/2146
higher in female	gender specific	R-HSA-2299718	Condensation of Prophase Chromosomes	2/281	19/4013	0.388312	0.9935	0.9935	333932/5347
higher in female	gender specific	R-HSA-3000178	ECM proteoglycans	2/281	19/4013	0.388312	0.9935	0.9935	375790/1311
higher in female	gender specific	R-HSA-5654741	Signaling by FGFR3	2/281	19/4013	0.388312	0.9935	0.9935	5594/867
higher in female	gender specific	R-HSA-5693554	Resolution of D-loop Structures through Synthesis-Dependent Strand Annealing (SDSA)	2/281	19/4013	0.388312	0.9935	0.9935	5888/7156
higher in female	gender specific	R-HSA-6806003	Regulation of TP53 Expression and Degradation	2/281	19/4013	0.388312	0.9935	0.9935	7874/1017
higher in female	gender specific	R-HSA-71403	Citric acid cycle (TCA cycle)	2/281	19/4013	0.388312	0.9935	0.9935	4967/3418
higher in female	gender specific	R-HSA-76066	RNA Polymerase III Transcription Initiation From Type 2 Promoter	2/281	19/4013	0.388312	0.9935	0.9935	55703/11128
higher in female	gender specific	R-HSA-8848021	Signaling by PTK6	2/281	19/4013	0.388312	0.9935	0.9935	1017/867
higher in female	gender specific	R-HSA-8956319	Nucleobase catabolism	2/281	19/4013	0.388312	0.9935	0.9935	1807/1890
higher in female	gender specific	R-HSA-9006927	Signaling by Non-Receptor Tyrosine Kinases	2/281	19/4013	0.388312	0.9935	0.9935	1017/867
higher in female	gender specific	R-HSA-69275	G2/M Transition	8/281	99/4013	0.390474	0.9935	0.9935	6790/5708/9793/23332/5347/8454/84131/1017
higher in female	gender specific	R-HSA-2151201	Transcriptional activation of mitochondrial biogenesis	3/281	32/4013	0.390641	0.9935	0.9935	80205/79718/3418
higher in female	gender specific	R-HSA-2559582	Senescence-Associated Secretory Phenotype (SASP)	3/281	32/4013	0.390641	0.9935	0.9935	333932/5594/1017
higher in female	gender specific	R-HSA-418594	G alpha (i) signalling events	7/281	86/4013	0.397187	0.9935	0.9935	8811/10082/5332/2912/9568/375790/5594
higher in female	gender specific	R-HSA-453274	Mitotic G2-G2/M phases	8/281	100/4013	0.401427	0.9935	0.9935	6790/5708/9793/23332/5347/8454/84131/1017
higher in female	gender specific	R-HSA-1640170	Cell Cycle	24/281	322/4013	0.404009	0.9935	0.9935	1062/4175/6790/5888/4172/333932/4999/5708/9793/3796/55388/990/23332/5905/7156/7443/5347/8454/11073/84131/10274/10735/5594/1017
higher in female	gender specific	R-HSA-166016	Toll Like Receptor 4 (TLR4) Cascade	4/281	46/4013	0.404083	0.9935	0.9935	5609/8454/23098/5594
higher in female	gender specific	R-HSA-2029480	Fcgamma receptor (FCGR) dependent phagocytosis	4/281	46/4013	0.404083	0.9935	0.9935	26999/10810/10094/5594
higher in female	gender specific	R-HSA-2990846	SUMOylation	6/281	73/4013	0.404333	0.9935	0.9935	6790/5905/9189/10274/79677/10735
higher in female	gender specific	R-HSA-1266738	Developmental Biology	29/281	392/4013	0.404456	0.9935	0.9935	5436/775/5045/333932/6158/7430/6217/6711/5708/5362/2146/80205/7051/57522/79718/23332/375790/23254/53616/10094/3983/8874/8912/112950/6938/1826/1213/5594/58508
higher in female	gender specific	R-HSA-6791226	Major pathway of rRNA processing in the nucleolus and cytosol	11/281	142/4013	0.409223	0.9935	0.9935	10607/9277/57647/6158/6217/92856/10885/55127/51388/90459/51118
higher in female	gender specific	R-HSA-163841	Gamma carboxylation, hypusine formation and arylsulfatase activation	2/281	20/4013	0.413602	0.9935	0.9935	79672/5045
higher in female	gender specific	R-HSA-2559586	DNA Damage/Telomere Stress Induced Senescence	2/281	20/4013	0.413602	0.9935	0.9935	23523/1017
higher in female	gender specific	R-HSA-446728	Cell junction organization	2/281	20/4013	0.413602	0.9935	0.9935	2318/64398
higher in female	gender specific	R-HSA-5675221	Negative regulation of MAPK pathway	2/281	20/4013	0.413602	0.9935	0.9935	4140/5594
higher in female	gender specific	R-HSA-76061	RNA Polymerase III Transcription Initiation From Type 1 Promoter	2/281	20/4013	0.413602	0.9935	0.9935	55703/11128
higher in female	gender specific	R-HSA-163685	Integration of energy metabolism	4/281	47/4013	0.420271	0.9935	0.9935	8826/775/2776/31
higher in female	gender specific	R-HSA-199977	ER to Golgi Anterograde Transport	7/281	88/4013	0.420751	0.9935	0.9935	9382/6711/126003/3998/23256/9919/8729
higher in female	gender specific	R-HSA-69242	S Phase	9/281	116/4013	0.425236	0.9935	0.9935	4175/4172/4999/5708/990/8454/10274/10735/1017
higher in female	gender specific	R-HSA-196849	Metabolism of water-soluble vitamins and cofactors	6/281	75/4013	0.429967	0.9935	0.9935	5095/81034/65220/55312/31/55191
higher in female	gender specific	R-HSA-5617472	Activation of anterior HOX genes in hindbrain development during early embryogenesis	4/281	48/4013	0.436354	0.9935	0.9935	5436/333932/2146/58508
higher in female	gender specific	R-HSA-5619507	Activation of HOX genes during differentiation	4/281	48/4013	0.436354	0.9935	0.9935	5436/333932/2146/58508
higher in female	gender specific	R-HSA-72649	Translation initiation complex formation	4/281	48/4013	0.436354	0.9935	0.9935	3646/6217/1968/51386
higher in female	gender specific	R-HSA-72662	Activation of the mRNA upon binding of the cap-binding complex and eIFs, and subsequent binding to 43S	4/281	48/4013	0.436354	0.9935	0.9935	3646/6217/1968/51386
higher in female	gender specific	R-HSA-72702	Ribosomal scanning and start codon recognition	4/281	48/4013	0.436354	0.9935	0.9935	3646/6217/1968/51386
higher in female	gender specific	R-HSA-112040	G-protein mediated events	2/281	21/4013	0.438363	0.9935	0.9935	5332/5594
higher in female	gender specific	R-HSA-112043	PLC beta mediated events	2/281	21/4013	0.438363	0.9935	0.9935	5332/5594
higher in female	gender specific	R-HSA-1221632	Meiotic synapsis	2/281	21/4013	0.438363	0.9935	0.9935	10274/10735
higher in female	gender specific	R-HSA-203927	MicroRNA (miRNA) biogenesis	2/281	21/4013	0.438363	0.9935	0.9935	5436/26523
higher in female	gender specific	R-HSA-4086398	Ca2+ pathway	2/281	21/4013	0.438363	0.9935	0.9935	5592/26523
higher in female	gender specific	R-HSA-442755	Activation of NMDA receptor and postsynaptic events	2/281	21/4013	0.438363	0.9935	0.9935	2891/5594
higher in female	gender specific	R-HSA-5601884	PIWI-interacting RNA (piRNA) biogenesis	2/281	21/4013	0.438363	0.9935	0.9935	5436/91646
higher in female	gender specific	R-HSA-5654736	Signaling by FGFR1	2/281	21/4013	0.438363	0.9935	0.9935	5594/867
higher in female	gender specific	R-HSA-5693568	Resolution of D-loop Structures through Holliday Junction Intermediates	2/281	21/4013	0.438363	0.9935	0.9935	5888/7156
higher in female	gender specific	R-HSA-76046	RNA Polymerase III Transcription Initiation	2/281	21/4013	0.438363	0.9935	0.9935	55703/11128
higher in female	gender specific	R-HSA-5693532	DNA Double-Strand Break Repair	7/281	90/4013	0.444233	0.9935	0.9935	5888/55183/8914/7156/11073/3838/1017
higher in female	gender specific	R-HSA-72312	rRNA processing	12/281	160/4013	0.446192	0.9935	0.9935	10607/9277/55226/57647/6158/6217/92856/10885/55127/51388/90459/51118
higher in female	gender specific	R-HSA-1280218	Adaptive Immune System	21/281	287/4013	0.449807	0.9935	0.9935	1062/3093/7317/5708/80228/9320/9690/3796/4591/3832/142678/22920/8454/29127/5592/26091/131405/10075/1213/1514/867
higher in female	gender specific	R-HSA-3700989	Transcriptional Regulation by TP53	15/281	203/4013	0.453481	0.9935	0.9935	5436/10419/6790/7874/317/7156/25824/11073/7248/11198/28996/26523/8626/1017/6749
higher in female	gender specific	R-HSA-388396	GPCR downstream signalling	13/281	175/4013	0.454545	0.9935	0.9935	8811/10082/5332/2912/51308/9568/94233/375790/2776/8874/9828/409/5594
higher in female	gender specific	R-HSA-1852241	Organelle biogenesis and maintenance	11/281	147/4013	0.455431	0.9935	0.9935	79809/9793/80205/79718/22920/23332/5347/55763/84131/8729/3418
higher in female	gender specific	R-HSA-2122948	Activated NOTCH1 Transmits Signal to the Nucleus	2/281	22/4013	0.462545	0.9935	0.9935	142678/409
higher in female	gender specific	R-HSA-379716	Cytosolic tRNA aminoacylation	2/281	22/4013	0.462545	0.9935	0.9935	7453/7407
higher in female	gender specific	R-HSA-5693537	Resolution of D-Loop Structures	2/281	22/4013	0.462545	0.9935	0.9935	5888/7156
higher in female	gender specific	R-HSA-75067	Processing of Capped Intronless Pre-mRNA	2/281	22/4013	0.462545	0.9935	0.9935	8106/51585
higher in female	gender specific	R-HSA-212436	Generic Transcription Pathway	30/281	417/4013	0.466556	0.9935	0.9935	5436/10419/6790/5888/333932/5708/7874/2146/317/8239/11335/57492/7156/8454/25824/11073/7248/11198/28996/26523/8626/112950/6938/26149/1514/5594/1017/58508/6601/6749
higher in female	gender specific	R-HSA-168142	Toll Like Receptor 10 (TLR10) Cascade	3/281	36/4013	0.466866	0.9935	0.9935	5609/8454/5594
higher in female	gender specific	R-HSA-168176	Toll Like Receptor 5 (TLR5) Cascade	3/281	36/4013	0.466866	0.9935	0.9935	5609/8454/5594
higher in female	gender specific	R-HSA-975871	MyD88 cascade initiated on plasma membrane	3/281	36/4013	0.466866	0.9935	0.9935	5609/8454/5594
higher in female	gender specific	R-HSA-5693607	Processing of DNA double-strand break ends	4/281	50/4013	0.468122	0.9935	0.9935	8914/7156/11073/1017
higher in female	gender specific	R-HSA-174143	APC/C-mediated degradation of cell cycle proteins	5/281	64/4013	0.468327	0.9935	0.9935	6790/5708/5347/8454/1017
higher in female	gender specific	R-HSA-453276	Regulation of mitotic cell cycle	5/281	64/4013	0.468327	0.9935	0.9935	6790/5708/5347/8454/1017
higher in female	gender specific	R-HSA-372790	Signaling by GPCR	14/281	191/4013	0.47033	0.9935	0.9935	8811/10082/5332/2912/51308/9568/94233/1393/375790/2776/8874/9828/409/5594
higher in female	gender specific	R-HSA-6781827	Transcription-Coupled Nucleotide Excision Repair (TC-NER)	5/281	65/4013	0.482171	0.9935	0.9935	5436/1642/7874/56949/27339
higher in female	gender specific	R-HSA-6798695	Neutrophil degranulation	15/281	207/4013	0.484937	0.9935	0.9935	8826/138050/535/4125/8288/5708/124583/317/221/80331/175/8972/10075/57020/5594
higher in female	gender specific	R-HSA-114608	Platelet degranulation	3/281	37/4013	0.485286	0.9935	0.9935	6647/135228/7273
higher in female	gender specific	R-HSA-167169	HIV Transcription Elongation	3/281	37/4013	0.485286	0.9935	0.9935	5436/11198/6749
higher in female	gender specific	R-HSA-167200	Formation of HIV-1 elongation complex containing HIV-1 Tat	3/281	37/4013	0.485286	0.9935	0.9935	5436/11198/6749
higher in female	gender specific	R-HSA-167246	Tat-mediated elongation of the HIV-1 transcript	3/281	37/4013	0.485286	0.9935	0.9935	5436/11198/6749
higher in female	gender specific	R-HSA-975138	TRAF6 mediated induction of NFkB and MAP kinases upon TLR7/8 or 9 activation	3/281	37/4013	0.485286	0.9935	0.9935	5609/8454/5594
higher in female	gender specific	R-HSA-177929	Signaling by EGFR	2/281	23/4013	0.486107	0.9935	0.9935	8874/867
higher in female	gender specific	R-HSA-1912422	Pre-NOTCH Expression and Processing	2/281	23/4013	0.486107	0.9935	0.9935	5045/26523
higher in female	gender specific	R-HSA-74158	RNA Polymerase III Transcription	2/281	23/4013	0.486107	0.9935	0.9935	55703/11128
higher in female	gender specific	R-HSA-749476	RNA Polymerase III Abortive And Retractive Initiation	2/281	23/4013	0.486107	0.9935	0.9935	55703/11128
higher in female	gender specific	R-HSA-8957275	Post-translational protein phosphorylation	2/281	23/4013	0.486107	0.9935	0.9935	4241/2200
higher in female	gender specific	R-HSA-5673001	RAF/MAP kinase cascade	8/281	108/4013	0.488471	0.9935	0.9935	8826/9693/6711/5708/4140/153090/409/5594
higher in female	gender specific	R-HSA-196854	Metabolism of vitamins and cofactors	8/281	109/4013	0.499163	0.9935	0.9935	5095/10082/81034/375790/65220/55312/31/55191
higher in female	gender specific	R-HSA-168181	Toll Like Receptor 7/8 (TLR7/8) Cascade	3/281	38/4013	0.503396	0.9935	0.9935	5609/8454/5594
higher in female	gender specific	R-HSA-5654738	Signaling by FGFR2	3/281	38/4013	0.503396	0.9935	0.9935	5436/5594/867
higher in female	gender specific	R-HSA-76005	Response to elevated platelet cytosolic Ca2+	3/281	38/4013	0.503396	0.9935	0.9935	6647/135228/7273
higher in female	gender specific	R-HSA-975155	MyD88 dependent cascade initiated on endosome	3/281	38/4013	0.503396	0.9935	0.9935	5609/8454/5594
higher in female	gender specific	R-HSA-5683057	MAPK family signaling cascades	9/281	124/4013	0.506602	0.9935	0.9935	8826/9693/6711/5708/4140/153090/26523/409/5594
higher in female	gender specific	R-HSA-5684996	MAPK1/MAPK3 signaling	8/281	110/4013	0.509791	0.9935	0.9935	8826/9693/6711/5708/4140/153090/409/5594
higher in female	gender specific	R-HSA-69239	Synthesis of DNA	7/281	96/4013	0.51344	0.9935	0.9935	4175/4172/4999/5708/990/8454/1017
higher in female	gender specific	R-HSA-1362277	Transcription of E2F targets under negative control by DREAM complex	1/281	10/4013	0.516543	0.9935	0.9935	990
higher in female	gender specific	R-HSA-1483213	Synthesis of PE	1/281	10/4013	0.516543	0.9935	0.9935	10390
higher in female	gender specific	R-HSA-156711	Polo-like kinase mediated events	1/281	10/4013	0.516543	0.9935	0.9935	5347
higher in female	gender specific	R-HSA-174403	Glutathione synthesis and recycling	1/281	10/4013	0.516543	0.9935	0.9935	55748
higher in female	gender specific	R-HSA-189451	Heme biosynthesis	1/281	10/4013	0.516543	0.9935	0.9935	3145
higher in female	gender specific	R-HSA-196757	Metabolism of folate and pterines	1/281	10/4013	0.516543	0.9935	0.9935	81034
higher in female	gender specific	R-HSA-198725	Nuclear Events (kinase and transcription factor activation)	1/281	10/4013	0.516543	0.9935	0.9935	5594
higher in female	gender specific	R-HSA-198753	ERK/MAPK targets	1/281	10/4013	0.516543	0.9935	0.9935	5594
higher in female	gender specific	R-HSA-2129379	Molecules associated with elastic fibres	1/281	10/4013	0.516543	0.9935	0.9935	2200
higher in female	gender specific	R-HSA-3371571	HSF1-dependent transactivation	1/281	10/4013	0.516543	0.9935	0.9935	2288
higher in female	gender specific	R-HSA-375170	CDO in myogenesis	1/281	10/4013	0.516543	0.9935	0.9935	6938
higher in female	gender specific	R-HSA-421270	Cell-cell junction organization	1/281	10/4013	0.516543	0.9935	0.9935	64398
higher in female	gender specific	R-HSA-445355	Smooth Muscle Contraction	1/281	10/4013	0.516543	0.9935	0.9935	10580
higher in female	gender specific	R-HSA-525793	Myogenesis	1/281	10/4013	0.516543	0.9935	0.9935	6938
higher in female	gender specific	R-HSA-5635838	Activation of SMO	1/281	10/4013	0.516543	0.9935	0.9935	409
higher in female	gender specific	R-HSA-5684264	MAP3K8 (TPL2)-dependent MAPK1/3 activation	1/281	10/4013	0.516543	0.9935	0.9935	8454
higher in female	gender specific	R-HSA-6804114	TP53 Regulates Transcription of Genes Involved in G2 Cell Cycle Arrest	1/281	10/4013	0.516543	0.9935	0.9935	6790
higher in female	gender specific	R-HSA-8964038	LDL clearance	1/281	10/4013	0.516543	0.9935	0.9935	1213
higher in female	gender specific	R-HSA-166058	MyD88:Mal cascade initiated on plasma membrane	3/281	39/4013	0.521176	0.9935	0.9935	5609/8454/5594
higher in female	gender specific	R-HSA-167152	Formation of HIV elongation complex in the absence of HIV Tat	3/281	39/4013	0.521176	0.9935	0.9935	5436/11198/6749
higher in female	gender specific	R-HSA-168179	Toll Like Receptor TLR1:TLR2 Cascade	3/281	39/4013	0.521176	0.9935	0.9935	5609/8454/5594
higher in female	gender specific	R-HSA-168188	Toll Like Receptor TLR6:TLR2 Cascade	3/281	39/4013	0.521176	0.9935	0.9935	5609/8454/5594
higher in female	gender specific	R-HSA-181438	Toll Like Receptor 2 (TLR2) Cascade	3/281	39/4013	0.521176	0.9935	0.9935	5609/8454/5594
higher in female	gender specific	R-HSA-500792	GPCR ligand binding	5/281	68/4013	0.522912	0.9935	0.9935	8811/2912/9568/94233/1393
higher in female	gender specific	R-HSA-983168	Antigen processing: Ubiquitination & Proteasome degradation	11/281	155/4013	0.528205	0.9935	0.9935	3093/7317/5708/9320/9690/4591/142678/8454/26091/131405/10075
higher in female	gender specific	R-HSA-381119	Unfolded Protein Response (UPR)	4/281	54/4013	0.529527	0.9935	0.9935	22926/118/4801/153222
higher in female	gender specific	R-HSA-416476	G alpha (q) signalling events	4/281	54/4013	0.529527	0.9935	0.9935	5332/94233/2776/5594
higher in female	gender specific	R-HSA-68886	M Phase	13/281	184/4013	0.529878	0.9935	0.9935	1062/333932/5708/9793/3796/23332/5905/7443/5347/84131/10274/10735/5594
higher in female	gender specific	R-HSA-6791312	TP53 Regulates Transcription of Cell Cycle Genes	2/281	25/4013	0.531253	0.9935	0.9935	6790/1017
higher in female	gender specific	R-HSA-8950505	Gene and protein expression by JAK-STAT signaling after Interleukin-12 stimulation	2/281	25/4013	0.531253	0.9935	0.9935	6647/9987
higher in female	gender specific	R-HSA-1445148	Translocation of GLUT4 to the plasma membrane	3/281	40/4013	0.538606	0.9935	0.9935	22920/55763/23216
higher in female	gender specific	R-HSA-76002	Platelet activation, signaling and aggregation	6/281	84/4013	0.541883	0.9935	0.9935	6647/135228/2776/7273/409/5594
higher in female	gender specific	R-HSA-168249	Innate Immune System	26/281	374/4013	0.548519	0.9935	0.9935	8826/138050/535/55703/3093/4125/8288/26999/10810/5708/124583/317/221/528/5609/80331/8454/10094/175/23098/11128/8972/10075/57020/1514/5594
higher in female	gender specific	R-HSA-140877	Formation of Fibrin Clot (Clotting Cascade)	1/281	11/4013	0.550481	0.9935	0.9935	3818
higher in female	gender specific	R-HSA-157858	Gap junction trafficking and regulation	1/281	11/4013	0.550481	0.9935	0.9935	1213
higher in female	gender specific	R-HSA-189445	Metabolism of porphyrins	1/281	11/4013	0.550481	0.9935	0.9935	3145
higher in female	gender specific	R-HSA-190828	Gap junction trafficking	1/281	11/4013	0.550481	0.9935	0.9935	1213
higher in female	gender specific	R-HSA-2173795	Downregulation of SMAD2/3:SMAD4 transcriptional activity	1/281	11/4013	0.550481	0.9935	0.9935	8239
higher in female	gender specific	R-HSA-392154	Nitric oxide stimulates guanylate cyclase	1/281	11/4013	0.550481	0.9935	0.9935	5592
higher in female	gender specific	R-HSA-418360	Platelet calcium homeostasis	1/281	11/4013	0.550481	0.9935	0.9935	80228
higher in female	gender specific	R-HSA-446353	Cell-extracellular matrix interactions	1/281	11/4013	0.550481	0.9935	0.9935	2318
higher in female	gender specific	R-HSA-5358606	Mismatch repair (MMR) directed by MSH2:MSH3 (MutSbeta)	1/281	11/4013	0.550481	0.9935	0.9935	4437
higher in female	gender specific	R-HSA-5625900	RHO GTPases activate CIT	1/281	11/4013	0.550481	0.9935	0.9935	9055
higher in female	gender specific	R-HSA-6804760	Regulation of TP53 Activity through Methylation	1/281	11/4013	0.550481	0.9935	0.9935	10419
higher in female	gender specific	R-HSA-73728	RNA Polymerase I Promoter Opening	1/281	11/4013	0.550481	0.9935	0.9935	333932
higher in female	gender specific	R-HSA-8941326	RUNX2 regulates bone development	1/281	11/4013	0.550481	0.9935	0.9935	5594
higher in female	gender specific	R-HSA-913709	O-linked glycosylation of mucins	1/281	11/4013	0.550481	0.9935	0.9935	2589
higher in female	gender specific	R-HSA-936440	Negative regulators of DDX58/IFIH1 signaling	1/281	11/4013	0.550481	0.9935	0.9935	3093
higher in female	gender specific	R-HSA-977444	GABA B receptor activation	1/281	11/4013	0.550481	0.9935	0.9935	9568
higher in female	gender specific	R-HSA-991365	Activation of GABAB receptors	1/281	11/4013	0.550481	0.9935	0.9935	9568
higher in female	gender specific	R-HSA-381426	Regulation of Insulin-like Growth Factor (IGF) transport and uptake by Insulin-like Growth Factor Binding Proteins (IGFBPs)	2/281	26/4013	0.552794	0.9935	0.9935	4241/2200
higher in female	gender specific	R-HSA-6811558	PI5P, PP2A and IER3 Regulate PI3K/AKT Signaling	2/281	26/4013	0.552794	0.9935	0.9935	3643/5594
higher in female	gender specific	R-HSA-6807070	PTEN Regulation	6/281	85/4013	0.553767	0.9935	0.9935	5708/7874/2146/8658/26523/5594
higher in female	gender specific	R-HSA-168138	Toll Like Receptor 9 (TLR9) Cascade	3/281	41/4013	0.55567	0.9935	0.9935	5609/8454/5594
higher in female	gender specific	R-HSA-948021	Transport to the Golgi and subsequent modification	7/281	101/4013	0.568721	0.9935	0.9935	9382/6711/126003/3998/23256/9919/8729
higher in female	gender specific	R-HSA-166520	Signaling by NTRKs	3/281	42/4013	0.572353	0.9935	0.9935	5045/1213/5594
higher in female	gender specific	R-HSA-190236	Signaling by FGFR	3/281	42/4013	0.572353	0.9935	0.9935	5436/5594/867
higher in female	gender specific	R-HSA-2682334	EPH-Ephrin signaling	3/281	42/4013	0.572353	0.9935	0.9935	10094/8874/1213
higher in female	gender specific	R-HSA-8854050	FBXL7 down-regulates AURKA during mitotic entry and in early mitosis	3/281	42/4013	0.572353	0.9935	0.9935	6790/5708/8454
higher in female	gender specific	R-HSA-5668914	Diseases of metabolism	4/281	57/4013	0.57323	0.9935	0.9935	21/138050/5095/31
higher in female	gender specific	R-HSA-6807505	RNA polymerase II transcribes snRNA genes	4/281	57/4013	0.57323	0.9935	0.9935	5436/2960/51585/26512
higher in female	gender specific	R-HSA-1236382	Constitutive Signaling by Ligand-Responsive EGFR Cancer Variants	1/281	12/4013	0.582044	0.9935	0.9935	867
higher in female	gender specific	R-HSA-1643713	Signaling by EGFR in Cancer	1/281	12/4013	0.582044	0.9935	0.9935	867
higher in female	gender specific	R-HSA-2691230	Signaling by NOTCH1 HD Domain Mutants in Cancer	1/281	12/4013	0.582044	0.9935	0.9935	142678
higher in female	gender specific	R-HSA-2691232	Constitutive Signaling by NOTCH1 HD Domain Mutants	1/281	12/4013	0.582044	0.9935	0.9935	142678
higher in female	gender specific	R-HSA-3214842	HDMs demethylate histones	1/281	12/4013	0.582044	0.9935	0.9935	333932
higher in female	gender specific	R-HSA-399719	Trafficking of AMPA receptors	1/281	12/4013	0.582044	0.9935	0.9935	2891
higher in female	gender specific	R-HSA-399721	Glutamate binding, activation of AMPA receptors and synaptic plasticity	1/281	12/4013	0.582044	0.9935	0.9935	2891
higher in female	gender specific	R-HSA-427359	SIRT1 negatively regulates rRNA expression	1/281	12/4013	0.582044	0.9935	0.9935	333932
higher in female	gender specific	R-HSA-445095	Interaction between L1 and Ankyrins	1/281	12/4013	0.582044	0.9935	0.9935	6711
higher in female	gender specific	R-HSA-5358508	Mismatch Repair	1/281	12/4013	0.582044	0.9935	0.9935	4437
higher in female	gender specific	R-HSA-5625886	Activated PKN1 stimulates transcription of AR (androgen receptor) regulated genes KLK2 and KLK3	1/281	12/4013	0.582044	0.9935	0.9935	333932
higher in female	gender specific	R-HSA-5637815	Signaling by Ligand-Responsive EGFR Variants in Cancer	1/281	12/4013	0.582044	0.9935	0.9935	867
higher in female	gender specific	R-HSA-5673000	RAF activation	1/281	12/4013	0.582044	0.9935	0.9935	4140
higher in female	gender specific	R-HSA-8949664	Processing of SMDT1	1/281	12/4013	0.582044	0.9935	0.9935	55486
higher in female	gender specific	R-HSA-8955332	Carboxyterminal post-translational modifications of tubulin	1/281	12/4013	0.582044	0.9935	0.9935	23170
higher in female	gender specific	R-HSA-983169	Class I MHC mediated antigen processing & presentation	12/281	176/4013	0.583518	0.9935	0.9935	3093/7317/5708/9320/9690/4591/142678/8454/26091/131405/10075/1514
higher in female	gender specific	R-HSA-5693567	HDR through Homologous Recombination (HR) or Single Strand Annealing (SSA)	5/281	73/4013	0.587517	0.9935	0.9935	5888/8914/7156/11073/1017
higher in female	gender specific	R-HSA-187577	SCF(Skp2)-mediated degradation of p27/p21	3/281	43/4013	0.588643	0.9935	0.9935	5708/8454/1017
higher in female	gender specific	R-HSA-1834949	Cytosolic sensors of pathogen-associated DNA	2/281	28/4013	0.593751	0.9935	0.9935	55703/11128
higher in female	gender specific	R-HSA-199418	Negative regulation of the PI3K/AKT network	2/281	28/4013	0.593751	0.9935	0.9935	3643/5594
higher in female	gender specific	R-HSA-9020591	Interleukin-12 signaling	2/281	28/4013	0.593751	0.9935	0.9935	6647/9987
higher in female	gender specific	R-HSA-73894	DNA Repair	13/281	192/4013	0.594079	0.9935	0.9935	5436/5888/1642/7874/55183/8914/4437/7156/11073/3838/56949/27339/1017
higher in female	gender specific	R-HSA-201451	Signaling by BMP	1/281	13/4013	0.611398	0.9935	0.9935	4090
higher in female	gender specific	R-HSA-450282	MAPK targets/ Nuclear events mediated by MAP kinases	1/281	13/4013	0.611398	0.9935	0.9935	5594
higher in female	gender specific	R-HSA-5334118	DNA methylation	1/281	13/4013	0.611398	0.9935	0.9935	333932
higher in female	gender specific	R-HSA-912631	Regulation of signaling by CBL	1/281	13/4013	0.611398	0.9935	0.9935	867
higher in female	gender specific	R-HSA-447115	Interleukin-12 family signaling	2/281	29/4013	0.613157	0.9935	0.9935	6647/9987
higher in female	gender specific	R-HSA-5620924	Intraflagellar transport	2/281	29/4013	0.613157	0.9935	0.9935	79809/22920
higher in female	gender specific	R-HSA-69190	DNA strand elongation	2/281	29/4013	0.613157	0.9935	0.9935	4175/4172
higher in female	gender specific	R-HSA-73777	RNA Polymerase I Chain Elongation	2/281	29/4013	0.613157	0.9935	0.9935	333932/11335
higher in female	gender specific	R-HSA-167172	Transcription of the HIV genome	4/281	60/4013	0.614574	0.9935	0.9935	5436/2960/11198/6749
higher in female	gender specific	R-HSA-176408	Regulation of APC/C activators between G1/S and early anaphase	4/281	60/4013	0.614574	0.9935	0.9935	5708/5347/8454/1017
higher in female	gender specific	R-HSA-381340	Transcriptional regulation of white adipocyte differentiation	3/281	45/4013	0.620012	0.9935	0.9935	80205/79718/112950
higher in female	gender specific	R-HSA-5693538	Homology Directed Repair	5/281	76/4013	0.623917	0.9935	0.9935	5888/8914/7156/11073/1017
higher in female	gender specific	R-HSA-382551	Transport of small molecules	21/281	315/4013	0.630578	0.9935	0.9935	1179/10057/21/535/9429/5045/1968/5708/360/118/64137/6519/528/8454/284129/55486/368/114134/6549/1213/376497
higher in female	gender specific	R-HSA-162599	Late Phase of HIV Life Cycle	7/281	107/4013	0.630985	0.9935	0.9935	5436/7251/5045/5905/2960/11198/6749
higher in female	gender specific	R-HSA-163125	Post-translational modification: synthesis of GPI-anchored proteins	2/281	30/4013	0.631849	0.9935	0.9935	4241/135228
higher in female	gender specific	R-HSA-68827	CDT1 association with the CDC6:ORC:origin complex	3/281	46/4013	0.635077	0.9935	0.9935	4999/5708/990
higher in female	gender specific	R-HSA-72165	mRNA Splicing - Minor Pathway	3/281	46/4013	0.635077	0.9935	0.9935	5436/6432/23020
higher in female	gender specific	R-HSA-3858494	Beta-catenin independent WNT signaling	5/281	77/4013	0.635618	0.9935	0.9935	5708/5592/26523/409/1213
higher in female	gender specific	R-HSA-176412	Phosphorylation of the APC/C	1/281	14/4013	0.638697	0.9935	0.9935	5347
higher in female	gender specific	R-HSA-1912408	Pre-NOTCH Transcription and Translation	1/281	14/4013	0.638697	0.9935	0.9935	26523
higher in female	gender specific	R-HSA-2173788	Downregulation of TGF-beta receptor signaling	1/281	14/4013	0.638697	0.9935	0.9935	9372
higher in female	gender specific	R-HSA-430039	mRNA decay by 5' to 3' exoribonuclease	1/281	14/4013	0.638697	0.9935	0.9935	23644
higher in female	gender specific	R-HSA-442742	CREB phosphorylation through the activation of Ras	1/281	14/4013	0.638697	0.9935	0.9935	5594
higher in female	gender specific	R-HSA-5626467	RHO GTPases activate IQGAPs	1/281	14/4013	0.638697	0.9935	0.9935	8826
higher in female	gender specific	R-HSA-888590	GABA synthesis, release, reuptake and degradation	1/281	14/4013	0.638697	0.9935	0.9935	80331
higher in female	gender specific	R-HSA-8979227	Triglyceride metabolism	1/281	14/4013	0.638697	0.9935	0.9935	3991
higher in female	gender specific	R-HSA-977443	GABA receptor activation	1/281	14/4013	0.638697	0.9935	0.9935	9568
higher in female	gender specific	R-HSA-449147	Signaling by Interleukins	10/281	154/4013	0.646786	0.9935	0.9935	5784/333932/5708/6647/9987/54014/5609/8454/5594/867
higher in female	gender specific	R-HSA-5685942	HDR through Homologous Recombination (HRR)	3/281	47/4013	0.649723	0.9935	0.9935	5888/7156/11073
higher in female	gender specific	R-HSA-168276	NS1 Mediated Effects on Host Pathways	2/281	31/4013	0.649831	0.9935	0.9935	3838/8106
higher in female	gender specific	R-HSA-416482	G alpha (12/13) signalling events	2/281	31/4013	0.649831	0.9935	0.9935	8874/9828
higher in female	gender specific	R-HSA-418346	Platelet homeostasis	2/281	31/4013	0.649831	0.9935	0.9935	80228/5592
higher in female	gender specific	R-HSA-8943724	Regulation of PTEN gene transcription	2/281	31/4013	0.649831	0.9935	0.9935	2146/5594
higher in female	gender specific	R-HSA-3781865	Diseases of glycosylation	4/281	63/4013	0.653357	0.9935	0.9935	2132/79868/10082/375790
higher in female	gender specific	R-HSA-111996	Ca-dependent events	1/281	15/4013	0.664085	0.9935	0.9935	5594
higher in female	gender specific	R-HSA-113510	E2F mediated regulation of DNA replication	1/281	15/4013	0.664085	0.9935	0.9935	4999
higher in female	gender specific	R-HSA-162588	Budding and maturation of HIV virion	1/281	15/4013	0.664085	0.9935	0.9935	7251
higher in female	gender specific	R-HSA-352230	Amino acid transport across the plasma membrane	1/281	15/4013	0.664085	0.9935	0.9935	6519
higher in female	gender specific	R-HSA-5694530	Cargo concentration in the ER	1/281	15/4013	0.664085	0.9935	0.9935	3998
higher in female	gender specific	R-HSA-8876725	Protein methylation	1/281	15/4013	0.664085	0.9935	0.9935	10196
higher in female	gender specific	R-HSA-68875	Mitotic Prophase	4/281	64/4013	0.665693	0.9935	0.9935	333932/7443/5347/5594
higher in female	gender specific	R-HSA-111885	Opioid Signalling	2/281	32/4013	0.66711	0.9935	0.9935	5332/5594
higher in female	gender specific	R-HSA-168253	Host Interactions with Influenza Factors	2/281	32/4013	0.66711	0.9935	0.9935	3838/8106
higher in female	gender specific	R-HSA-204998	Cell death signalling via NRAGE, NRIF and NADE	2/281	32/4013	0.66711	0.9935	0.9935	8874/9828
higher in female	gender specific	R-HSA-6806834	Signaling by MET	2/281	32/4013	0.66711	0.9935	0.9935	3083/867
higher in female	gender specific	R-HSA-6811440	Retrograde transport at the Trans-Golgi-Network	2/281	32/4013	0.66711	0.9935	0.9935	9382/79571
higher in female	gender specific	R-HSA-195721	Signaling by WNT	9/281	142/4013	0.672786	0.9935	0.9935	333932/5708/8454/5592/8658/26523/4040/409/1213
higher in female	gender specific	R-HSA-72163	mRNA Splicing - Major Pathway	9/281	142/4013	0.672786	0.9935	0.9935	5436/6936/6432/8106/56949/1665/51585/27339/23020
higher in female	gender specific	R-HSA-425393	Transport of inorganic cations/anions and amino acids/oligopeptides	3/281	49/4013	0.67775	0.9935	0.9935	6519/284129/6549
higher in female	gender specific	R-HSA-5578749	Transcriptional regulation by small RNAs	3/281	49/4013	0.67775	0.9935	0.9935	5436/333932/26523
higher in female	gender specific	R-HSA-162587	HIV Life Cycle	7/281	112/4013	0.678815	0.9935	0.9935	5436/7251/5045/5905/2960/11198/6749
higher in female	gender specific	R-HSA-174824	Plasma lipoprotein assembly, remodeling, and clearance	2/281	33/4013	0.683697	0.9935	0.9935	5045/1213
higher in female	gender specific	R-HSA-187037	Signaling by NTRK1 (TRKA)	2/281	33/4013	0.683697	0.9935	0.9935	1213/5594
higher in female	gender specific	R-HSA-418555	G alpha (s) signalling events	2/281	33/4013	0.683697	0.9935	0.9935	51308/409
higher in female	gender specific	R-HSA-5620920	Cargo trafficking to the periciliary membrane	2/281	33/4013	0.683697	0.9935	0.9935	55763/8729
higher in female	gender specific	R-HSA-1650814	Collagen biosynthesis and modifying enzymes	1/281	16/4013	0.687695	0.9935	0.9935	8974
higher in female	gender specific	R-HSA-1839126	FGFR2 mutant receptor activation	1/281	16/4013	0.687695	0.9935	0.9935	5436
higher in female	gender specific	R-HSA-1855204	Synthesis of IP3 and IP4 in the cytosol	1/281	16/4013	0.687695	0.9935	0.9935	5332
higher in female	gender specific	R-HSA-186797	Signaling by PDGF	1/281	16/4013	0.687695	0.9935	0.9935	5045
higher in female	gender specific	R-HSA-381676	Glucagon-like Peptide-1 (GLP1) regulates insulin secretion	1/281	16/4013	0.687695	0.9935	0.9935	8826
higher in female	gender specific	R-HSA-425397	Transport of vitamins, nucleosides, and related molecules	1/281	16/4013	0.687695	0.9935	0.9935	376497
higher in female	gender specific	R-HSA-432040	Vasopressin regulates renal water homeostasis via Aquaporins	1/281	16/4013	0.687695	0.9935	0.9935	360
higher in female	gender specific	R-HSA-4641262	Disassembly of the destruction complex and recruitment of AXIN to the membrane	1/281	16/4013	0.687695	0.9935	0.9935	4040
higher in female	gender specific	R-HSA-5362517	Signaling by Retinoic Acid	1/281	16/4013	0.687695	0.9935	0.9935	1374
higher in female	gender specific	R-HSA-8851708	Signaling by FGFR2 IIIa TM	1/281	16/4013	0.687695	0.9935	0.9935	5436
higher in female	gender specific	R-HSA-3108214	SUMOylation of DNA damage response and repair proteins	3/281	50/4013	0.69113	0.9935	0.9935	10274/79677/10735
higher in female	gender specific	R-HSA-6796648	TP53 Regulates Transcription of DNA Repair Genes	3/281	50/4013	0.69113	0.9935	0.9935	5436/11198/6749
higher in female	gender specific	R-HSA-2187338	Visual phototransduction	2/281	34/4013	0.699603	0.9935	0.9935	10082/375790
higher in female	gender specific	R-HSA-4615885	SUMOylation of DNA replication proteins	2/281	34/4013	0.699603	0.9935	0.9935	6790/5905
higher in female	gender specific	R-HSA-5250913	Positive epigenetic regulation of rRNA expression	2/281	34/4013	0.699603	0.9935	0.9935	333932/11335
higher in female	gender specific	R-HSA-1592230	Mitochondrial biogenesis	3/281	51/4013	0.704091	0.9935	0.9935	80205/79718/3418
higher in female	gender specific	R-HSA-194138	Signaling by VEGF	3/281	51/4013	0.704091	0.9935	0.9935	26999/10810/2321
higher in female	gender specific	R-HSA-72172	mRNA Splicing	9/281	146/4013	0.704868	0.9935	0.9935	5436/6936/6432/8106/56949/1665/51585/27339/23020
higher in female	gender specific	R-HSA-2979096	NOTCH2 Activation and Transmission of Signal to the Nucleus	1/281	17/4013	0.709651	0.9935	0.9935	142678
higher in female	gender specific	R-HSA-3781860	Diseases associated with N-glycosylation of proteins	1/281	17/4013	0.709651	0.9935	0.9935	79868
higher in female	gender specific	R-HSA-380972	Energy dependent regulation of mTOR by LKB1-AMPK	1/281	17/4013	0.709651	0.9935	0.9935	7248
higher in female	gender specific	R-HSA-452723	Transcriptional regulation of pluripotent stem cells	1/281	17/4013	0.709651	0.9935	0.9935	5436
higher in female	gender specific	R-HSA-8949215	Mitochondrial calcium ion transport	1/281	17/4013	0.709651	0.9935	0.9935	55486
higher in female	gender specific	R-HSA-5696398	Nucleotide Excision Repair	5/281	84/4013	0.711069	0.9935	0.9935	5436/1642/7874/56949/27339
higher in female	gender specific	R-HSA-422475	Axon guidance	17/281	269/4013	0.711186	0.9935	0.9935	775/6158/7430/6217/6711/5708/5362/57522/23332/375790/10094/3983/8874/8912/1826/1213/5594
higher in female	gender specific	R-HSA-211000	Gene Silencing by RNA	4/281	68/4013	0.712009	0.9935	0.9935	5436/333932/91646/26523
higher in female	gender specific	R-HSA-8957322	Metabolism of steroids	4/281	68/4013	0.712009	0.9935	0.9935	80205/79718/4801/31
higher in female	gender specific	R-HSA-983705	Signaling by the B Cell Receptor (BCR)	4/281	68/4013	0.712009	0.9935	0.9935	5708/80228/8454/867
higher in female	gender specific	R-HSA-1257604	PIP3 activates AKT signaling	7/281	116/4013	0.714167	0.9935	0.9935	5708/7874/2146/3643/8658/26523/5594
higher in female	gender specific	R-HSA-211945	Phase I - Functionalization of compounds	2/281	35/4013	0.714841	0.9935	0.9935	1066/128
higher in female	gender specific	R-HSA-6788656	Histidine, lysine, phenylalanine, tyrosine, proline and tryptophan catabolism	2/281	35/4013	0.714841	0.9935	0.9935	2639/4967
higher in female	gender specific	R-HSA-71406	Pyruvate metabolism and Citric Acid (TCA) cycle	2/281	35/4013	0.714841	0.9935	0.9935	4967/3418
higher in female	gender specific	R-HSA-174178	APC/C:Cdh1 mediated degradation of Cdc20 and other APC/C:Cdh1 targeted proteins in late mitosis/early G1	3/281	53/4013	0.728763	0.9935	0.9935	6790/5708/5347
higher in female	gender specific	R-HSA-5619084	ABC transporter disorders	3/281	53/4013	0.728763	0.9935	0.9935	21/5708/368
higher in female	gender specific	R-HSA-69017	CDK-mediated phosphorylation and removal of Cdc6	3/281	53/4013	0.728763	0.9935	0.9935	5708/990/1017
higher in female	gender specific	R-HSA-69202	Cyclin E associated events during G1/S transition	3/281	53/4013	0.728763	0.9935	0.9935	5708/8454/1017
higher in female	gender specific	R-HSA-428157	Sphingolipid metabolism	2/281	36/4013	0.729428	0.9935	0.9935	221/5587
higher in female	gender specific	R-HSA-111465	Apoptotic cleavage of cellular proteins	1/281	18/4013	0.730068	0.9935	0.9935	118
higher in female	gender specific	R-HSA-432720	Lysosome Vesicle Biogenesis	1/281	18/4013	0.730068	0.9935	0.9935	1213
higher in female	gender specific	R-HSA-445717	Aquaporin-mediated transport	1/281	18/4013	0.730068	0.9935	0.9935	360
higher in female	gender specific	R-HSA-8964043	Plasma lipoprotein clearance	1/281	18/4013	0.730068	0.9935	0.9935	1213
higher in female	gender specific	R-HSA-9013507	NOTCH3 Activation and Transmission of Signal to the Nucleus	1/281	18/4013	0.730068	0.9935	0.9935	142678
higher in female	gender specific	R-HSA-917729	Endosomal Sorting Complex Required For Transport (ESCRT)	1/281	18/4013	0.730068	0.9935	0.9935	7251
higher in female	gender specific	R-HSA-69656	Cyclin A:Cdk2-associated events at S phase entry	3/281	54/4013	0.740482	0.9935	0.9935	5708/8454/1017
higher in female	gender specific	R-HSA-6782315	tRNA modification in the nucleus and cytosol	2/281	37/4013	0.743379	0.9935	0.9935	55644/134637
higher in female	gender specific	R-HSA-1980145	Signaling by NOTCH2	1/281	19/4013	0.749055	0.9935	0.9935	142678
higher in female	gender specific	R-HSA-3928665	EPH-ephrin mediated repulsion of cells	1/281	19/4013	0.749055	0.9935	0.9935	1213
higher in female	gender specific	R-HSA-438064	Post NMDA receptor activation events	1/281	19/4013	0.749055	0.9935	0.9935	5594
higher in female	gender specific	R-HSA-512988	Interleukin-3, 5 and GM-CSF signaling	1/281	19/4013	0.749055	0.9935	0.9935	867
higher in female	gender specific	R-HSA-539107	Activation of E2F1 target genes at G1/S	1/281	19/4013	0.749055	0.9935	0.9935	990
higher in female	gender specific	R-HSA-5578775	Ion homeostasis	1/281	19/4013	0.749055	0.9935	0.9935	80228
higher in female	gender specific	R-HSA-6803529	FGFR2 alternative splicing	1/281	19/4013	0.749055	0.9935	0.9935	5436
higher in female	gender specific	R-HSA-69205	G1/S-Specific Transcription	1/281	19/4013	0.749055	0.9935	0.9935	990
higher in female	gender specific	R-HSA-69231	Cyclin D associated events in G1	1/281	19/4013	0.749055	0.9935	0.9935	8454
higher in female	gender specific	R-HSA-69236	G1 Phase	1/281	19/4013	0.749055	0.9935	0.9935	8454
higher in female	gender specific	R-HSA-2262752	Cellular responses to stress	12/281	200/4013	0.756005	0.9935	0.9935	333932/5708/6647/2146/2288/5609/25824/26523/23523/5594/1017/9973
higher in female	gender specific	R-HSA-373076	Class A/1 (Rhodopsin-like receptors)	2/281	38/4013	0.756712	0.9935	0.9935	8811/94233
higher in female	gender specific	R-HSA-73864	RNA Polymerase I Transcription	2/281	38/4013	0.756712	0.9935	0.9935	333932/11335
higher in female	gender specific	R-HSA-156827	L13a-mediated translational silencing of Ceruloplasmin expression	5/281	89/4013	0.757836	0.9935	0.9935	3646/6158/6217/1968/51386
higher in female	gender specific	R-HSA-112314	Neurotransmitter receptors and postsynaptic signal transmission	3/281	56/4013	0.762716	0.9935	0.9935	9568/2891/5594
higher in female	gender specific	R-HSA-109581	Apoptosis	4/281	73/4013	0.7631	0.9935	0.9935	5708/317/118/8626
higher in female	gender specific	R-HSA-2454202	Fc epsilon receptor (FCERI) signaling	4/281	73/4013	0.7631	0.9935	0.9935	5708/5609/8454/5594
higher in female	gender specific	R-HSA-5357801	Programmed Cell Death	4/281	73/4013	0.7631	0.9935	0.9935	5708/317/118/8626
higher in female	gender specific	R-HSA-72706	GTP hydrolysis and joining of the 60S ribosomal subunit	5/281	90/4013	0.766477	0.9935	0.9935	3646/6158/6217/1968/51386
higher in female	gender specific	R-HSA-3928662	EPHB-mediated forward signaling	1/281	20/4013	0.76671	0.9935	0.9935	10094
higher in female	gender specific	R-HSA-429947	Deadenylation of mRNA	1/281	20/4013	0.76671	0.9935	0.9935	9924
higher in female	gender specific	R-HSA-70614	Amino acid synthesis and interconversion (transamination)	1/281	20/4013	0.76671	0.9935	0.9935	63826
higher in female	gender specific	R-HSA-75105	Fatty acyl-CoA biosynthesis	1/281	20/4013	0.76671	0.9935	0.9935	31
higher in female	gender specific	R-HSA-2980766	Nuclear Envelope Breakdown	2/281	39/4013	0.769443	0.9935	0.9935	7443/5347
higher in female	gender specific	R-HSA-4086400	PCP/CE pathway	3/281	57/4013	0.773243	0.9935	0.9935	5708/409/1213
higher in female	gender specific	R-HSA-8939236	RUNX1 regulates transcription of genes involved in differentiation of HSCs	3/281	57/4013	0.773243	0.9935	0.9935	333932/5708/6938
higher in female	gender specific	R-HSA-167161	HIV Transcription Initiation	2/281	40/4013	0.781593	0.9935	0.9935	5436/2960
higher in female	gender specific	R-HSA-167162	RNA Polymerase II HIV Promoter Escape	2/281	40/4013	0.781593	0.9935	0.9935	5436/2960
higher in female	gender specific	R-HSA-193704	p75 NTR receptor-mediated signalling	2/281	40/4013	0.781593	0.9935	0.9935	8874/9828
higher in female	gender specific	R-HSA-4641257	Degradation of AXIN	2/281	40/4013	0.781593	0.9935	0.9935	5708/8658
higher in female	gender specific	R-HSA-73776	RNA Polymerase II Promoter Escape	2/281	40/4013	0.781593	0.9935	0.9935	5436/2960
higher in female	gender specific	R-HSA-73779	RNA Polymerase II Transcription Pre-Initiation And Promoter Opening	2/281	40/4013	0.781593	0.9935	0.9935	5436/2960
higher in female	gender specific	R-HSA-75953	RNA Polymerase II Transcription Initiation	2/281	40/4013	0.781593	0.9935	0.9935	5436/2960
higher in female	gender specific	R-HSA-76042	RNA Polymerase II Transcription Initiation And Promoter Clearance	2/281	40/4013	0.781593	0.9935	0.9935	5436/2960
higher in female	gender specific	R-HSA-156590	Glutathione conjugation	1/281	21/4013	0.783127	0.9935	0.9935	55748
higher in female	gender specific	R-HSA-168928	DDX58/IFIH1-mediated induction of interferon-alpha/beta	1/281	21/4013	0.783127	0.9935	0.9935	3093
higher in female	gender specific	R-HSA-2173793	Transcriptional activity of SMAD2/SMAD3:SMAD4 heterotrimer	1/281	21/4013	0.783127	0.9935	0.9935	8239
higher in female	gender specific	R-HSA-5663084	Diseases of carbohydrate metabolism	1/281	21/4013	0.783127	0.9935	0.9935	138050
higher in female	gender specific	R-HSA-70895	Branched-chain amino acid catabolism	1/281	21/4013	0.783127	0.9935	0.9935	36
higher in female	gender specific	R-HSA-5632684	Hedgehog 'on' state	3/281	58/4013	0.783387	0.9935	0.9935	8405/5708/409
higher in female	gender specific	R-HSA-6807878	COPI-mediated anterograde transport	3/281	58/4013	0.783387	0.9935	0.9935	9382/6711/8729
higher in female	gender specific	R-HSA-165159	mTOR signalling	1/281	22/4013	0.798393	0.9935	0.9935	7248
higher in female	gender specific	R-HSA-1660499	Synthesis of PIPs at the plasma membrane	1/281	22/4013	0.798393	0.9935	0.9935	8897
higher in female	gender specific	R-HSA-167242	Abortive elongation of HIV-1 transcript in the absence of Tat	1/281	22/4013	0.798393	0.9935	0.9935	5436
higher in female	gender specific	R-HSA-373080	Class B/2 (Secretin family receptors)	1/281	22/4013	0.798393	0.9935	0.9935	1393
higher in female	gender specific	R-HSA-375276	Peptide ligand-binding receptors	1/281	22/4013	0.798393	0.9935	0.9935	8811
higher in female	gender specific	R-HSA-5655253	Signaling by FGFR2 in disease	1/281	22/4013	0.798393	0.9935	0.9935	5436
higher in female	gender specific	R-HSA-1483206	Glycerophospholipid biosynthesis	3/281	60/4013	0.802553	0.9935	0.9935	9791/10390/43
higher in female	gender specific	R-HSA-212165	Epigenetic regulation of gene expression	3/281	60/4013	0.802553	0.9935	0.9935	333932/2146/11335
higher in female	gender specific	R-HSA-8953897	Cellular responses to external stimuli	14/281	240/4013	0.803535	0.9935	0.9935	333932/5708/6647/2146/2288/5609/25824/8897/7248/26523/23523/5594/1017/9973
higher in female	gender specific	R-HSA-174113	SCF-beta-TrCP mediated degradation of Emi1	2/281	42/4013	0.80422	0.9935	0.9935	5708/8454
higher in female	gender specific	R-HSA-5619115	Disorders of transmembrane transporters	4/281	78/4013	0.806885	0.9935	0.9935	21/5708/6519/368
higher in female	gender specific	R-HSA-1296071	Potassium Channels	1/281	23/4013	0.812588	0.9935	0.9935	9568
higher in female	gender specific	R-HSA-3371497	HSP90 chaperone cycle for steroid hormone receptors (SHR)	1/281	23/4013	0.812588	0.9935	0.9935	2288
higher in female	gender specific	R-HSA-75153	Apoptotic execution phase	1/281	23/4013	0.812588	0.9935	0.9935	118
higher in female	gender specific	R-HSA-8854214	TBC/RABGAPs	1/281	23/4013	0.812588	0.9935	0.9935	7248
higher in female	gender specific	R-HSA-112315	Transmission across Chemical Synapses	5/281	96/4013	0.813482	0.9935	0.9935	9568/80331/43/2891/5594
higher in female	gender specific	R-HSA-72613	Eukaryotic Translation Initiation	5/281	96/4013	0.813482	0.9935	0.9935	3646/6158/6217/1968/51386
higher in female	gender specific	R-HSA-72737	Cap-dependent Translation Initiation	5/281	96/4013	0.813482	0.9935	0.9935	3646/6158/6217/1968/51386
higher in female	gender specific	R-HSA-1632852	Macroautophagy	2/281	43/4013	0.814736	0.9935	0.9935	8897/7248
higher in female	gender specific	R-HSA-69563	p53-Dependent G1 DNA Damage Response	2/281	43/4013	0.814736	0.9935	0.9935	5708/1017
higher in female	gender specific	R-HSA-69580	p53-Dependent G1/S DNA damage checkpoint	2/281	43/4013	0.814736	0.9935	0.9935	5708/1017
higher in female	gender specific	R-HSA-5358351	Signaling by Hedgehog	5/281	97/4013	0.820535	0.9935	0.9935	8405/79809/5708/8454/409
higher in female	gender specific	R-HSA-5607761	Dectin-1 mediated noncanonical NF-kB signaling	2/281	44/4013	0.824745	0.9935	0.9935	5708/8454
higher in female	gender specific	R-HSA-5658442	Regulation of RAS by GAPs	2/281	44/4013	0.824745	0.9935	0.9935	5708/153090
higher in female	gender specific	R-HSA-5676590	NIK-->noncanonical NF-kB signaling	2/281	44/4013	0.824745	0.9935	0.9935	5708/8454
higher in female	gender specific	R-HSA-69615	G1/S DNA Damage Checkpoints	2/281	44/4013	0.824745	0.9935	0.9935	5708/1017
higher in female	gender specific	R-HSA-110314	Recognition of DNA damage by PCNA-containing replication complex	1/281	24/4013	0.825787	0.9935	0.9935	1642
higher in female	gender specific	R-HSA-167160	RNA Pol II CTD phosphorylation and interaction with CE during HIV infection	1/281	24/4013	0.825787	0.9935	0.9935	5436
higher in female	gender specific	R-HSA-201722	Formation of the beta-catenin:TCF transactivating complex	1/281	24/4013	0.825787	0.9935	0.9935	333932
higher in female	gender specific	R-HSA-373755	Semaphorin interactions	1/281	24/4013	0.825787	0.9935	0.9935	5362
higher in female	gender specific	R-HSA-390471	Association of TriC/CCT with target proteins during biosynthesis	1/281	24/4013	0.825787	0.9935	0.9935	63971
higher in female	gender specific	R-HSA-77075	RNA Pol II CTD phosphorylation and interaction with CE	1/281	24/4013	0.825787	0.9935	0.9935	5436
higher in female	gender specific	R-HSA-77289	Mitochondrial Fatty Acid Beta-Oxidation	1/281	24/4013	0.825787	0.9935	0.9935	5095
higher in female	gender specific	R-HSA-72689	Formation of a pool of free 40S subunits	4/281	81/4013	0.829855	0.9935	0.9935	3646/6158/6217/51386
higher in female	gender specific	R-HSA-5610780	Degradation of GLI1 by the proteasome	2/281	45/4013	0.834268	0.9935	0.9935	5708/8454
higher in female	gender specific	R-HSA-5668541	TNFR2 non-canonical NF-kB pathway	2/281	45/4013	0.834268	0.9935	0.9935	5708/8454
higher in female	gender specific	R-HSA-69473	G2/M DNA damage checkpoint	2/281	45/4013	0.834268	0.9935	0.9935	7156/11073
higher in female	gender specific	R-HSA-8878166	Transcriptional regulation by RUNX2	3/281	64/4013	0.836639	0.9935	0.9935	5708/8454/5594
higher in female	gender specific	R-HSA-5619102	SLC transporter disorders	1/281	25/4013	0.838059	0.9935	0.9935	6519
higher in female	gender specific	R-HSA-5625740	RHO GTPases activate PKNs	1/281	25/4013	0.838059	0.9935	0.9935	333932
higher in female	gender specific	R-HSA-9006925	Intracellular signaling by second messengers	7/281	134/4013	0.840109	0.9935	0.9935	5708/7874/2146/3643/8658/26523/5594
higher in female	gender specific	R-HSA-1169091	Activation of NF-kappaB in B cells	2/281	46/4013	0.843322	0.9935	0.9935	5708/8454
higher in female	gender specific	R-HSA-5610785	GLI3 is processed to GLI3R by the proteasome	2/281	46/4013	0.843322	0.9935	0.9935	5708/8454
higher in female	gender specific	R-HSA-8852276	The role of GTSE1 in G2/M progression after G2 checkpoint	2/281	46/4013	0.843322	0.9935	0.9935	5708/5347
higher in female	gender specific	R-HSA-446652	Interleukin-1 family signaling	3/281	65/4013	0.844328	0.9935	0.9935	5784/5708/8454
higher in female	gender specific	R-HSA-5663205	Infectious disease	15/281	265/4013	0.844331	0.9935	0.9935	5436/7251/5045/6158/6217/5708/5905/5609/2960/11198/3838/8106/1213/6749/867
higher in female	gender specific	R-HSA-72203	Processing of Capped Intron-Containing Pre-mRNA	10/281	185/4013	0.846797	0.9935	0.9935	5436/6936/6432/8106/56949/1665/7919/51585/27339/23020
higher in female	gender specific	R-HSA-72086	mRNA Capping	1/281	26/4013	0.84947	0.9935	0.9935	5436
higher in female	gender specific	R-HSA-983712	Ion channel transport	3/281	66/4013	0.851703	0.9935	0.9935	1179/535/528
higher in female	gender specific	R-HSA-5610783	Degradation of GLI2 by the proteasome	2/281	47/4013	0.851926	0.9935	0.9935	5708/8454
higher in female	gender specific	R-HSA-425407	SLC-mediated transmembrane transport	5/281	103/4013	0.858458	0.9935	0.9935	6519/284129/114134/6549/376497
higher in female	gender specific	R-HSA-5250924	B-WICH complex positively regulates rRNA expression	1/281	27/4013	0.860079	0.9935	0.9935	333932
higher in female	gender specific	R-HSA-9012852	Signaling by NOTCH3	1/281	27/4013	0.860079	0.9935	0.9935	142678
higher in female	gender specific	R-HSA-1236975	Antigen processing-Cross presentation	2/281	48/4013	0.860099	0.9935	0.9935	5708/1514
higher in female	gender specific	R-HSA-8939902	Regulation of RUNX2 expression and activity	2/281	48/4013	0.860099	0.9935	0.9935	5708/8454
higher in female	gender specific	R-HSA-2871837	FCERI mediated NF-kB activation	2/281	49/4013	0.867859	0.9935	0.9935	5708/8454
higher in female	gender specific	R-HSA-429914	Deadenylation-dependent mRNA decay	2/281	49/4013	0.867859	0.9935	0.9935	9924/23644
higher in female	gender specific	R-HSA-4420097	VEGFA-VEGFR2 Pathway	2/281	49/4013	0.867859	0.9935	0.9935	26999/10810
higher in female	gender specific	R-HSA-5689880	Ub-specific processing proteases	5/281	105/4013	0.86952	0.9935	0.9935	5708/7874/8239/8658/409
higher in female	gender specific	R-HSA-1483249	Inositol phosphate metabolism	1/281	28/4013	0.869943	0.9935	0.9935	5332
higher in female	gender specific	R-HSA-5693571	Nonhomologous End-Joining (NHEJ)	1/281	28/4013	0.869943	0.9935	0.9935	55183
higher in female	gender specific	R-HSA-5696394	DNA Damage Recognition in GG-NER	1/281	28/4013	0.869943	0.9935	0.9935	1642
higher in female	gender specific	R-HSA-6799198	Complex I biogenesis	1/281	28/4013	0.869943	0.9935	0.9935	4715
higher in female	gender specific	R-HSA-1280215	Cytokine Signaling in Immune system	11/281	207/4013	0.870674	0.9935	0.9935	5784/333932/5708/6647/9987/54014/5609/8454/3838/5594/867
higher in female	gender specific	R-HSA-168254	Influenza Infection	6/281	123/4013	0.871887	0.9935	0.9935	5436/6158/6217/3838/8106/1213
higher in female	gender specific	R-HSA-8948751	Regulation of PTEN stability and activity	2/281	50/4013	0.875222	0.9935	0.9935	5708/8658
higher in female	gender specific	R-HSA-5696395	Formation of Incision Complex in GG-NER	1/281	29/4013	0.879114	0.9935	0.9935	1642
higher in female	gender specific	R-HSA-6811436	COPI-independent Golgi-to-ER retrograde traffic	1/281	29/4013	0.879114	0.9935	0.9935	2589
higher in female	gender specific	R-HSA-202424	Downstream TCR signaling	2/281	51/4013	0.882207	0.9935	0.9935	5708/8454
higher in female	gender specific	R-HSA-112310	Neurotransmitter release cycle	1/281	30/4013	0.88764	0.9935	0.9935	80331
higher in female	gender specific	R-HSA-113418	Formation of the Early Elongation Complex	1/281	30/4013	0.88764	0.9935	0.9935	5436
higher in female	gender specific	R-HSA-1226099	Signaling by FGFR in disease	1/281	30/4013	0.88764	0.9935	0.9935	5436
higher in female	gender specific	R-HSA-165054	Rev-mediated nuclear export of HIV RNA	1/281	30/4013	0.88764	0.9935	0.9935	5905
higher in female	gender specific	R-HSA-167158	Formation of the HIV-1 Early Elongation Complex	1/281	30/4013	0.88764	0.9935	0.9935	5436
higher in female	gender specific	R-HSA-381038	XBP1(S) activates chaperone genes	1/281	30/4013	0.88764	0.9935	0.9935	118
higher in female	gender specific	R-HSA-5687128	MAPK6/MAPK4 signaling	2/281	52/4013	0.88883	0.9935	0.9935	5708/26523
higher in female	gender specific	R-HSA-72766	Translation	11/281	212/4013	0.889141	0.9935	0.9935	3646/6158/55157/6217/1968/51386/6731/7453/7407/10884/10352
higher in female	gender specific	R-HSA-8953854	Metabolism of RNA	29/281	500/4013	0.890856	0.9935	0.9935	5436/10607/9277/10419/9924/55226/57647/6158/6217/5708/92856/10885/23644/6936/11260/55127/51388/6432/55644/134637/8106/56949/90459/1665/7919/51585/27339/23020/51118
higher in female	gender specific	R-HSA-159236	Transport of Mature mRNA derived from an Intron-Containing Transcript	2/281	53/4013	0.895108	0.9935	0.9935	6432/7919
higher in female	gender specific	R-HSA-195253	Degradation of beta-catenin by the destruction complex	2/281	53/4013	0.895108	0.9935	0.9935	5708/8454
higher in female	gender specific	R-HSA-177243	Interactions of Rev with host cellular proteins	1/281	31/4013	0.895567	0.9935	0.9935	5905
higher in female	gender specific	R-HSA-5173105	O-linked glycosylation	1/281	31/4013	0.895567	0.9935	0.9935	2589
higher in female	gender specific	R-HSA-5693606	DNA Double Strand Break Response	1/281	31/4013	0.895567	0.9935	0.9935	3838
higher in female	gender specific	R-HSA-8866654	E3 ubiquitin ligases ubiquitinate target proteins	1/281	31/4013	0.895567	0.9935	0.9935	9646
higher in female	gender specific	R-HSA-1168372	Downstream signaling events of B Cell Receptor (BCR)	2/281	54/4013	0.901055	0.9935	0.9935	5708/8454
higher in female	gender specific	R-HSA-162906	HIV Infection	8/281	165/4013	0.902391	0.9935	0.9935	5436/7251/5045/5708/5905/2960/11198/6749
higher in female	gender specific	R-HSA-381070	IRE1alpha activates chaperones	1/281	32/4013	0.902937	0.9935	0.9935	118
higher in female	gender specific	R-HSA-6811438	Intra-Golgi traffic	1/281	32/4013	0.902937	0.9935	0.9935	9382
higher in female	gender specific	R-HSA-5610787	Hedgehog 'off' state	3/281	75/4013	0.905453	0.9935	0.9935	79809/5708/8454
higher in female	gender specific	R-HSA-73887	Death Receptor Signalling	2/281	55/4013	0.906687	0.9935	0.9935	8874/9828
higher in female	gender specific	R-HSA-5696400	Dual Incision in GG-NER	1/281	33/4013	0.909788	0.9935	0.9935	1642
higher in female	gender specific	R-HSA-176814	Activation of APC/C and APC/C:Cdc20 mediated degradation of mitotic proteins	2/281	56/4013	0.912019	0.9935	0.9935	5708/5347
higher in female	gender specific	R-HSA-3371556	Cellular response to heat stress	2/281	56/4013	0.912019	0.9935	0.9935	2288/5594
higher in female	gender specific	R-HSA-9020702	Interleukin-1 signaling	2/281	56/4013	0.912019	0.9935	0.9935	5708/8454
higher in female	gender specific	R-HSA-201681	TCF dependent signaling in response to WNT	4/281	96/4013	0.913205	0.9935	0.9935	333932/5708/8658/4040
higher in female	gender specific	R-HSA-1236978	Cross-presentation of soluble exogenous antigens (endosomes)	1/281	34/4013	0.916157	0.9935	0.9935	5708
higher in female	gender specific	R-HSA-5607764	CLEC7A (Dectin-1) signaling	2/281	58/4013	0.92184	0.9935	0.9935	5708/8454
higher in female	gender specific	R-HSA-1268020	Mitochondrial protein import	1/281	35/4013	0.922078	0.9935	0.9935	2395
higher in female	gender specific	R-HSA-350562	Regulation of ornithine decarboxylase (ODC)	1/281	35/4013	0.922078	0.9935	0.9935	5708
higher in female	gender specific	R-HSA-425366	Transport of bile salts and organic acids, metal ions and amine compounds	1/281	35/4013	0.922078	0.9935	0.9935	114134
higher in female	gender specific	R-HSA-73893	DNA Damage Bypass	1/281	35/4013	0.922078	0.9935	0.9935	1642
higher in female	gender specific	R-HSA-202403	TCR signaling	2/281	59/4013	0.926355	0.9935	0.9935	5708/8454
higher in female	gender specific	R-HSA-2672351	Stimuli-sensing channels	1/281	36/4013	0.927582	0.9935	0.9935	1179
higher in female	gender specific	R-HSA-1483257	Phospholipid metabolism	4/281	100/4013	0.928188	0.9935	0.9935	9791/10390/43/8897
higher in female	gender specific	R-HSA-73854	RNA Polymerase I Promoter Clearance	1/281	37/4013	0.932699	0.9935	0.9935	333932
higher in female	gender specific	R-HSA-72202	Transport of Mature Transcript to Cytoplasm	2/281	61/4013	0.934659	0.9935	0.9935	6432/7919
higher in female	gender specific	R-HSA-168325	Viral Messenger RNA Synthesis	1/281	38/4013	0.937456	0.9935	0.9935	5436
higher in female	gender specific	R-HSA-211733	Regulation of activated PAK-2p34 by proteasome mediated degradation	1/281	38/4013	0.937456	0.9935	0.9935	5708
higher in female	gender specific	R-HSA-427413	NoRC negatively regulates rRNA expression	1/281	38/4013	0.937456	0.9935	0.9935	333932
higher in female	gender specific	R-HSA-69229	Ubiquitin-dependent degradation of Cyclin D1	1/281	38/4013	0.937456	0.9935	0.9935	5708
higher in female	gender specific	R-HSA-75815	Ubiquitin-dependent degradation of Cyclin D	1/281	38/4013	0.937456	0.9935	0.9935	5708
higher in female	gender specific	R-HSA-180534	Vpu mediated degradation of CD4	1/281	39/4013	0.941877	0.9935	0.9935	5708
higher in female	gender specific	R-HSA-349425	Autodegradation of the E3 ubiquitin ligase COP1	1/281	39/4013	0.941877	0.9935	0.9935	5708
higher in female	gender specific	R-HSA-4551638	SUMOylation of chromatin organization proteins	1/281	39/4013	0.941877	0.9935	0.9935	9189
higher in female	gender specific	R-HSA-5250941	Negative epigenetic regulation of rRNA expression	1/281	39/4013	0.941877	0.9935	0.9935	333932
higher in female	gender specific	R-HSA-8941858	Regulation of RUNX3 expression and activity	1/281	39/4013	0.941877	0.9935	0.9935	5708
higher in female	gender specific	R-HSA-9033241	Peroxisomal protein import	1/281	39/4013	0.941877	0.9935	0.9935	8239
higher in female	gender specific	R-HSA-446203	Asparagine N-linked glycosylation	8/281	179/4013	0.942214	0.9935	0.9935	9382/79868/6711/126003/3998/23256/9919/8729
higher in female	gender specific	R-HSA-8978868	Fatty acid metabolism	3/281	85/4013	0.944058	0.9935	0.9935	5095/31/1374
higher in female	gender specific	R-HSA-71387	Metabolism of carbohydrates	6/281	144/4013	0.945611	0.9935	0.9935	10057/2132/138050/4125/10082/375790
higher in female	gender specific	R-HSA-169911	Regulation of Apoptosis	1/281	40/4013	0.945987	0.9935	0.9935	5708
higher in female	gender specific	R-HSA-450408	AUF1 (hnRNP D0) binds and destabilizes mRNA	1/281	40/4013	0.945987	0.9935	0.9935	5708
higher in female	gender specific	R-HSA-4641258	Degradation of DVL	1/281	40/4013	0.945987	0.9935	0.9935	5708
higher in female	gender specific	R-HSA-69541	Stabilization of p53	1/281	40/4013	0.945987	0.9935	0.9935	5708
higher in female	gender specific	R-HSA-69601	Ubiquitin Mediated Degradation of Phosphorylated Cdc25A	1/281	40/4013	0.945987	0.9935	0.9935	5708
higher in female	gender specific	R-HSA-69610	p53-Independent DNA Damage Response	1/281	40/4013	0.945987	0.9935	0.9935	5708
higher in female	gender specific	R-HSA-69613	p53-Independent G1/S DNA damage checkpoint	1/281	40/4013	0.945987	0.9935	0.9935	5708
higher in female	gender specific	R-HSA-72306	tRNA processing	3/281	86/4013	0.946984	0.9935	0.9935	11260/55644/134637
higher in female	gender specific	R-HSA-1483255	PI Metabolism	1/281	41/4013	0.949807	0.9935	0.9935	8897
higher in female	gender specific	R-HSA-180585	Vif-mediated degradation of APOBEC3G	1/281	41/4013	0.949807	0.9935	0.9935	5708
higher in female	gender specific	R-HSA-4608870	Asymmetric localization of PCP proteins	1/281	41/4013	0.949807	0.9935	0.9935	5708
higher in female	gender specific	R-HSA-3214847	HATs acetylate histones	2/281	66/4013	0.951716	0.9935	0.9935	333932/117143
higher in female	gender specific	R-HSA-1799339	SRP-dependent cotranslational protein targeting to membrane	3/281	88/4013	0.952417	0.9935	0.9935	6158/6217/6731
higher in female	gender specific	R-HSA-5621481	C-type lectin receptors (CLRs)	2/281	67/4013	0.954576	0.9935	0.9935	5708/8454
higher in female	gender specific	R-HSA-9007101	Rab regulation of trafficking	2/281	67/4013	0.954576	0.9935	0.9935	126003/7248
higher in female	gender specific	R-HSA-191859	snRNP Assembly	1/281	43/4013	0.956658	0.9935	0.9935	10419
higher in female	gender specific	R-HSA-194441	Metabolism of non-coding RNA	1/281	43/4013	0.956658	0.9935	0.9935	10419
higher in female	gender specific	R-HSA-446193	Biosynthesis of the N-glycan precursor (dolichol lipid-linked oligosaccharide, LLO) and transfer to a nascent protein	1/281	43/4013	0.956658	0.9935	0.9935	79868
higher in female	gender specific	R-HSA-5362768	Hh mutants that don't undergo autocatalytic processing are degraded by ERAD	1/281	43/4013	0.956658	0.9935	0.9935	5708
higher in female	gender specific	R-HSA-6784531	tRNA processing in the nucleus	1/281	43/4013	0.956658	0.9935	0.9935	11260
higher in female	gender specific	R-HSA-211859	Biological oxidations	3/281	90/4013	0.957327	0.9935	0.9935	1066/128/55748
higher in female	gender specific	R-HSA-390466	Chaperonin-mediated protein folding	1/281	44/4013	0.959726	0.9935	0.9935	63971
higher in female	gender specific	R-HSA-5387390	Hh mutants abrogate ligand secretion	1/281	44/4013	0.959726	0.9935	0.9935	5708
higher in female	gender specific	R-HSA-5678895	Defective CFTR causes cystic fibrosis	1/281	44/4013	0.959726	0.9935	0.9935	5708
higher in female	gender specific	R-HSA-192823	Viral mRNA Translation	2/281	70/4013	0.962218	0.9935	0.9935	6158/6217
higher in female	gender specific	R-HSA-1236974	ER-Phagosome pathway	1/281	45/4013	0.962578	0.9935	0.9935	5708
higher in female	gender specific	R-HSA-3371453	Regulation of HSF1-mediated heat shock response	1/281	45/4013	0.962578	0.9935	0.9935	5594
higher in female	gender specific	R-HSA-5368286	Mitochondrial translation initiation	1/281	45/4013	0.962578	0.9935	0.9935	10884
higher in female	gender specific	R-HSA-112316	Neuronal System	5/281	134/4013	0.964017	0.9935	0.9935	9568/80331/43/2891/5594
higher in female	gender specific	R-HSA-156902	Peptide chain elongation	2/281	71/4013	0.964479	0.9935	0.9935	6158/6217
higher in female	gender specific	R-HSA-1169408	ISG15 antiviral mechanism	1/281	46/4013	0.965228	0.9935	0.9935	3838
higher in female	gender specific	R-HSA-1169410	Antiviral mechanism by IFN-stimulated genes	1/281	46/4013	0.965228	0.9935	0.9935	3838
higher in female	gender specific	R-HSA-1234176	Oxygen-dependent proline hydroxylation of Hypoxia-inducible Factor Alpha	1/281	46/4013	0.965228	0.9935	0.9935	5708
higher in female	gender specific	R-HSA-5389840	Mitochondrial translation elongation	1/281	46/4013	0.965228	0.9935	0.9935	10884
higher in female	gender specific	R-HSA-5419276	Mitochondrial translation termination	1/281	46/4013	0.965228	0.9935	0.9935	10884
higher in female	gender specific	R-HSA-2408557	Selenocysteine synthesis	2/281	72/4013	0.966611	0.9935	0.9935	6158/6217
higher in female	gender specific	R-HSA-1428517	The citric acid (TCA) cycle and respiratory electron transport	3/281	95/4013	0.967611	0.9935	0.9935	4715/4967/3418
higher in female	gender specific	R-HSA-168255	Influenza Life Cycle	4/281	117/4013	0.969144	0.9935	0.9935	5436/6158/6217/1213
higher in female	gender specific	R-HSA-174084	Autodegradation of Cdh1 by Cdh1:APC/C	1/281	48/4013	0.96998	0.9935	0.9935	5708
higher in female	gender specific	R-HSA-5358346	Hedgehog ligand biogenesis	1/281	48/4013	0.96998	0.9935	0.9935	5708
higher in female	gender specific	R-HSA-72764	Eukaryotic Translation Termination	2/281	74/4013	0.970512	0.9935	0.9935	6158/6217
higher in female	gender specific	R-HSA-556833	Metabolism of lipids	16/281	338/4013	0.970912	0.9935	0.9935	5095/9791/80205/84188/10390/79718/221/43/8897/5587/4801/31/1374/112950/3991/376497
higher in female	gender specific	R-HSA-1234174	Regulation of Hypoxia-inducible Factor (HIF) by oxygen	1/281	49/4013	0.972107	0.9935	0.9935	5708
higher in female	gender specific	R-HSA-174154	APC/C:Cdc20 mediated degradation of Securin	1/281	49/4013	0.972107	0.9935	0.9935	5708
higher in female	gender specific	R-HSA-2262749	Cellular response to hypoxia	1/281	49/4013	0.972107	0.9935	0.9935	5708
higher in female	gender specific	R-HSA-156842	Eukaryotic Translation Elongation	2/281	75/4013	0.972295	0.9935	0.9935	6158/6217
higher in female	gender specific	R-HSA-975956	Nonsense Mediated Decay (NMD) independent of the Exon Junction Complex (EJC)	2/281	76/4013	0.973973	0.9935	0.9935	6158/6217
higher in female	gender specific	R-HSA-391251	Protein folding	1/281	50/4013	0.974085	0.9935	0.9935	63971
higher in female	gender specific	R-HSA-611105	Respiratory electron transport	1/281	50/4013	0.974085	0.9935	0.9935	4715
higher in female	gender specific	R-HSA-8876198	RAB GEFs exchange GTP for GDP on RABs	1/281	50/4013	0.974085	0.9935	0.9935	126003
higher in female	gender specific	R-HSA-5688426	Deubiquitination	5/281	141/4013	0.974313	0.9935	0.9935	5708/7874/8239/8658/409
higher in female	gender specific	R-HSA-351202	Metabolism of polyamines	1/281	51/4013	0.975922	0.9935	0.9935	5708
higher in female	gender specific	R-HSA-5368287	Mitochondrial translation	1/281	51/4013	0.975922	0.9935	0.9935	10884
higher in female	gender specific	R-HSA-156580	Phase II - Conjugation of compounds	1/281	52/4013	0.97763	0.9935	0.9935	55748
higher in female	gender specific	R-HSA-174184	Cdc20:Phospho-APC/C mediated degradation of Cyclin A	1/281	53/4013	0.979217	0.9935	0.9935	5708
higher in female	gender specific	R-HSA-179419	APC:Cdc20 mediated degradation of cell cycle proteins prior to satisfation of the cell cycle checkpoint	1/281	54/4013	0.980692	0.9935	0.9935	5708
higher in female	gender specific	R-HSA-376176	Signaling by ROBO receptors	5/281	148/4013	0.981821	0.9935	0.9935	6158/6217/5708/57522/23332
higher in female	gender specific	R-HSA-176409	APC/C:Cdc20 mediated degradation of mitotic proteins	1/281	55/4013	0.982062	0.9935	0.9935	5708
higher in female	gender specific	R-HSA-913531	Interferon Signaling	1/281	56/4013	0.983336	0.9935	0.9935	3838
higher in female	gender specific	R-HSA-8878159	Transcriptional regulation by RUNX3	1/281	57/4013	0.984519	0.9935	0.9935	5708
higher in female	gender specific	R-HSA-168273	Influenza Viral RNA Transcription and Replication	3/281	110/4013	0.986203	0.9935	0.9935	5436/6158/6217
higher in female	gender specific	R-HSA-450531	Regulation of mRNA stability by proteins that bind AU-rich elements	1/281	60/4013	0.98759	0.9935	0.9935	5708
higher in female	gender specific	R-HSA-2408522	Selenoamino acid metabolism	2/281	88/4013	0.987835	0.9935	0.9935	6158/6217
higher in female	gender specific	R-HSA-5689603	UCH proteinases	1/281	61/4013	0.988472	0.9935	0.9935	5708
higher in female	gender specific	R-HSA-5696399	Global Genome Nucleotide Excision Repair (GG-NER)	1/281	61/4013	0.988472	0.9935	0.9935	1642
higher in female	gender specific	R-HSA-927802	Nonsense-Mediated Decay (NMD)	2/281	89/4013	0.988591	0.9935	0.9935	6158/6217
higher in female	gender specific	R-HSA-975957	Nonsense Mediated Decay (NMD) enhanced by the Exon Junction Complex (EJC)	2/281	89/4013	0.988591	0.9935	0.9935	6158/6217
higher in female	gender specific	R-HSA-163200	Respiratory electron transport, ATP synthesis by chemiosmotic coupling, and heat production by uncoupling proteins.	1/281	62/4013	0.989292	0.9935	0.9935	4715
higher in female	gender specific	R-HSA-162909	Host Interactions of HIV factors	2/281	90/4013	0.989302	0.9935	0.9935	5708/5905
higher in female	gender specific	R-HSA-71291	Metabolism of amino acids and derivatives	9/281	253/4013	0.99447	0.995535	0.995535	6158/63826/6217/5708/2731/36/55526/2639/4967
higher in female	gender specific	R-HSA-8951664	Neddylation	3/281	126/4013	0.994648	0.995535	0.995535	1642/5708/8454
higher in female	gender specific	R-HSA-9010553	Regulation of expression of SLITs and ROBOs	3/281	129/4013	0.995535	0.995535	0.995535	6158/6217/5708
Direction	Group	ID	Description	GeneRatio	BgRatio	p value	Adjusted p value	Q value	NCBI gene IDs
higher in male	DE transcripts	R-HSA-397014	Muscle contraction	38/1177	55/4013	9.76587e-10	8.69162e-07	7.61738e-07	7273/6262/4638/4881/93589/775/781/444/6547/805/487/10580/478/3709/3708/808/10398/492/4842/88/10060/5829/6334/481/3752/818/477/10699/4882/28996/4624/54207/5062/1756/80333/6546/338567/3761
higher in male	DE transcripts	R-HSA-5576891	Cardiac conduction	29/1177	42/4013	1.02686e-07	4.56953e-05	4.00475e-05	6262/4881/93589/775/781/444/6547/805/487/478/3709/3708/808/492/4842/10060/6334/481/3752/818/477/10699/4882/28996/54207/80333/6546/338567/3761
higher in male	DE transcripts	R-HSA-112316	Neuronal System	66/1177	134/4013	6.28024e-07	0.000184776	0.000161938	43/18/114/1139/781/3782/6511/6540/805/6529/54413/5579/55584/4646/6844/808/6532/10497/109/88/6195/2782/2742/1136/10060/3745/6572/4905/3752/8514/818/774/2550/2571/57669/22999/1739/6812/2915/6616/3778/60482/2891/111/54207/2898/10211/161/3736/5594/217/9066/6854/320/80852/2744/6857/10021/2890/8001/6571/5331/590/57502/338567/3761
higher in male	DE transcripts	R-HSA-373760	L1CAM interactions	29/1177	45/4013	9.81337e-07	0.000184776	0.000161938	6711/3915/7278/7846/284217/10383/287/6709/3690/6195/6334/7430/3912/84790/1739/4478/1211/1213/60/4897/1759/1457/288/4684/51332/161/5594/2260/8506
higher in male	DE transcripts	R-HSA-5578775	Ion homeostasis	16/1177	19/4013	1.03807e-06	0.000184776	0.000161938	6262/444/6547/805/487/478/3709/3708/808/492/4842/10060/481/818/477/6546
higher in male	DE transcripts	R-HSA-112315	Transmission across Chemical Synapses	50/1177	96/4013	1.8788e-06	0.000278689	0.000244244	43/18/114/1139/781/6511/6540/805/6529/5579/55584/4646/6844/808/6532/10497/109/88/6195/2782/2742/1136/6572/4905/818/774/2550/2571/22999/1739/6812/6616/60482/2891/111/2898/161/5594/217/6854/320/80852/2744/6857/2890/8001/6571/5331/590/3761
higher in male	DE transcripts	R-HSA-1474244	Extracellular matrix organization	44/1177	85/4013	9.64572e-06	0.00122638	0.00107481	7837/1520/5645/10893/3339/7092/3915/1311/1513/1504/170692/284217/4038/6868/3818/81578/4921/3690/780/3912/5351/1515/5033/8038/2192/825/2/2201/3679/1288/4684/5045/4312/2200/5479/1756/8974/1280/102/1509/164656/1508/9313/649
higher in male	DE transcripts	R-HSA-382551	Transport of small molecules	126/1177	315/4013	1.56258e-05	0.00163842	0.00143592	29988/9619/6564/6262/7316/55832/6558/21/6549/48/114/7224/55343/347/444/6511/6540/535/206358/5243/523/79139/6547/805/487/6529/266675/8766/26503/7991/478/1965/23443/808/492/109/23400/8029/160728/144453/2782/10060/10257/6500/2040/1179/225/481/1968/6583/23200/818/57084/533/27248/6550/8140/5700/9498/10613/6523/477/6513/5718/7415/118/10350/28231/284111/760/5711/283652/10479/64137/22802/1211/28232/10939…
higher in male	DE transcripts	R-HSA-1474228	Degradation of the extracellular matrix	27/1177	45/4013	1.65683e-05	0.00163842	0.00143592	1520/5645/10893/3339/7092/3915/1513/1504/170692/6868/3818/3912/1515/825/2/2201/1288/5045/4312/2200/1280/102/1509/164656/1508/9313/649
higher in male	DE transcripts	R-HSA-73728	RNA Polymerase I Promoter Opening	10/1177	11/4013	3.70647e-05	0.00320533	0.00280916	8970/8363/8341/8348/333932/3018/8349/3021/3014/7343
higher in male	DE transcripts	R-HSA-8939211	ESR-mediated signaling	33/1177	61/4013	3.96164e-05	0.00320533	0.00280916	8970/8363/3320/5431/3838/2033/8341/9126/23189/27161/8348/333932/865/10498/3018/8349/3021/3014/5430/2066/2963/5436/8312/1387/2962/2494/5432/5469/26523/5594/1105/2625/1509
higher in male	DE transcripts	R-HSA-9018519	Estrogen-dependent gene expression	32/1177	59/4013	4.84493e-05	0.00359332	0.0031492	8970/8363/3320/5431/3838/2033/8341/9126/23189/27161/8348/333932/865/10498/3018/8349/3021/3014/5430/2066/2963/5436/8312/1387/2962/2494/5432/5469/26523/1105/2625/1509
higher in male	DE transcripts	R-HSA-425407	SLC-mediated transmembrane transport	49/1177	103/4013	5.74229e-05	0.00371893	0.00325928	29988/6564/6558/6549/55343/347/6511/6540/206358/6547/805/6529/26503/23443/808/160728/6583/57084/6550/8140/9498/6523/6513/28231/284111/283652/10479/28232/25769/6541/120103/60482/23382/6530/284129/117247/6519/4891/6560/57153/376497/6515/10568/6546/29985/114134/6571/23446/23315
higher in male	DE transcripts	R-HSA-109582	Hemostasis	83/1177	197/4013	5.85e-05	0.00371893	0.00325928	7273/5624/408/998/135228/1062/10451/3831/23348/8527/7035/25942/7278/2033/928/7846/6547/805/487/2734/11343/333932/387/2776/6647/5579/10383/3818/3021/3709/3708/808/492/3690/113220/4842/9493/409/88/2782/334/5592/10257/547/9371/481/2316/1609/84790/8140/285/5335/85440/51097/11069/3778/1387/7010/226/1675/60/2/2983/5152/5139/4312/5576/8654/9162/3309/5594/10487/5588/55604/6546/29127/10846/2625/25/150/253…
higher in male	DE transcripts	R-HSA-112040	G-protein mediated events	15/1177	21/4013	7.77821e-05	0.00432663	0.00379188	2775/114/805/3709/3708/808/109/5332/111/5137/156/5576/5594/5331/5573
higher in male	DE transcripts	R-HSA-112043	PLC beta mediated events	15/1177	21/4013	7.77821e-05	0.00432663	0.00379188	2775/114/805/3709/3708/808/109/5332/111/5137/156/5576/5594/5331/5573
higher in male	DE transcripts	R-HSA-6805567	Keratinization	9/1177	10/4013	0.000115901	0.00573068	0.0050224	643414/63036/7051/643418/6768/340654/5652/5045/23254
higher in male	DE transcripts	R-HSA-6809371	Formation of the cornified envelope	9/1177	10/4013	0.000115901	0.00573068	0.0050224	643414/63036/7051/643418/6768/340654/5652/5045/23254
higher in male	DE transcripts	R-HSA-425393	Transport of inorganic cations/anions and amino acids/oligopeptides	27/1177	49/4013	0.000131832	0.00617528	0.00541205	6564/6558/6549/6511/206358/6547/805/26503/808/160728/57084/6550/8140/9498/283652/10479/25769/6541/120103/23382/284129/117247/6519/6560/10568/6546/23315
higher in male	DE transcripts	R-HSA-9006931	Signaling by Nuclear Receptors	38/1177	77/4013	0.00014863	0.00661403	0.00579657	8970/8363/3320/5431/3838/2033/8341/9126/23189/27161/8348/333932/865/10498/3018/8349/3021/112724/3014/5430/2066/2963/5436/8312/1387/2962/2494/6256/5432/5469/26523/5594/1105/1374/1738/2625/5161/1509
higher in male	DE transcripts	R-HSA-606279	Deposition of new CENPA-containing nucleosomes at the centromere	10/1177	12/4013	0.000163613	0.0066189	0.00580083	8970/8363/8341/8348/8467/3018/8349/3014/8607/51773
higher in male	DE transcripts	R-HSA-774815	Nucleosome assembly	10/1177	12/4013	0.000163613	0.0066189	0.00580083	8970/8363/8341/8348/8467/3018/8349/3014/8607/51773
higher in male	DE transcripts	R-HSA-1221632	Meiotic synapsis	14/1177	21/4013	0.00042317	0.0144446	0.0126593	8970/8363/4000/23345/8341/9126/8348/4001/3018/8349/3014/545/8468/23353
higher in male	DE transcripts	R-HSA-422356	Regulation of insulin secretion	18/1177	30/4013	0.000440458	0.0144446	0.0126593	114/775/2776/3709/6844/3708/2782/3745/6812/6513/8826/11069/6616/111/5576/150/5331/5573
higher in male	DE transcripts	R-HSA-437239	Recycling pathway of L1	13/1177	19/4013	0.00046937	0.0144446	0.0126593	7278/7846/10383/6195/7430/84790/4478/1211/1213/60/1759/161/5594
higher in male	DE transcripts	R-HSA-71403	Citric acid cycle (TCA cycle)	13/1177	19/4013	0.00046937	0.0144446	0.0126593	6389/2271/4191/3421/1431/3419/8802/4967/1738/10873/3418/3420/8803
higher in male	DE transcripts	R-HSA-157858	Gap junction trafficking and regulation	9/1177	11/4013	0.000470667	0.0144446	0.0126593	7278/7846/10383/4646/84790/1211/1213/60/1759
higher in male	DE transcripts	R-HSA-190828	Gap junction trafficking	9/1177	11/4013	0.000470667	0.0144446	0.0126593	7278/7846/10383/4646/84790/1211/1213/60/1759
higher in male	DE transcripts	R-HSA-392154	Nitric oxide stimulates guanylate cyclase	9/1177	11/4013	0.000470667	0.0144446	0.0126593	3708/4842/5592/3778/2983/5152/5139/8654/10846
higher in male	DE transcripts	R-HSA-977225	Amyloid fiber formation	14/1177	22/4013	0.000851509	0.0252614	0.0221392	8970/8363/7316/3339/8341/8348/333932/3018/8349/3021/3014/7045/5045/6653
higher in male	DE transcripts	R-HSA-8936459	RUNX1 regulates genes involved in megakaryocyte differentiation and platelet function	16/1177	27/4013	0.00111207	0.0302128	0.0264787	8970/8363/25942/2033/8341/8348/333932/865/3018/8349/3021/3014/10398/11091/26523/5588
higher in male	DE transcripts	R-HSA-1489509	DAG and IP3 signaling	12/1177	18/4013	0.00111786	0.0302128	0.0264787	114/805/3709/3708/808/109/5335/111/5137/156/5576/5573
higher in male	DE transcripts	R-HSA-194315	Signaling by Rho GTPases	67/1177	166/4013	0.00124331	0.0302128	0.0264787	10097/8970/8363/998/1062/10451/4638/3831/7278/9793/8341/7846/805/8348/333932/387/11113/394/10383/3018/8349/3021/3014/808/10398/57569/80728/26230/10458/23526/7204/2316/10810/84790/4628/4650/23263/8826/81565/9912/55746/286205/50649/23092/90627/60/4659/2/5062/23365/10787/1499/58480/57584/57449/5594/114793/9639/9828/29127/23279/25/1781/695/9055/4928/1123
higher in male	DE transcripts	R-HSA-210500	Glutamate Neurotransmitter Release Cycle	8/1177	10/4013	0.00133072	0.0302128	0.0264787	6511/6844/10497/22999/6812/6616/2744/6857
higher in male	DE transcripts	R-HSA-264642	Acetylcholine Neurotransmitter Release Cycle	8/1177	10/4013	0.00133072	0.0302128	0.0264787	6844/10497/6572/22999/6812/6616/60482/6857
higher in male	DE transcripts	R-HSA-5626467	RHO GTPases activate IQGAPs	10/1177	14/4013	0.00134747	0.0302128	0.0264787	998/7278/7846/805/10383/808/84790/8826/60/1499
higher in male	DE transcripts	R-HSA-212676	Dopamine Neurotransmitter Release Cycle	9/1177	12/4013	0.00139183	0.0302128	0.0264787	6844/10497/22999/6812/6616/6854/320/6857/6571
higher in male	DE transcripts	R-HSA-399719	Trafficking of AMPA receptors	9/1177	12/4013	0.00139183	0.0302128	0.0264787	5579/4646/4905/818/1739/2891/161/80852/2890
higher in male	DE transcripts	R-HSA-399721	Glutamate binding, activation of AMPA receptors and synaptic plasticity	9/1177	12/4013	0.00139183	0.0302128	0.0264787	5579/4646/4905/818/1739/2891/161/80852/2890
higher in male	DE transcripts	R-HSA-427359	SIRT1 negatively regulates rRNA expression	9/1177	12/4013	0.00139183	0.0302128	0.0264787	8970/8363/8341/8348/333932/3018/8349/3021/3014
higher in male	DE transcripts	R-HSA-5625886	Activated PKN1 stimulates transcription of AR (androgen receptor) regulated genes KLK2 and KLK3	9/1177	12/4013	0.00139183	0.0302128	0.0264787	8970/8363/8341/8348/333932/3018/8349/3021/3014
higher in male	DE transcripts	R-HSA-112310	Neurotransmitter release cycle	17/1177	30/4013	0.00155586	0.0329693	0.0288945	18/6511/6540/6529/6844/10497/6572/2571/22999/6812/6616/60482/6854/320/2744/6857/6571
higher in male	DE transcripts	R-HSA-194840	Rho GTPase cycle	24/1177	48/4013	0.00194211	0.0401971	0.035229	998/10451/387/394/57569/80728/26230/23526/7204/4650/23263/9912/50649/23092/90627/2/23365/58480/57584/57449/9639/9828/29127/1123
higher in male	DE transcripts	R-HSA-112314	Neurotransmitter receptors and postsynaptic signal transmission	27/1177	56/4013	0.00206236	0.0417159	0.03656	114/1139/805/5579/55584/4646/808/109/88/6195/2782/2742/1136/4905/818/2550/1739/2891/111/2898/161/5594/80852/2890/8001/5331/3761
higher in male	DE transcripts	R-HSA-1442490	Collagen degradation	12/1177	19/4013	0.00222955	0.0440956	0.0386456	5645/1513/6868/1288/5045/4312/1280/102/1509/164656/1508/9313
higher in male	DE transcripts	R-HSA-418346	Platelet homeostasis	17/1177	31/4013	0.00251581	0.0486755	0.0426594	6547/805/487/3709/3708/808/492/4842/2782/5592/3778/2983/5152/5139/8654/6546/10846
higher in male	DE transcripts	R-HSA-76002	Platelet activation, signaling and aggregation	37/1177	84/4013	0.00267212	0.0505996	0.0443458	7273/408/998/135228/10451/8527/928/805/11343/387/2776/6647/5579/3709/3708/808/3690/409/88/2782/334/10257/2316/1609/51097/11069/226/1675/2/9162/3309/5594/10487/5588/150/2534/5295
higher in male	DE transcripts	R-HSA-948021	Transport to the Golgi and subsequent modification	43/1177	101/4013	0.00279968	0.0509025	0.0446112	64377/2530/6711/7278/6399/27095/22818/7846/6811/2525/8775/4124/2683/10383/287/9276/6709/9554/5861/11316/4905/54732/84790/10972/26958/381/4247/8615/11282/51128/10959/8729/288/9919/51332/22872/1314/4248/10484/2890/1639/1781/23256
higher in male	DE transcripts	R-HSA-201722	Formation of the beta-catenin:TCF transactivating complex	14/1177	24/4013	0.0028025	0.0509025	0.0446112	8970/8363/2033/8341/8348/333932/3018/8349/3021/3014/8607/1387/79577/1499
higher in male	DE transcripts	R-HSA-111996	Ca-dependent events	10/1177	15/4013	0.00298398	0.0531149	0.0465501	114/805/808/109/111/5137/156/5576/5594/5573
higher in male	DE transcripts	R-HSA-5334118	DNA methylation	9/1177	13/4013	0.00334857	0.0575147	0.0504062	8970/8363/8341/8348/333932/3018/8349/3021/3014
higher in male	DE transcripts	R-HSA-163685	Integration of energy metabolism	23/1177	47/4013	0.00341779	0.0575147	0.0504062	114/775/2776/3709/6844/3708/109/2782/31/3745/6812/6513/8826/11069/6616/79602/111/5207/5576/51422/150/5331/5573
higher in male	DE transcripts	R-HSA-8978868	Fatty acid metabolism	37/1177	85/4013	0.00342504	0.0575147	0.0504062	27306/113612/23597/2678/197322/91452/79993/1573/79966/37/51144/158584/1800/64834/5743/8310/31/51/2166/80221/166785/5095/1384/3033/6256/81616/6785/5264/1576/51422/6319/1632/1374/2180/6916/51102/414149
higher in male	DE transcripts	R-HSA-418360	Platelet calcium homeostasis	8/1177	11/4013	0.0036242	0.0586462	0.0513978	6547/805/487/3709/3708/808/492/6546
higher in male	DE transcripts	R-HSA-975576	N-glycan antennae elongation in the medial/trans-Golgi	8/1177	11/4013	0.0036242	0.0586462	0.0513978	64377/2530/2525/4124/2683/4247/11282/4248
higher in male	DE transcripts	R-HSA-2132295	MHC class II antigen presentation	28/1177	61/4013	0.0042182	0.0670393	0.0587536	1520/1062/3831/164/1513/7278/7846/10383/1512/114876/9493/9371/1515/84790/8722/1211/1213/51128/1759/821/22872/161/10484/29127/1639/1781/1509/1508
higher in male	DE transcripts	R-HSA-6811434	COPI-dependent Golgi-to-ER retrograde traffic	25/1177	53/4013	0.0043143	0.0673636	0.0590378	1062/3831/7278/22818/7846/8775/10383/9276/9554/5861/113220/9493/11316/547/9371/4905/54732/84790/10972/26958/381/10959/8729/1314/29127
higher in male	DE transcripts	R-HSA-373752	Netrin-1 signaling	14/1177	25/4013	0.00467134	0.0716809	0.0628215	998/7224/8633/1826/9423/57453/7430/7204/6585/9353/5335/5588/2534/285704
higher in male	DE transcripts	R-HSA-71406	Pyruvate metabolism and Citric Acid (TCA) cycle	18/1177	35/4013	0.0047717	0.0719799	0.0630835	6389/2271/4191/3421/3939/1431/3419/25874/8802/6256/4967/79944/1738/10873/5161/3418/3420/8803
higher in male	DE transcripts	R-HSA-9006934	Signaling by Receptor Tyrosine Kinases	69/1177	180/4013	0.00495426	0.0734882	0.0644054	998/7316/5664/3320/10451/5431/2321/535/3915/523/284217/805/6868/8851/387/5579/2889/3709/3708/808/3690/6195/5430/2261/10458/5829/3912/54845/10810/2066/533/2963/5436/8569/3249/57498/5335/2475/8038/85440/9101/4734/6457/2962/1211/1213/60/5432/5062/1759/200734/10787/1499/5045/64223/53834/161/51382/5594/867/2260/6777/1280/2534/102/5125/5295/8065/5898
higher in male	DE transcripts	R-HSA-1474165	Reproduction	21/1177	43/4013	0.00522471	0.0762294	0.0668078	8970/8363/4000/23345/928/8341/9126/8348/333932/2683/4001/3018/8349/3021/3014/5888/545/8468/29893/23626/23353
higher in male	DE transcripts	R-HSA-1296071	Potassium Channels	13/1177	23/4013	0.00573789	0.081059	0.0710405	3782/2782/10060/3745/3752/8514/2550/3778/54207/3736/10021/338567/3761
higher in male	DE transcripts	R-HSA-70263	Gluconeogenesis	13/1177	23/4013	0.00573789	0.081059	0.0710405	8789/2821/2023/4191/7167/219855/2542/5091/2597/226/2805/10165/5230
higher in male	DE transcripts	R-HSA-381676	Glucagon-like Peptide-1 (GLP1) regulates insulin secretion	10/1177	16/4013	0.00588103	0.081783	0.071675	114/3709/3708/2782/3745/8826/11069/111/5576/5573
higher in male	DE transcripts	R-HSA-211000	Gene Silencing by RNA	30/1177	68/4013	0.00635826	0.0870592	0.0762991	8970/8363/3320/54514/5431/8341/27161/8348/333932/53371/3018/8349/3021/9631/3014/5430/9271/56165/5436/23165/8468/122402/55746/5432/26523/8086/5901/91646/23279/4928
higher in male	DE transcripts	R-HSA-5578749	Transcriptional regulation by small RNAs	23/1177	49/4013	0.00655234	0.0883573	0.0774367	8970/8363/5431/8341/27161/8348/333932/53371/3018/8349/3021/9631/3014/5430/5436/23165/55746/5432/26523/8086/5901/23279/4928
higher in male	DE transcripts	R-HSA-111933	Calmodulin induced events	9/1177	14/4013	0.00695055	0.0883713	0.077449	114/805/808/109/111/5137/156/5576/5573
higher in male	DE transcripts	R-HSA-111997	CaM pathway	9/1177	14/4013	0.00695055	0.0883713	0.077449	114/805/808/109/111/5137/156/5576/5573
higher in male	DE transcripts	R-HSA-1368082	RORA activates gene expression	9/1177	14/4013	0.00695055	0.0883713	0.077449	2033/6095/10498/80205/1387/6256/5469/1374/79718
higher in male	DE transcripts	R-HSA-888590	GABA synthesis, release, reuptake and degradation	9/1177	14/4013	0.00695055	0.0883713	0.077449	18/6540/6529/6844/2571/22999/6812/6616/6857
higher in male	DE transcripts	R-HSA-1474290	Collagen formation	14/1177	26/4013	0.00742935	0.0931284	0.0816182	7837/1520/7092/81578/5351/1515/5033/1288/5479/8974/1280/1508/9313/649
higher in male	DE transcripts	R-HSA-983712	Ion channel transport	29/1177	66/4013	0.00774673	0.0957582	0.0839229	6262/7316/7224/444/535/523/805/487/266675/478/808/492/23400/144453/2040/1179/481/23200/818/533/477/22802/55129/51382/9635/285175/41/57194/1181
higher in male	DE transcripts	R-HSA-445095	Interaction between L1 and Ankyrins	8/1177	12/4013	0.00808896	0.0972861	0.085262	6711/287/6709/6334/60/4897/288/51332
higher in male	DE transcripts	R-HSA-70221	Glycogen breakdown (glycogenolysis)	8/1177	12/4013	0.00808896	0.0972861	0.085262	5236/805/808/5837/178/5257/5256/2992
higher in male	DE transcripts	R-HSA-6807878	COPI-mediated anterograde transport	26/1177	58/4013	0.00836898	0.0993119	0.0870374	6711/7278/22818/7846/6811/8775/10383/287/9276/6709/5861/11316/4905/54732/84790/10972/26958/381/8615/10959/8729/288/51332/1314/1639/1781
higher in male	DE transcripts	R-HSA-2299718	Condensation of Prophase Chromosomes	11/1177	19/4013	0.0086355	0.0998129	0.0874765	8970/8363/8341/8348/333932/3018/8349/3021/3014/10051/23310
higher in male	DE transcripts	R-HSA-3000178	ECM proteoglycans	11/1177	19/4013	0.0086355	0.0998129	0.0874765	3339/3915/1311/284217/4038/3690/3912/3679/1288/4684/1280
higher in male	DE transcripts	R-HSA-388396	GPCR downstream signalling	66/1177	175/4013	0.00906302	0.103393	0.0906139	408/2917/998/94233/10451/2775/114/3339/8527/5999/3062/285440/805/11343/122042/387/2776/4647/5579/10203/8601/3709/3708/808/109/409/6195/2782/26230/5998/5150/7204/4887/1609/29967/2550/4036/23263/2915/6870/6000/57016/50649/5332/111/23365/7905/5137/5139/156/5576/57449/9162/5594/9639/5588/53630/9828/10988/10846/150/5331/5573/5295/1258/2912
higher in male	DE transcripts	R-HSA-445355	Smooth Muscle Contraction	7/1177	10/4013	0.00917756	0.103393	0.0906139	4638/805/10580/808/10398/5829/5062
higher in male	DE transcripts	R-HSA-375165	NCAM signaling for neurite out-growth	10/1177	17/4013	0.0105695	0.116134	0.10178	6711/775/6709/8912/4684/51332/5594/2260/1280/2534
higher in male	DE transcripts	R-HSA-8982491	Glycogen metabolism	10/1177	17/4013	0.0105695	0.116134	0.10178	7316/5236/805/808/5837/178/2997/5257/5256/2992
higher in male	DE transcripts	R-HSA-111885	Opioid Signalling	16/1177	32/4013	0.0107543	0.116723	0.102297	2775/114/805/3709/3708/808/109/2782/5332/111/5137/156/5576/5594/5331/5573
higher in male	DE transcripts	R-HSA-194138	Signaling by VEGF	23/1177	51/4013	0.0117317	0.125798	0.11025	998/3320/10451/2321/805/387/5579/3709/3708/808/3690/10458/5829/10810/5335/2475/60/5062/10787/1499/64223/2534/5295
higher in male	DE transcripts	R-HSA-1500931	Cell-Cell communication	17/1177	35/4013	0.0123225	0.13056	0.114424	6711/64398/4868/6709/88/29780/5829/2318/2316/8826/60/1499/56288/55679/2534/6251/5295
higher in male	DE transcripts	R-HSA-76005	Response to elevated platelet cytosolic Ca2+	18/1177	38/4013	0.0138044	0.14454	0.126675	7273/135228/928/805/6647/5579/808/3690/88/334/10257/2316/51097/226/1675/2/3309/10487
higher in male	DE transcripts	R-HSA-5625740	RHO GTPases activate PKNs	13/1177	25/4013	0.0141206	0.146132	0.12807	8970/8363/8341/8348/333932/387/3018/8349/3021/3014/10398/4628/4659
higher in male	DE transcripts	R-HSA-4420097	VEGFA-VEGFR2 Pathway	22/1177	49/4013	0.0143979	0.147289	0.129085	998/3320/10451/805/387/5579/3709/3708/808/3690/10458/5829/10810/5335/2475/60/5062/10787/1499/64223/2534/5295
higher in male	DE transcripts	R-HSA-1500620	Meiosis	19/1177	41/4013	0.0151915	0.153641	0.134652	8970/8363/4000/23345/8341/9126/8348/333932/4001/3018/8349/3021/3014/5888/545/8468/29893/23626/23353
higher in male	DE transcripts	R-HSA-446203	Asparagine N-linked glycosylation	66/1177	179/4013	0.0158025	0.158025	0.138494	7316/64377/1603/2530/6711/55343/7278/6399/27095/22818/8790/79139/7846/56052/6811/2525/8775/4124/26503/2683/8813/7991/10383/287/9276/6709/9554/5861/11316/79796/56886/2923/4905/2762/54732/84790/5700/10972/7415/26958/91869/381/6675/4247/8615/11282/64772/51128/10959/821/8729/288/9919/54187/51332/22872/1314/5373/4248/10484/2890/6400/1639/1781/23256/29929
higher in male	DE transcripts	R-HSA-6798695	Neutrophil degranulation	75/1177	207/4013	0.0165666	0.163825	0.143577	10097/1520/5645/290/1118/5236/55832/3320/7097/23406/2821/23317/535/79888/1265/387/5870/2683/10383/23352/6709/10549/1512/3146/8288/5646/2040/23526/8514/23200/51816/5315/4311/3417/221/5718/317/8826/7415/2219/6616/226/1675/8972/8836/84766/178/2990/83716/1915/4125/25840/161/51382/5594/10487/8876/81567/57153/51552/411/5787/6515/1992/2519/25797/10533/5701/2992/3074/102/1509/10075/5695/1508
higher in male	DE transcripts	R-HSA-8856688	Golgi-to-ER retrograde transport	32/1177	78/4013	0.0171388	0.166855	0.146232	1062/3831/7278/22818/7846/8775/2590/5870/10383/9276/9554/5861/113220/9493/11316/8398/547/9371/4905/54732/2589/84790/10972/26958/381/10959/8729/1314/56894/29127/1639/1781
higher in male	DE transcripts	R-HSA-3000171	Non-integrin membrane-ECM interactions	10/1177	18/4013	0.0176228	0.166855	0.146232	3339/3915/284217/4921/3690/780/3912/1288/1756/1280
higher in male	DE transcripts	R-HSA-427389	ERCC6 (CSB) and EHMT2 (G9a) positively regulate rRNA expression	10/1177	18/4013	0.0176228	0.166855	0.146232	8970/8363/1108/8341/8348/333932/3018/8349/3021/3014
higher in male	DE transcripts	R-HSA-5339562	Uptake and actions of bacterial toxins	10/1177	18/4013	0.0176228	0.166855	0.146232	3320/928/805/6844/112755/808/9900/6616/5045/6857
higher in male	DE transcripts	R-HSA-181430	Norepinephrine Neurotransmitter Release Cycle	7/1177	11/4013	0.0188959	0.171606	0.150396	6844/10497/22999/6812/6616/6857/6571
higher in male	DE transcripts	R-HSA-446353	Cell-extracellular matrix interactions	7/1177	11/4013	0.0188959	0.171606	0.150396	29780/5829/2318/2316/60/55679/6251
higher in male	DE transcripts	R-HSA-5576892	Phase 0 - rapid depolarisation	7/1177	11/4013	0.0188959	0.171606	0.150396	93589/775/781/805/808/6334/818
higher in male	DE transcripts	R-HSA-913709	O-linked glycosylation of mucins	7/1177	11/4013	0.0188959	0.171606	0.150396	56913/2590/84002/2589/63917/51809/146712
higher in male	DE transcripts	R-HSA-3214815	HDACs deacetylate histones	13/1177	26/4013	0.0208118	0.183233	0.160586	8970/8363/1108/8341/317772/8348/333932/3018/8349/221613/440689/79685/79718
higher in male	DE transcripts	R-HSA-70326	Glucose metabolism	25/1177	59/4013	0.0215098	0.183233	0.160586	8789/2821/5213/2023/4191/53371/7167/9631/10007/219855/3099/2542/5315/5091/23165/2597/55746/226/2805/5207/8086/10165/23279/4928/5230
higher in male	DE transcripts	R-HSA-199977	ER to Golgi Anterograde Transport	35/1177	88/4013	0.0218817	0.183233	0.160586	6711/7278/6399/27095/22818/7846/6811/8775/10383/287/9276/6709/9554/5861/11316/4905/54732/84790/10972/26958/381/8615/51128/10959/8729/288/9919/51332/22872/1314/10484/2890/1639/1781/23256
higher in male	DE transcripts	R-HSA-1483191	Synthesis of PC	9/1177	16/4013	0.0219253	0.183233	0.160586	43/79888/56910/10390/1457/57153/9468/590/23446
higher in male	DE transcripts	R-HSA-1650814	Collagen biosynthesis and modifying enzymes	9/1177	16/4013	0.0219253	0.183233	0.160586	7092/81578/5351/5033/1288/5479/8974/1280/649
higher in male	DE transcripts	R-HSA-418597	G alpha (z) signalling events	9/1177	16/4013	0.0219253	0.183233	0.160586	114/5999/5579/8601/109/2782/111/5588/150
higher in male	DE transcripts	R-HSA-5627123	RHO GTPases activate PAKs	9/1177	16/4013	0.0219253	0.183233	0.160586	998/4638/805/808/10398/2316/4628/4659/5062
higher in male	DE transcripts	R-HSA-4086398	Ca2+ pathway	11/1177	21/4013	0.0220291	0.183233	0.160586	2775/27161/805/3709/3708/808/2782/5592/1499/26523/5331
higher in male	DE transcripts	R-HSA-5601884	PIWI-interacting RNA (piRNA) biogenesis	11/1177	21/4013	0.0220291	0.183233	0.160586	3320/54514/5431/5430/9271/56165/5436/8468/122402/5432/91646
higher in male	DE transcripts	R-HSA-5617472	Activation of anterior HOX genes in hindbrain development during early embryogenesis	21/1177	48/4013	0.0229573	0.18745	0.164282	8970/8363/5431/2033/8341/8348/333932/3018/8349/3021/3014/10664/5430/57472/5436/2146/1387/7403/6256/5432/11091
higher in male	DE transcripts	R-HSA-5619507	Activation of HOX genes during differentiation	21/1177	48/4013	0.0229573	0.18745	0.164282	8970/8363/5431/2033/8341/8348/333932/3018/8349/3021/3014/10664/5430/57472/5436/2146/1387/7403/6256/5432/11091
higher in male	DE transcripts	R-HSA-114608	Platelet degranulation	17/1177	37/4013	0.0232105	0.187794	0.164583	7273/135228/928/805/6647/808/3690/88/334/10257/2316/51097/226/1675/2/3309/10487
higher in male	DE transcripts	R-HSA-1445148	Translocation of GLUT4 to the plasma membrane	18/1177	40/4013	0.0250085	0.200519	0.175736	7278/10640/7846/805/8766/10383/6844/808/4644/9371/84790/57186/60412/60/51422/51552/23216/5898
higher in male	DE transcripts	R-HSA-418594	G alpha (i) signalling events	34/1177	86/4013	0.0259529	0.205795	0.18036	2917/2775/114/3339/5999/285440/805/4647/8601/3709/3708/808/109/2782/4887/29967/2550/4036/6000/57016/5332/111/5137/156/5576/5594/5588/53630/10988/150/5331/5573/1258/2912
higher in male	DE transcripts	R-HSA-2151201	Transcriptional activation of mitochondrial biogenesis	15/1177	32/4013	0.0263603	0.205795	0.18036	506/805/10498/5442/808/2746/80205/4899/1387/6256/5469/2551/3054/79718/3418
higher in male	DE transcripts	R-HSA-2559582	Senescence-Associated Secretory Phenotype (SASP)	15/1177	32/4013	0.0263603	0.205795	0.18036	8970/8363/7316/8341/8348/333932/3018/8349/3021/3014/51343/6195/64682/5594/29945
higher in male	DE transcripts	R-HSA-8963743	Digestion and absorption	8/1177	14/4013	0.0273042	0.210015	0.184058	1118/27159/8513/5407/11181/6523/3938/8972
higher in male	DE transcripts	R-HSA-212300	PRC2 methylates histones and DNA	10/1177	19/4013	0.0276088	0.210015	0.184058	8970/8363/8341/8348/333932/3018/8349/3021/3014/2146
higher in male	DE transcripts	R-HSA-3928665	EPH-ephrin mediated repulsion of cells	10/1177	19/4013	0.0276088	0.210015	0.184058	5664/10451/1211/1213/60/2043/1759/161/2534/102
higher in male	DE transcripts	R-HSA-5250924	B-WICH complex positively regulates rRNA expression	13/1177	27/4013	0.0296105	0.223333	0.19573	8970/8363/2033/8341/8348/333932/8467/3018/8349/3021/3014/60/23451
higher in male	DE transcripts	R-HSA-427413	NoRC negatively regulates rRNA expression	17/1177	38/4013	0.0308249	0.230539	0.202046	8970/8363/25942/8341/902/8348/333932/8467/2071/1022/3018/8349/3021/3014/11176/7343/79685
higher in male	DE transcripts	R-HSA-372790	Signaling by GPCR	68/1177	191/4013	0.0323452	0.237566	0.208204	408/2917/998/1889/94233/10451/2775/114/3339/8527/5999/3062/285440/805/11343/122042/387/2776/4647/5579/10203/8601/3709/3708/808/109/409/6195/2782/26230/5998/5150/7204/4887/1609/29967/2550/4036/23263/2915/6870/1393/6000/57016/50649/5332/111/23365/7905/5137/5139/156/5576/57449/9162/5594/9639/5588/53630/9828/10988/10846/150/5331/5573/5295/1258/2912
higher in male	DE transcripts	R-HSA-936837	Ion transport by P-type ATPases	11/1177	22/4013	0.032638	0.237566	0.208204	805/487/478/808/492/23400/481/23200/818/477/57194
higher in male	DE transcripts	R-HSA-111931	PKA-mediated phosphorylation of CREB	7/1177	12/4013	0.0340257	0.237566	0.208204	114/805/808/109/111/5576/5573
higher in male	DE transcripts	R-HSA-163615	PKA activation	7/1177	12/4013	0.0340257	0.237566	0.208204	114/805/808/109/111/5576/5573
higher in male	DE transcripts	R-HSA-216083	Integrin cell surface interactions	7/1177	12/4013	0.0340257	0.237566	0.208204	3339/1311/3690/3679/1288/2200/1280
higher in male	DE transcripts	R-HSA-373753	Nephrin family interactions	7/1177	12/4013	0.0340257	0.237566	0.208204	6711/4868/6709/88/8826/2534/5295
higher in male	DE transcripts	R-HSA-75876	Synthesis of very long-chain fatty acyl-CoAs	7/1177	12/4013	0.0340257	0.237566	0.208204	197322/79993/51144/64834/81616/6785/2180
higher in male	DE transcripts	R-HSA-983170	Antigen Presentation: Folding, assembly and peptide loading of class I MHC	7/1177	12/4013	0.0340257	0.237566	0.208204	2923/51128/821/22872/3309/10484/64167
higher in male	DE transcripts	R-HSA-2022090	Assembly of collagen fibrils and other multimeric structures	9/1177	17/4013	0.0347007	0.237566	0.208204	7837/1520/7092/1515/1288/1280/1508/9313/649
higher in male	DE transcripts	R-HSA-8978934	Metabolism of cofactors	9/1177	17/4013	0.0347007	0.237566	0.208204	3320/2643/57107/805/27235/1719/808/3417/23590
higher in male	DE transcripts	R-HSA-983695	Antigen activates B Cell Receptor (BCR) leading to generation of second messengers	9/1177	17/4013	0.0347007	0.237566	0.208204	805/3709/3708/808/5335/867/2534/695/5295
higher in male	DE transcripts	R-HSA-5619102	SLC transporter disorders	12/1177	25/4013	0.0370259	0.25155	0.220459	55343/26503/23443/6523/6513/283652/10479/60482/6530/6519/4891/10568
higher in male	DE transcripts	R-HSA-2672351	Stimuli-sensing channels	16/1177	36/4013	0.0380108	0.256285	0.224609	6262/7316/7224/444/805/266675/808/144453/2040/1179/22802/55129/9635/285175/41/1181
higher in male	DE transcripts	R-HSA-5250941	Negative epigenetic regulation of rRNA expression	17/1177	39/4013	0.0401391	0.266599	0.233649	8970/8363/25942/8341/902/8348/333932/8467/2071/1022/3018/8349/3021/3014/11176/7343/79685
higher in male	DE transcripts	R-HSA-211897	Cytochrome P450 - arranged by substrate type	10/1177	20/4013	0.0410383	0.266599	0.233649	113612/285440/112812/1573/9971/1577/6256/1576/6916/1591
higher in male	DE transcripts	R-HSA-2559586	DNA Damage/Telomere Stress Induced Senescence	10/1177	20/4013	0.0410383	0.266599	0.233649	8970/8363/8341/8348/4001/3018/8349/3014/7290/23523
higher in male	DE transcripts	R-HSA-446728	Cell junction organization	10/1177	20/4013	0.0410383	0.266599	0.233649	64398/29780/5829/2318/2316/60/1499/56288/55679/6251
higher in male	DE transcripts	R-HSA-75105	Fatty acyl-CoA biosynthesis	10/1177	20/4013	0.0410383	0.266599	0.233649	197322/79993/79966/51144/64834/31/81616/6785/6319/2180
higher in male	DE transcripts	R-HSA-3371571	HSF1-dependent transactivation	6/1177	10/4013	0.0423993	0.269539	0.236225	3320/2033/818/2475/1387/64223
higher in male	DE transcripts	R-HSA-375170	CDO in myogenesis	6/1177	10/4013	0.0423993	0.269539	0.236225	998/9043/1499/6938/1496/25
higher in male	DE transcripts	R-HSA-525793	Myogenesis	6/1177	10/4013	0.0423993	0.269539	0.236225	998/9043/1499/6938/1496/25
higher in male	DE transcripts	R-HSA-8878171	Transcriptional regulation by RUNX1	38/1177	101/4013	0.0428278	0.270332	0.23692	8970/8363/7316/25942/1513/2033/8341/902/27161/8348/333932/6601/5579/865/1022/3018/8349/3021/3014/10398/1515/5700/8312/5718/57492/5711/1387/28996/1457/11091/6938/26523/55193/5588/2625/25/5701/5695
higher in male	DE transcripts	R-HSA-1592389	Activation of Matrix Metalloproteinases	8/1177	15/4013	0.0437658	0.272512	0.238831	5645/10893/1513/1504/3818/1515/5045/4312
higher in male	DE transcripts	R-HSA-5173105	O-linked glycosylation	14/1177	31/4013	0.0440919	0.272512	0.238831	56913/170692/2590/84002/2589/63917/10417/51809/23145/10418/80070/11173/9037/146712
higher in male	DE transcripts	R-HSA-6802952	Signaling by BRAF and RAF fusions	14/1177	31/4013	0.0440919	0.272512	0.238831	408/4000/22866/3690/409/54845/8826/10827/60/23164/4140/9444/5594/10533
higher in male	DE transcripts	R-HSA-1912422	Pre-NOTCH Expression and Processing	11/1177	23/4013	0.0464053	0.284832	0.249628	2033/27161/487/5870/2683/1387/10959/5045/4853/26523/6400
higher in male	DE transcripts	R-HSA-195258	RHO GTPase Effectors	45/1177	123/4013	0.0470905	0.287059	0.251579	10097/8970/8363/998/1062/4638/3831/7278/9793/8341/7846/805/8348/333932/387/11113/10383/3018/8349/3021/3014/808/10398/10458/2316/10810/84790/4628/8826/81565/55746/286205/60/4659/5062/10787/1499/5594/114793/23279/25/1781/695/9055/4928
higher in male	DE transcripts	R-HSA-5668914	Diseases of metabolism	23/1177	57/4013	0.0479656	0.290404	0.254511	7316/21/113612/2678/112812/3795/64087/8029/2542/31/3417/27249/3938/5091/166785/5095/2990/2997/411/10568/2992/6916/1591
higher in male	DE transcripts	R-HSA-556833	Metabolism of lipids	113/1177	338/4013	0.0487602	0.29322	0.256979	43/84188/27306/113612/8613/54477/23597/2678/25942/79888/197322/2033/7368/3930/112812/91452/79993/11343/6095/55512/1573/2820/63874/79966/37/51144/9282/10498/3294/158584/1800/8540/64834/9971/56910/5743/8310/9862/51171/114876/8029/26230/31/22937/8398/51/622/5833/10390/6609/221/4036/29841/133121/5468/56261/2166/80221/80205/166785/10654/5095/4899/1384/142891/1387/57488/3033/6256/5587/51128/2710/5469/1…
higher in male	DE transcripts	R-HSA-6802957	Oncogenic MAPK signaling	16/1177	37/4013	0.0492872	0.2944	0.258014	408/4000/22866/3690/409/54845/8826/10827/60/23164/4140/200734/153090/9444/5594/10533
higher in male	DE transcripts	R-HSA-2980736	Peptide hormone metabolism	17/1177	40/4013	0.0513225	0.304513	0.266877	43/290/1636/10640/5126/6844/1363/2028/4644/4311/60412/1045/90701/1499/5122/1509/590
higher in male	DE transcripts	R-HSA-70171	Glycolysis	18/1177	43/4013	0.0530448	0.312648	0.274006	2821/5213/2023/53371/7167/9631/10007/3099/5315/23165/2597/55746/226/5207/8086/23279/4928/5230
higher in male	DE transcripts	R-HSA-2029480	Fcgamma receptor (FCGR) dependent phagocytosis	19/1177	46/4013	0.0544933	0.314258	0.275417	10097/998/3320/10451/3709/3708/10458/4644/8398/10810/4650/5335/60/10787/5594/25/2534/695/5295
higher in male	DE transcripts	R-HSA-73777	RNA Polymerase I Chain Elongation	13/1177	29/4013	0.0547138	0.314258	0.275417	8970/8363/8341/902/8348/333932/2071/1022/3018/8349/3021/3014/7343
higher in male	DE transcripts	R-HSA-114508	Effects of PIP2 hydrolysis	7/1177	13/4013	0.0554366	0.314258	0.275417	8527/11343/3709/3708/1609/9162/5588
higher in male	DE transcripts	R-HSA-2871809	FCERI mediated Ca+2 mobilization	7/1177	13/4013	0.0554366	0.314258	0.275417	10451/805/3709/3708/808/5335/695
higher in male	DE transcripts	R-HSA-5083635	Defective B3GALTL causes Peters-plus syndrome (PpS)	7/1177	13/4013	0.0554366	0.314258	0.275417	170692/10417/23145/10418/80070/11173/9037
higher in male	DE transcripts	R-HSA-8935690	Digestion	7/1177	13/4013	0.0554366	0.314258	0.275417	1118/27159/8513/5407/11181/3938/8972
higher in male	DE transcripts	R-HSA-381070	IRE1alpha activates chaperones	14/1177	32/4013	0.0578832	0.324401	0.284307	11231/4000/37/116138/3068/118/2081/1663/22872/10525/3309/2137/1639/51726
higher in male	DE transcripts	R-HSA-1266738	Developmental Biology	129/1177	392/4013	0.0580958	0.324401	0.284307	10097/8970/8363/9978/998/7316/5664/3320/10451/643414/5431/6711/7224/775/8633/3915/6092/7278/2033/1826/8341/9423/57453/7846/284217/63036/8851/8348/333932/387/9282/7051/1981/10383/10498/287/3018/8349/3021/6709/3014/112755/10398/9862/3690/6923/10664/80728/6195/6209/5430/57472/6334/9043/7430/3912/7204/6585/9353/84790/5700/4628/5436/2146/4650/1739/5468/5718/5335/80205/5711/643418/6146/8453/1387/7403/6…
higher in male	DE transcripts	R-HSA-442755	Activation of NMDA receptor and postsynaptic events	10/1177	21/4013	0.0583193	0.324401	0.284307	114/805/808/109/88/6195/818/2891/5594/2890
higher in male	DE transcripts	R-HSA-68875	Mitotic Prophase	25/1177	64/4013	0.0590438	0.326391	0.286051	8970/8363/4000/8341/8348/333932/53371/5579/4001/3018/8349/3021/9631/5861/3014/23165/55746/10051/8615/8086/5594/7443/23310/23279/4928
higher in male	DE transcripts	R-HSA-211945	Phase I - Functionalization of compounds	15/1177	35/4013	0.0605241	0.332509	0.291412	113612/8824/285440/112812/1573/9971/1577/84532/6256/1066/217/1576/874/6916/1591
higher in male	DE transcripts	R-HSA-71387	Metabolism of carbohydrates	51/1177	144/4013	0.0634485	0.343296	0.300866	7316/5236/8789/3339/2821/5213/2023/9394/805/4191/53371/6652/2683/7167/3795/9631/10007/808/219855/3099/2542/5837/5315/6513/1464/5091/23165/222537/2597/55746/226/2805/178/2990/5207/4125/2997/8086/10165/411/5257/5256/23279/132158/2992/3074/50515/4928/2131/9653/5230
higher in male	DE transcripts	R-HSA-167160	RNA Pol II CTD phosphorylation and interaction with CE during HIV infection	11/1177	24/4013	0.0636447	0.343296	0.300866	5431/902/2071/1022/8732/5430/8731/2963/5436/2962/5432
higher in male	DE transcripts	R-HSA-77075	RNA Pol II CTD phosphorylation and interaction with CE	11/1177	24/4013	0.0636447	0.343296	0.300866	5431/902/2071/1022/8732/5430/8731/2963/5436/2962/5432
higher in male	DE transcripts	R-HSA-168249	Innate Immune System	123/1177	374/4013	0.0643445	0.344979	0.302341	10097/10621/1520/998/5645/290/1118/7316/5236/55832/3320/10451/55703/7097/23406/2821/23317/535/79888/1265/8945/1513/2033/51728/523/805/387/5870/2683/10383/11128/23352/6709/10549/1512/3709/7322/3708/808/3146/4842/8288/6195/10458/5646/6500/4644/8398/2040/23526/8514/23200/10810/1515/51816/533/5315/5700/4311/3417/221/7323/4650/7184/55593/23291/5718/317/8826/5335/7415/2219/5711/6616/1387/9040/226/1675/…
higher in male	DE transcripts	R-HSA-3371556	Cellular response to heat stress	22/1177	56/4013	0.0694086	0.365331	0.320178	3320/2033/53371/9631/259217/545/818/51182/7415/2475/10013/23165/55746/1387/27000/64223/1915/8086/3309/5594/23279/4928
higher in male	DE transcripts	R-HSA-451326	Activation of kainate receptors upon glutamate binding	6/1177	11/4013	0.0706034	0.365331	0.320178	805/808/2782/1739/2898/5331
higher in male	DE transcripts	R-HSA-5218921	VEGFR2 mediated cell proliferation	6/1177	11/4013	0.0706034	0.365331	0.320178	805/5579/3709/3708/808/5335
higher in male	DE transcripts	R-HSA-5625900	RHO GTPases activate CIT	6/1177	11/4013	0.0706034	0.365331	0.320178	387/11113/10398/4628/4659/9055
higher in male	DE transcripts	R-HSA-977444	GABA B receptor activation	6/1177	11/4013	0.0706034	0.365331	0.320178	114/109/2782/2550/111/3761
higher in male	DE transcripts	R-HSA-991365	Activation of GABAB receptors	6/1177	11/4013	0.0706034	0.365331	0.320178	114/109/2782/2550/111/3761
higher in male	DE transcripts	R-HSA-1226099	Signaling by FGFR in disease	13/1177	30/4013	0.0714864	0.367762	0.322309	5431/5430/2261/2963/5436/5335/2962/5432/2260/6777/399687/1523/5295
higher in male	DE transcripts	R-HSA-193648	NRAGE signals death through JNK	9/1177	19/4013	0.0735312	0.373959	0.327739	10451/26230/7204/23263/50649/23365/57449/9639/9828
higher in male	DE transcripts	R-HSA-2142753	Arachidonic acid metabolism	9/1177	19/4013	0.0735312	0.373959	0.327739	27306/113612/2678/1573/158584/1800/5743/2166/6916
higher in male	DE transcripts	R-HSA-190236	Signaling by FGFR	17/1177	42/4013	0.0798418	0.403745	0.353844	7316/5431/5430/2261/54845/2963/5436/8569/5335/2962/5432/200734/53834/5594/867/2260/5295
higher in male	DE transcripts	R-HSA-8856825	Cargo recognition for clathrin-mediated endocytosis	18/1177	45/4013	0.0809346	0.406959	0.356661	29988/408/7316/50618/6844/409/6572/950/4036/6457/1211/1213/156/23208/161/6857/867/85439
higher in male	DE transcripts	R-HSA-416476	G alpha (q) signalling events	21/1177	54/4013	0.082692	0.41346	0.362358	94233/8527/3062/11343/2776/3709/3708/6195/2782/5998/7204/1609/2915/6870/5332/156/9162/5594/5588/5331/5295
higher in male	DE transcripts	R-HSA-5173214	O-glycosylation of TSR domain-containing proteins	7/1177	14/4013	0.0835689	0.41551	0.364155	170692/10417/23145/10418/80070/11173/9037
higher in male	DE transcripts	R-HSA-983189	Kinesins	11/1177	25/4013	0.0845596	0.4181	0.366425	1062/3831/7278/7846/10383/113220/9493/547/9371/84790/29127
higher in male	DE transcripts	R-HSA-416482	G alpha (12/13) signalling events	13/1177	31/4013	0.0912713	0.448792	0.393324	998/10451/387/2782/26230/7204/23263/50649/23365/57449/9639/9828/5295
higher in male	DE transcripts	R-HSA-5218920	VEGFR2 mediated vascular permeability	8/1177	17/4013	0.0930779	0.454856	0.398638	3320/10451/805/808/2475/5062/1499/64223
higher in male	DE transcripts	R-HSA-5250913	Positive epigenetic regulation of rRNA expression	14/1177	34/4013	0.0935265	0.454856	0.398638	8970/8363/1108/2033/8341/8348/333932/8467/3018/8349/3021/3014/60/23451
higher in male	DE transcripts	R-HSA-73854	RNA Polymerase I Promoter Clearance	15/1177	37/4013	0.0952307	0.460627	0.403695	8970/8363/1108/54700/8341/902/8348/333932/2071/1022/3018/8349/3021/3014/7343
higher in male	DE transcripts	R-HSA-204005	COPII-mediated vesicle transport	16/1177	40/4013	0.0964832	0.464163	0.406794	6399/27095/6811/8775/9554/5861/4905/10972/8615/51128/10959/9919/22872/10484/2890/23256
higher in male	DE transcripts	R-HSA-177929	Signaling by EGFR	10/1177	23/4013	0.105347	0.494254	0.433167	998/7316/6868/5829/5335/8038/6457/867/102/5295
higher in male	DE transcripts	R-HSA-75153	Apoptotic execution phase	10/1177	23/4013	0.105347	0.494254	0.433167	4000/51765/4001/6709/3146/118/5062/2620/1499/5588
higher in male	DE transcripts	R-HSA-2262752	Cellular responses to stress	67/1177	200/4013	0.106685	0.494254	0.433167	8970/8363/9978/7316/3320/79400/9973/2878/7278/2033/8341/7846/257202/50507/8348/333932/53371/6647/10383/4001/3018/8349/3021/9631/25828/7322/3014/51343/6923/6195/259217/545/818/50488/84790/5700/7323/2146/7290/5718/2882/51182/7415/2475/10013/10294/23165/5711/55746/8453/1387/27000/64682/64223/1915/26523/8086/3309/5594/29945/23523/23279/1639/1781/5701/5695/4928
higher in male	DE transcripts	R-HSA-1368108	BMAL1:CLOCK,NPAS2 activates circadian gene expression	6/1177	12/4013	0.107181	0.494254	0.433167	10498/80205/1387/6256/5469/79718
higher in male	DE transcripts	R-HSA-1369062	ABC transporters in lipid homeostasis	6/1177	12/4013	0.107181	0.494254	0.433167	9619/21/225/10350/64137/23461
higher in male	DE transcripts	R-HSA-163359	Glucagon signaling in metabolic regulation	6/1177	12/4013	0.107181	0.494254	0.433167	114/109/2782/111/5576/5573
higher in male	DE transcripts	R-HSA-3214842	HDMs demethylate histones	6/1177	12/4013	0.107181	0.494254	0.433167	8363/51780/84159/333932/23210/7403
higher in male	DE transcripts	R-HSA-8955332	Carboxyterminal post-translational modifications of tubulin	6/1177	12/4013	0.107181	0.494254	0.433167	7278/7846/10383/84790/60509/340351
higher in male	DE transcripts	R-HSA-202733	Cell surface interactions at the vascular wall	11/1177	26/4013	0.109226	0.498518	0.436904	5624/2734/3690/481/8140/285/5335/7010/4312/2534/5295
higher in male	DE transcripts	R-HSA-72086	mRNA Capping	11/1177	26/4013	0.109226	0.498518	0.436904	5431/902/2071/1022/8732/5430/8731/2963/5436/2962/5432
higher in male	DE transcripts	R-HSA-5620924	Intraflagellar transport	12/1177	29/4013	0.112072	0.506314	0.443736	57560/7278/7846/83657/57576/10383/55081/57539/9371/84790/55764/8100
higher in male	DE transcripts	R-HSA-912446	Meiotic recombination	12/1177	29/4013	0.112072	0.506314	0.443736	8970/8363/8341/8348/333932/3018/8349/3021/3014/5888/29893/23626
higher in male	DE transcripts	R-HSA-73864	RNA Polymerase I Transcription	15/1177	38/4013	0.116437	0.523378	0.458691	8970/8363/1108/54700/8341/902/8348/333932/2071/1022/3018/8349/3021/3014/7343
higher in male	DE transcripts	R-HSA-5694530	Cargo concentration in the ER	7/1177	15/4013	0.118397	0.529513	0.464067	6811/9554/10972/51128/10959/10484/2890
higher in male	DE transcripts	R-HSA-111465	Apoptotic cleavage of cellular proteins	8/1177	18/4013	0.126117	0.55843	0.489411	4000/51765/4001/6709/118/2620/1499/5588
higher in male	DE transcripts	R-HSA-6802948	Signaling by high-kinase activity BRAF mutants	8/1177	18/4013	0.126117	0.55843	0.489411	408/22866/3690/409/8826/60/4140/5594
higher in male	DE transcripts	R-HSA-8856828	Clathrin-mediated endocytosis	25/1177	69/4013	0.128636	0.562454	0.492937	10097/29988/408/7316/50618/6844/409/6572/950/4036/6457/1211/1213/60/1759/3092/156/23208/161/5286/6857/867/85439/274/2580
higher in male	DE transcripts	R-HSA-983231	Factors involved in megakaryocyte development and platelet production	25/1177	69/4013	0.128636	0.562454	0.492937	998/1062/3831/23348/25942/7278/2033/7846/333932/10383/3021/113220/9493/547/9371/84790/85440/1387/60/5576/55604/29127/2625/25/5573
higher in male	DE transcripts	R-HSA-157118	Signaling by NOTCH	24/1177	66/4013	0.130204	0.562454	0.492937	408/9978/7316/5664/2033/27161/487/6868/5870/2683/55294/409/6500/10013/1387/10959/9759/54567/5045/4853/26523/6400/102/79718
higher in male	DE transcripts	R-HSA-5654736	Signaling by FGFR1	9/1177	21/4013	0.131464	0.562454	0.492937	7316/8569/5335/200734/53834/5594/867/2260/5295
higher in male	DE transcripts	R-HSA-5653656	Vesicle-mediated transport	108/1177	336/4013	0.131565	0.562454	0.492937	10097/29988/408/7316/3320/1062/83452/6711/3831/164/7278/6764/6399/27095/50618/10640/22818/7846/6811/805/8775/2590/4124/8766/5870/64786/10383/287/4646/9276/6709/9554/5861/6844/808/7249/113220/9493/409/11316/4644/8398/547/6572/9371/1362/4905/54732/2589/950/84790/250/4036/10972/7184/57186/26958/381/60412/6457/54453/8615/1211/10260/1213/60/51128/1759/10959/8729/288/9919/3092/51332/156/23208/22872/161…
higher in male	DE transcripts	R-HSA-212165	Epigenetic regulation of gene expression	22/1177	60/4013	0.133197	0.562454	0.492937	8970/8363/1108/25942/2033/8341/902/8348/333932/8467/2071/1022/3018/8349/3021/3014/11176/2146/7343/60/23451/79685
higher in male	DE transcripts	R-HSA-8939236	RUNX1 regulates transcription of genes involved in differentiation of HSCs	21/1177	57/4013	0.134597	0.562454	0.492937	8970/8363/7316/8341/902/8348/333932/865/1022/3018/8349/3021/3014/5700/5718/5711/6938/2625/25/5701/5695
higher in male	DE transcripts	R-HSA-373755	Semaphorin interactions	10/1177	24/4013	0.135135	0.562454	0.492937	3320/8851/387/10398/4628/5062/23365/9037/80031/2534
higher in male	DE transcripts	R-HSA-1592230	Mitochondrial biogenesis	19/1177	51/4013	0.137112	0.562454	0.492937	506/539/805/10498/5442/808/2746/80205/4899/1387/6256/5469/2551/25813/51422/3054/8834/79718/3418
higher in male	DE transcripts	R-HSA-164378	PKA activation in glucagon signalling	5/1177	10/4013	0.138731	0.562454	0.492937	114/109/111/5576/5573
higher in male	DE transcripts	R-HSA-1839124	FGFR1 mutant receptor activation	5/1177	10/4013	0.138731	0.562454	0.492937	2260/6777/399687/1523/5295
higher in male	DE transcripts	R-HSA-2029485	Role of phospholipids in phagocytosis	5/1177	10/4013	0.138731	0.562454	0.492937	3709/3708/8398/5335/5295
higher in male	DE transcripts	R-HSA-2172127	DAP12 interactions	5/1177	10/4013	0.138731	0.562454	0.492937	10451/5335/2534/695/5295
higher in male	DE transcripts	R-HSA-2424491	DAP12 signaling	5/1177	10/4013	0.138731	0.562454	0.492937	10451/5335/2534/695/5295
higher in male	DE transcripts	R-HSA-389977	Post-chaperonin tubulin folding pathway	5/1177	10/4013	0.138731	0.562454	0.492937	7278/7846/10383/6904/84790
higher in male	DE transcripts	R-HSA-8964038	LDL clearance	5/1177	10/4013	0.138731	0.562454	0.492937	1211/1213/4864/161/3988
higher in male	DE transcripts	R-HSA-381038	XBP1(S) activates chaperone genes	12/1177	30/4013	0.139129	0.562454	0.492937	11231/4000/37/116138/3068/118/1663/22872/10525/2137/1639/51726
higher in male	DE transcripts	R-HSA-166520	Signaling by NTRKs	16/1177	42/4013	0.13977	0.562454	0.492937	8851/387/2889/6195/57498/5335/1211/1213/1759/5045/161/5594/2534/5125/5295/5898
higher in male	DE transcripts	R-HSA-2682334	EPH-Ephrin signaling	16/1177	42/4013	0.13977	0.562454	0.492937	10097/998/5664/10451/387/10398/4628/1211/1213/60/2043/5062/1759/161/2534/102
higher in male	DE transcripts	R-HSA-418555	G alpha (s) signalling events	13/1177	33/4013	0.13998	0.562454	0.492937	408/114/122042/10203/109/409/2782/5150/111/7905/5139/156/10846
higher in male	DE transcripts	R-HSA-2559580	Oxidative Stress Induced Senescence	14/1177	36/4013	0.140298	0.562454	0.492937	8970/8363/7316/8341/8348/333932/3018/8349/3021/3014/50488/2146/26523/5594
higher in male	DE transcripts	R-HSA-1428517	The citric acid (TCA) cycle and respiratory electron transport	33/1177	95/4013	0.145422	0.580385	0.508652	6389/2271/80219/2108/506/539/4191/9016/3421/3939/1431/1353/4720/1327/3419/25874/8802/4702/4704/6256/1537/4700/4967/79944/4705/1738/10873/5161/4726/3418/3420/1337/8803
higher in male	DE transcripts	R-HSA-199991	Membrane Trafficking	105/1177	328/4013	0.146934	0.583799	0.511644	10097/29988/408/7316/1062/83452/6711/3831/164/7278/6764/6399/27095/50618/10640/22818/7846/6811/805/8775/2590/4124/8766/5870/64786/10383/287/4646/9276/6709/9554/5861/6844/808/7249/113220/9493/409/11316/4644/8398/547/6572/9371/1362/4905/54732/2589/950/84790/250/4036/10972/57186/26958/381/60412/6457/54453/8615/1211/10260/1213/60/51128/1759/10959/8729/288/9919/3092/51332/156/23208/22872/161/10981/131…
higher in male	DE transcripts	R-HSA-400206	Regulation of lipid metabolism by Peroxisome proliferator-activated receptor alpha (PPARalpha)	23/1177	64/4013	0.151139	0.591512	0.518404	25942/2033/6095/9282/10498/9971/9862/26230/51/29841/5468/80205/4899/1387/6256/5469/376497/1374/2274/2180/9412/4801/79718
higher in male	DE transcripts	R-HSA-2514856	The phototransduction cascade	6/1177	13/4013	0.151533	0.591512	0.518404	805/808/2782/5588/10988/1258
higher in male	DE transcripts	R-HSA-2514859	Inactivation, recovery and regulation of the phototransduction cascade	6/1177	13/4013	0.151533	0.591512	0.518404	805/808/2782/5588/10988/1258
higher in male	DE transcripts	R-HSA-5655302	Signaling by FGFR1 in disease	6/1177	13/4013	0.151533	0.591512	0.518404	5335/2260/6777/399687/1523/5295
higher in male	DE transcripts	R-HSA-73887	Death Receptor Signalling	20/1177	55/4013	0.157431	0.606478	0.53152	7316/5664/10451/6868/55512/387/10616/26230/7204/23263/56957/50649/25999/23365/8878/57449/56928/9639/9828/8567
higher in male	DE transcripts	R-HSA-1855204	Synthesis of IP3 and IP4 in the cytosol	7/1177	16/4013	0.159456	0.606478	0.53152	51196/805/113026/808/5335/5332/5331
higher in male	DE transcripts	R-HSA-3296482	Defects in vitamin and cofactor metabolism	7/1177	16/4013	0.159456	0.606478	0.53152	64087/8029/31/27249/5091/166785/5095
higher in male	DE transcripts	R-HSA-379726	Mitochondrial tRNA aminoacylation	7/1177	16/4013	0.159456	0.606478	0.53152	79587/57038/10667/10352/55157/54938/79731
higher in male	DE transcripts	R-HSA-432040	Vasopressin regulates renal water homeostasis via Aquaporins	7/1177	16/4013	0.159456	0.606478	0.53152	114/8766/109/2782/111/5576/5573
higher in male	DE transcripts	R-HSA-8956321	Nucleotide salvage	7/1177	16/4013	0.159456	0.606478	0.53152	54963/132/271/51292/151531/7084/1890
higher in male	DE transcripts	R-HSA-1280218	Adaptive Immune System	92/1177	287/4013	0.162122	0.613995	0.538108	1520/9978/998/7316/1062/54461/3831/57674/7097/164/8945/1513/7278/7846/805/5579/10383/9320/23352/9554/1512/3709/7322/51343/3708/808/10616/55294/114876/9493/6923/131405/5592/6500/2923/9371/1515/84790/5700/7323/4591/25831/23291/5718/5335/8722/2475/5711/4734/11069/9604/8453/1211/9040/1213/5909/51128/64682/5062/1759/7337/821/64223/22872/161/3309/26046/26091/29945/7332/10484/5588/29127/867/100302652/59…
higher in male	DE transcripts	R-HSA-438064	Post NMDA receptor activation events	8/1177	19/4013	0.164362	0.615566	0.539485	114/805/808/109/88/6195/818/5594
higher in male	DE transcripts	R-HSA-165159	mTOR signalling	9/1177	22/4013	0.167287	0.615566	0.539485	92335/153129/1981/7249/2475/64223/51422/7248/1977
higher in male	DE transcripts	R-HSA-1655829	Regulation of cholesterol biosynthesis by SREBP (SREBF)	14/1177	37/4013	0.16773	0.615566	0.539485	10498/31/22937/80205/10654/1387/6256/51128/5469/5901/6319/10484/4801/79718
higher in male	DE transcripts	R-HSA-2187338	Visual phototransduction	13/1177	34/4013	0.168737	0.615566	0.539485	3339/285440/805/4647/808/2782/29967/4036/57016/5588/53630/10988/1258
higher in male	DE transcripts	R-HSA-3214858	RMTs methylate histone arginines	10/1177	25/4013	0.168852	0.615566	0.539485	8363/317772/333932/6601/10498/3014/221613/57492/11091/55193
higher in male	DE transcripts	R-HSA-6802949	Signaling by RAS mutants	10/1177	25/4013	0.168852	0.615566	0.539485	408/22866/3690/409/8826/60/4140/200734/153090/5594
higher in male	DE transcripts	R-HSA-8957322	Metabolism of steroids	24/1177	68/4013	0.169244	0.615566	0.539485	3930/112812/51144/10498/3294/9971/51171/114876/8029/31/22937/4036/80205/10654/1387/6256/51128/5469/5901/6319/10484/4801/1591/79718
higher in male	DE transcripts	R-HSA-5693606	DNA Double Strand Break Response	12/1177	31/4013	0.169354	0.615566	0.539485	8970/8363/7316/3838/8341/8348/8467/3018/8349/3014/2138/25
higher in male	DE transcripts	R-HSA-8866654	E3 ubiquitin ligases ubiquitinate target proteins	12/1177	31/4013	0.169354	0.615566	0.539485	8970/7316/9646/8341/79139/8348/3018/7322/7323/7415/79577/7332
higher in male	DE transcripts	R-HSA-1834949	Cytosolic sensors of pathogen-associated DNA	11/1177	28/4013	0.169453	0.615566	0.539485	10621/7316/55703/2033/51728/11128/3146/1387/170506/1499/7098
higher in male	DE transcripts	R-HSA-5358351	Signaling by Hedgehog	33/1177	97/4013	0.179585	0.649718	0.569416	339745/408/9978/7316/114/8945/7278/7846/6868/80199/10383/55081/57539/109/409/8405/6500/27248/84790/55764/5700/5718/7415/5711/79577/111/156/5576/6400/8100/5701/5573/5695
higher in male	DE transcripts	R-HSA-6796648	TP53 Regulates Transcription of DNA Repair Genes	18/1177	50/4013	0.186495	0.671986	0.588931	5431/902/2177/2071/1022/4436/6923/5430/51497/51755/545/2963/5436/6917/2962/5432/11198/55215
higher in male	DE transcripts	R-HSA-3214847	HATs acetylate histones	23/1177	66/4013	0.194468	0.690641	0.605281	8970/8363/2033/8341/317772/8348/333932/55689/3018/8349/221613/8607/10943/440689/8473/1387/60/11091/6881/339287/55683/93624/3054
higher in male	DE transcripts	R-HSA-2022928	HS-GAG biosynthesis	5/1177	11/4013	0.195504	0.690641	0.605281	3339/9394/222537/2131/9653
higher in male	DE transcripts	R-HSA-8941326	RUNX2 regulates bone development	5/1177	11/4013	0.195504	0.690641	0.605281	865/10013/9759/5594/25
higher in male	DE transcripts	R-HSA-400253	Circadian Clock	14/1177	38/4013	0.19765	0.690641	0.605281	7316/8945/2033/6095/10498/1408/6500/80205/1387/6256/8864/5469/1374/79718
higher in male	DE transcripts	R-HSA-1989781	PPARA activates gene expression	22/1177	63/4013	0.19811	0.690641	0.605281	2033/6095/9282/10498/9971/9862/26230/51/29841/5468/80205/4899/1387/6256/5469/376497/1374/2274/2180/9412/4801/79718
higher in male	DE transcripts	R-HSA-2029482	Regulation of actin dynamics for phagocytic cup formation	13/1177	35/4013	0.200178	0.690641	0.605281	10097/998/3320/10451/10458/4644/10810/4650/60/10787/5594/25/695
higher in male	DE transcripts	R-HSA-204998	Cell death signalling via NRAGE, NRIF and NADE	12/1177	32/4013	0.202498	0.690641	0.605281	7316/5664/10451/26230/7204/23263/50649/23365/8878/57449/9639/9828
higher in male	DE transcripts	R-HSA-6806834	Signaling by MET	12/1177	32/4013	0.202498	0.690641	0.605281	7316/3915/284217/2889/3912/3249/85440/9101/6457/867/1280/5295
higher in male	DE transcripts	R-HSA-442742	CREB phosphorylation through the activation of Ras	6/1177	14/4013	0.202507	0.690641	0.605281	805/808/88/6195/818/5594
higher in male	DE transcripts	R-HSA-5357905	Regulation of TNFR1 signaling	6/1177	14/4013	0.202507	0.690641	0.605281	7316/10616/56957/25999/56928/8567
higher in male	DE transcripts	R-HSA-5620916	VxPx cargo-targeting to cilium	6/1177	14/4013	0.202507	0.690641	0.605281	50807/10640/8766/60412/8729/1258
higher in male	DE transcripts	R-HSA-8875878	MET promotes cell motility	6/1177	14/4013	0.202507	0.690641	0.605281	3915/284217/2889/3912/85440/1280
higher in male	DE transcripts	R-HSA-977443	GABA receptor activation	6/1177	14/4013	0.202507	0.690641	0.605281	114/109/2782/2550/111/3761
higher in male	DE transcripts	R-HSA-6811436	COPI-independent Golgi-to-ER retrograde traffic	11/1177	29/4013	0.20452	0.690641	0.605281	7278/7846/2590/5870/10383/8398/2589/84790/56894/1639/1781
higher in male	DE transcripts	R-HSA-168898	Toll-Like Receptors Cascades	20/1177	57/4013	0.205622	0.690641	0.605281	1520/7316/7097/8945/1513/7322/3146/6195/6500/1515/7323/7184/23291/23098/1759/170506/5594/695/7098/1508
higher in male	DE transcripts	R-HSA-380972	Energy dependent regulation of mTOR by LKB1-AMPK	7/1177	17/4013	0.205921	0.690641	0.605281	92335/153129/7249/2475/64223/51422/7248
higher in male	DE transcripts	R-HSA-381426	Regulation of Insulin-like Growth Factor (IGF) transport and uptake by Insulin-like Growth Factor Binding Proteins (IGFBPs)	10/1177	26/4013	0.206118	0.690641	0.605281	5624/3915/3483/334/3912/7184/4312/2200/2519/102
higher in male	DE transcripts	R-HSA-6785807	Interleukin-4 and 13 signaling	9/1177	23/4013	0.207105	0.690641	0.605281	3320/6624/6095/5743/7184/58480/4312/2625/5295
higher in male	DE transcripts	R-HSA-3299685	Detoxification of Reactive Oxygen Species	8/1177	20/4013	0.207192	0.690641	0.605281	79400/9973/2878/257202/50507/6647/25828/2882
higher in male	DE transcripts	R-HSA-75893	TNF signaling	8/1177	20/4013	0.207192	0.690641	0.605281	7316/6868/55512/10616/56957/25999/56928/8567
higher in male	DE transcripts	R-HSA-174824	Plasma lipoprotein assembly, remodeling, and clearance	12/1177	33/4013	0.238222	0.775327	0.6795	9619/8029/1211/1213/2/51128/5045/4864/161/3988/5125/649
higher in male	DE transcripts	R-HSA-187037	Signaling by NTRK1 (TRKA)	12/1177	33/4013	0.238222	0.775327	0.6795	387/2889/6195/57498/5335/1211/1213/1759/161/5594/5295/5898
higher in male	DE transcripts	R-HSA-5693565	Recruitment and ATM-mediated phosphorylation of repair and signaling proteins at DNA double strand breaks	11/1177	30/4013	0.242378	0.775327	0.6795	8970/8363/7316/8341/8348/8467/3018/8349/3014/2138/25
higher in male	DE transcripts	R-HSA-167238	Pausing and recovery of Tat-mediated HIV elongation	10/1177	27/4013	0.246431	0.775327	0.6795	5431/6923/5430/51497/2963/5436/6917/2962/5432/11198
higher in male	DE transcripts	R-HSA-167243	Tat-mediated HIV elongation arrest and recovery	10/1177	27/4013	0.246431	0.775327	0.6795	5431/6923/5430/51497/2963/5436/6917/2962/5432/11198
higher in male	DE transcripts	R-HSA-432722	Golgi Associated Vesicle Biogenesis	10/1177	27/4013	0.246431	0.775327	0.6795	408/164/8775/6844/1362/1211/1213/5286/81567/2580
higher in male	DE transcripts	R-HSA-1227986	Signaling by ERBB2	9/1177	24/4013	0.250287	0.775327	0.6795	7316/3320/387/2066/5335/9101/2534/5295/8065
higher in male	DE transcripts	R-HSA-5663213	RHO GTPases Activate WASPs and WAVEs	9/1177	24/4013	0.250287	0.775327	0.6795	10097/998/10458/10810/60/10787/5594/25/695
higher in male	DE transcripts	R-HSA-77289	Mitochondrial Fatty Acid Beta-Oxidation	9/1177	24/4013	0.250287	0.775327	0.6795	23597/37/80221/166785/5095/3033/1632/51102/414149
higher in male	DE transcripts	R-HSA-5619115	Disorders of transmembrane transporters	26/1177	78/4013	0.252105	0.775327	0.6795	7316/21/55343/79139/26503/23443/10060/27248/5700/10613/6523/6513/5718/7415/5711/283652/10479/368/60482/6530/6519/4891/10568/6400/5701/5695
higher in male	DE transcripts	R-HSA-156590	Glutathione conjugation	8/1177	21/4013	0.253794	0.775327	0.6795	27306/2678/4259/2947/55748/2098/373156/2730
higher in male	DE transcripts	R-HSA-168928	DDX58/IFIH1-mediated induction of interferon-alpha/beta	8/1177	21/4013	0.253794	0.775327	0.6795	7316/2033/7322/3146/7323/55593/1387/170506
higher in male	DE transcripts	R-HSA-3906995	Diseases associated with O-glycosylation of proteins	8/1177	21/4013	0.253794	0.775327	0.6795	170692/10417/23145/10418/80070/4853/11173/9037
higher in male	DE transcripts	R-HSA-5663084	Diseases of carbohydrate metabolism	8/1177	21/4013	0.253794	0.775327	0.6795	7316/3795/2542/3938/2990/2997/411/2992
higher in male	DE transcripts	R-HSA-5674135	MAP2K and MAPK activation	8/1177	21/4013	0.253794	0.775327	0.6795	408/22866/3690/409/8826/60/4140/5594
higher in male	DE transcripts	R-HSA-6802946	Signaling by moderate kinase activity BRAF mutants	8/1177	21/4013	0.253794	0.775327	0.6795	408/22866/3690/409/8826/60/4140/5594
higher in male	DE transcripts	R-HSA-6802955	Paradoxical activation of RAF signaling by kinase inactive BRAF	8/1177	21/4013	0.253794	0.775327	0.6795	408/22866/3690/409/8826/60/4140/5594
higher in male	DE transcripts	R-HSA-1660662	Glycosphingolipid metabolism	7/1177	18/4013	0.256704	0.775327	0.6795	7368/55512/6609/57488/411/285362/3074
higher in male	DE transcripts	R-HSA-264876	Insulin processing	7/1177	18/4013	0.256704	0.775327	0.6795	10640/5126/6844/1363/4644/60412/5122
higher in male	DE transcripts	R-HSA-445717	Aquaporin-mediated transport	7/1177	18/4013	0.256704	0.775327	0.6795	114/8766/109/2782/111/5576/5573
higher in male	DE transcripts	R-HSA-352230	Amino acid transport across the plasma membrane	6/1177	15/4013	0.25858	0.775327	0.6795	206358/8140/6541/120103/117247/6519
higher in male	DE transcripts	R-HSA-1222556	ROS, RNS production in phagocytes	5/1177	12/4013	0.258592	0.775327	0.6795	535/523/4842/533/51382
higher in male	DE transcripts	R-HSA-1236382	Constitutive Signaling by Ligand-Responsive EGFR Cancer Variants	5/1177	12/4013	0.258592	0.775327	0.6795	7316/3320/5335/867/5295
higher in male	DE transcripts	R-HSA-1566948	Elastic fibre formation	5/1177	12/4013	0.258592	0.775327	0.6795	3690/2192/2201/5045/2200
higher in male	DE transcripts	R-HSA-1643713	Signaling by EGFR in Cancer	5/1177	12/4013	0.258592	0.775327	0.6795	7316/3320/5335/867/5295
higher in male	DE transcripts	R-HSA-389960	Formation of tubulin folding intermediates by CCT/TriC	5/1177	12/4013	0.258592	0.775327	0.6795	7278/7846/10383/84790/10574
higher in male	DE transcripts	R-HSA-390918	Peroxisomal lipid metabolism	5/1177	12/4013	0.258592	0.775327	0.6795	91452/8310/51/1384/5264
higher in male	DE transcripts	R-HSA-5637815	Signaling by Ligand-Responsive EGFR Variants in Cancer	5/1177	12/4013	0.258592	0.775327	0.6795	7316/3320/5335/867/5295
higher in male	DE transcripts	R-HSA-422475	Axon guidance	84/1177	269/4013	0.2601	0.775327	0.6795	10097/9978/998/7316/5664/3320/10451/6711/7224/775/8633/3915/6092/7278/1826/9423/57453/7846/284217/8851/387/1981/10383/287/6709/10398/3690/6923/80728/6195/6209/6334/7430/3912/7204/6585/9353/84790/5700/4628/4650/1739/5718/5335/5711/6146/8453/4478/1211/1213/60/8912/5909/6134/4897/2043/5062/1759/1457/23365/288/4684/51332/5576/161/5594/10487/9037/80031/5588/5979/2260/6191/25/5701/1280/2534/102/5695/52…
higher in male	DE transcripts	R-HSA-167161	HIV Transcription Initiation	14/1177	40/4013	0.26396	0.775327	0.6795	5431/902/2071/1022/2961/2959/6877/5430/2963/5436/6873/2962/5432/6881
higher in male	DE transcripts	R-HSA-167162	RNA Polymerase II HIV Promoter Escape	14/1177	40/4013	0.26396	0.775327	0.6795	5431/902/2071/1022/2961/2959/6877/5430/2963/5436/6873/2962/5432/6881
higher in male	DE transcripts	R-HSA-193704	p75 NTR receptor-mediated signalling	14/1177	40/4013	0.26396	0.775327	0.6795	7316/5664/10451/6868/387/26230/7204/23263/50649/23365/8878/57449/9639/9828
higher in male	DE transcripts	R-HSA-73776	RNA Polymerase II Promoter Escape	14/1177	40/4013	0.26396	0.775327	0.6795	5431/902/2071/1022/2961/2959/6877/5430/2963/5436/6873/2962/5432/6881
higher in male	DE transcripts	R-HSA-73779	RNA Polymerase II Transcription Pre-Initiation And Promoter Opening	14/1177	40/4013	0.26396	0.775327	0.6795	5431/902/2071/1022/2961/2959/6877/5430/2963/5436/6873/2962/5432/6881
higher in male	DE transcripts	R-HSA-75953	RNA Polymerase II Transcription Initiation	14/1177	40/4013	0.26396	0.775327	0.6795	5431/902/2071/1022/2961/2959/6877/5430/2963/5436/6873/2962/5432/6881
higher in male	DE transcripts	R-HSA-76042	RNA Polymerase II Transcription Initiation And Promoter Clearance	14/1177	40/4013	0.26396	0.775327	0.6795	5431/902/2071/1022/2961/2959/6877/5430/2963/5436/6873/2962/5432/6881
higher in male	DE transcripts	R-HSA-913531	Interferon Signaling	19/1177	56/4013	0.265858	0.778335	0.682136	7316/3838/91543/53371/1981/8672/6059/9631/818/5335/23165/55746/4734/4684/8086/5495/23279/4928/1977
higher in male	DE transcripts	R-HSA-6811442	Intra-Golgi and retrograde Golgi-to-ER traffic	39/1177	121/4013	0.268104	0.780001	0.683596	1062/83452/3831/7278/22818/7846/6811/8775/2590/4124/5870/10383/9276/9554/5861/113220/9493/11316/8398/547/9371/4905/54732/2589/84790/250/10972/26958/381/10959/8729/1314/56894/29127/1639/1781/60560/1523/57589
higher in male	DE transcripts	R-HSA-167169	HIV Transcription Elongation	13/1177	37/4013	0.269933	0.780001	0.683596	5431/902/2071/1022/6923/5430/51497/2963/5436/6917/2962/5432/11198
higher in male	DE transcripts	R-HSA-167200	Formation of HIV-1 elongation complex containing HIV-1 Tat	13/1177	37/4013	0.269933	0.780001	0.683596	5431/902/2071/1022/6923/5430/51497/2963/5436/6917/2962/5432/11198
higher in male	DE transcripts	R-HSA-167246	Tat-mediated elongation of the HIV-1 transcript	13/1177	37/4013	0.269933	0.780001	0.683596	5431/902/2071/1022/6923/5430/51497/2963/5436/6917/2962/5432/11198
higher in male	DE transcripts	R-HSA-8953897	Cellular responses to external stimuli	75/1177	240/4013	0.27214	0.783834	0.686956	8970/8363/9978/7316/3320/79400/9973/2878/7278/2033/8341/7846/257202/50507/8348/333932/53371/6647/153129/10383/4001/3018/8349/3021/9631/25828/7322/3014/51343/7249/6923/6195/259217/545/818/50488/55626/84790/5700/7323/2146/7290/5718/8678/2882/51182/7415/2475/10013/10294/23165/5711/55746/8453/1387/27000/64682/64223/1915/26523/8086/3309/5594/51422/29945/23523/7248/56270/23279/1639/1781/10533/5701/5695…
higher in male	DE transcripts	R-HSA-2559583	Cellular Senescence	21/1177	63/4013	0.282182	0.80753	0.707723	8970/8363/7316/8341/8348/333932/4001/3018/8349/3021/3014/51343/6195/50488/2146/7290/64682/26523/5594/29945/23523
higher in male	DE transcripts	R-HSA-3781865	Diseases of glycosylation	21/1177	63/4013	0.282182	0.80753	0.707723	5236/3339/56052/170692/2683/8813/79796/1464/91869/10417/4247/23145/10418/80070/4853/5373/11173/9037/3074/2131/29929
higher in male	DE transcripts	R-HSA-167172	Transcription of the HIV genome	20/1177	60/4013	0.288932	0.817096	0.716106	5431/902/2071/1022/2961/8732/2959/6923/6877/5430/51497/8731/2963/5436/6873/6917/2962/5432/11198/6881
higher in male	DE transcripts	R-HSA-1483249	Inositol phosphate metabolism	10/1177	28/4013	0.289197	0.817096	0.716106	51196/805/113026/808/23262/9562/5335/117283/5332/5331
higher in male	DE transcripts	R-HSA-2426168	Activation of gene expression by SREBF (SREBP)	10/1177	28/4013	0.289197	0.817096	0.716106	10498/31/80205/10654/1387/6256/5469/6319/4801/79718
higher in male	DE transcripts	R-HSA-917937	Iron uptake and transport	10/1177	28/4013	0.289197	0.817096	0.716106	7316/55832/48/535/523/6500/533/51382/4891/79901
higher in male	DE transcripts	R-HSA-195721	Signaling by WNT	45/1177	142/4013	0.293357	0.826227	0.724109	8970/8363/9978/7316/2775/8945/2033/8341/27161/805/8348/333932/387/5579/3018/8349/3021/3709/3014/3708/808/409/2782/8607/5592/6500/5700/8312/5718/5711/9101/1387/1211/79577/1213/1457/1499/26523/161/55737/4919/5701/5331/5695/64321
higher in male	DE transcripts	R-HSA-5655253	Signaling by FGFR2 in disease	8/1177	22/4013	0.303227	0.851331	0.74611	5431/5430/2963/5436/5335/2962/5432/5295
higher in male	DE transcripts	R-HSA-211859	Biological oxidations	29/1177	90/4013	0.307164	0.855289	0.749579	27306/113612/2678/8824/285440/7364/6783/112812/27233/1573/1800/9971/4259/1577/2947/55748/6819/84532/6256/1066/2098/217/1576/874/373156/6916/1591/2730/7366
higher in male	DE transcripts	R-HSA-168325	Viral Messenger RNA Synthesis	13/1177	38/4013	0.30752	0.855289	0.749579	5431/53371/9631/5430/2963/5436/23165/55746/2962/5432/8086/23279/4928
higher in male	DE transcripts	R-HSA-5654738	Signaling by FGFR2	13/1177	38/4013	0.30752	0.855289	0.749579	7316/5431/5430/54845/2963/5436/8569/5335/2962/5432/5594/867/5295
higher in male	DE transcripts	R-HSA-5654741	Signaling by FGFR3	7/1177	19/4013	0.310571	0.85605	0.750246	7316/2261/8569/5335/5594/867/5295
higher in male	DE transcripts	R-HSA-6803529	FGFR2 alternative splicing	7/1177	19/4013	0.310571	0.85605	0.750246	5431/5430/54845/2963/5436/2962/5432
higher in male	DE transcripts	R-HSA-425366	Transport of bile salts and organic acids, metal ions and amine compounds	12/1177	35/4013	0.315747	0.85605	0.750246	6540/6529/6583/284111/60482/6530/4891/57153/29985/114134/6571/23446
higher in male	DE transcripts	R-HSA-1839126	FGFR2 mutant receptor activation	6/1177	16/4013	0.318055	0.85605	0.750246	5431/5430/2963/5436/2962/5432
higher in male	DE transcripts	R-HSA-186797	Signaling by PDGF	6/1177	16/4013	0.318055	0.85605	0.750246	2889/5335/5045/6777/1280/5295
higher in male	DE transcripts	R-HSA-389356	CD28 co-stimulation	6/1177	16/4013	0.318055	0.85605	0.750246	998/2475/5062/64223/2534/5295
higher in male	DE transcripts	R-HSA-425397	Transport of vitamins, nucleosides, and related molecules	6/1177	16/4013	0.318055	0.85605	0.750246	55343/347/23443/28231/28232/376497
higher in male	DE transcripts	R-HSA-8851708	Signaling by FGFR2 IIIa TM	6/1177	16/4013	0.318055	0.85605	0.750246	5431/5430/2963/5436/2962/5432
higher in male	DE transcripts	R-HSA-112382	Formation of RNA Pol II elongation complex	16/1177	48/4013	0.319176	0.85605	0.750246	5431/9646/902/85403/2071/1022/6923/5430/51497/2963/5436/6917/2962/79577/5432/11198
higher in male	DE transcripts	R-HSA-75955	RNA Polymerase II Transcription Elongation	16/1177	48/4013	0.319176	0.85605	0.750246	5431/9646/902/85403/2071/1022/6923/5430/51497/2963/5436/6917/2962/79577/5432/11198
higher in male	DE transcripts	R-HSA-6794362	Protein-protein interactions at synapses	11/1177	32/4013	0.324469	0.85605	0.750246	54413/57669/1739/6812/2915/10211/9066/320/6857/2890/57502
higher in male	DE transcripts	R-HSA-382556	ABC-family proteins mediated transport	23/1177	71/4013	0.324727	0.85605	0.750246	9619/7316/21/5243/79139/1965/10060/10257/225/1968/27248/5700/10613/5718/7415/10350/5711/64137/368/23461/6400/5701/5695
higher in male	DE transcripts	R-HSA-114604	GPVI-mediated activation cascade	5/1177	13/4013	0.325504	0.85605	0.750246	998/10451/387/2534/5295
higher in male	DE transcripts	R-HSA-5689896	Ovarian tumor domain proteases	5/1177	13/4013	0.325504	0.85605	0.750246	7316/387/55593/56957/7415
higher in male	DE transcripts	R-HSA-912631	Regulation of signaling by CBL	5/1177	13/4013	0.325504	0.85605	0.750246	7316/2889/867/2534/5295
higher in male	DE transcripts	R-HSA-1852241	Organelle biogenesis and maintenance	46/1177	147/4013	0.326499	0.85605	0.750246	57560/3320/50807/7278/9793/10640/506/7846/539/805/83657/55212/8766/57576/10383/10498/5442/55081/57539/808/9371/84790/55764/2746/6102/146057/80205/10013/60412/4899/1387/6256/22981/5469/8729/2551/25813/51422/8100/3054/1639/1781/8834/79718/3418/1258
higher in male	DE transcripts	R-HSA-1980143	Signaling by NOTCH1	15/1177	45/4013	0.327726	0.85605	0.750246	408/9978/7316/5664/2033/6868/55294/409/6500/10013/1387/9759/54567/102/79718
higher in male	DE transcripts	R-HSA-202131	Metabolism of nitric oxide	4/1177	10/4013	0.332476	0.85605	0.750246	3320/805/115677/808
higher in male	DE transcripts	R-HSA-203765	eNOS activation and regulation	4/1177	10/4013	0.332476	0.85605	0.750246	3320/805/115677/808
higher in male	DE transcripts	R-HSA-2129379	Molecules associated with elastic fibres	4/1177	10/4013	0.332476	0.85605	0.750246	3690/2192/2201/2200
higher in male	DE transcripts	R-HSA-389357	CD28 dependent PI3K/Akt signaling	4/1177	10/4013	0.332476	0.85605	0.750246	2475/64223/2534/5295
higher in male	DE transcripts	R-HSA-421270	Cell-cell junction organization	4/1177	10/4013	0.332476	0.85605	0.750246	64398/60/1499/56288
higher in male	DE transcripts	R-HSA-442660	Na+/Cl- dependent neurotransmitter transporters	4/1177	10/4013	0.332476	0.85605	0.750246	6540/6529/6530/6571
higher in male	DE transcripts	R-HSA-442982	Ras activation upon Ca2+ influx through NMDA receptor	4/1177	10/4013	0.332476	0.85605	0.750246	805/808/88/818
higher in male	DE transcripts	R-HSA-5684264	MAP3K8 (TPL2)-dependent MAPK1/3 activation	4/1177	10/4013	0.332476	0.85605	0.750246	7316/8945/6500/23291
higher in male	DE transcripts	R-HSA-167287	HIV elongation arrest and recovery	10/1177	29/4013	0.333764	0.85605	0.750246	5431/6923/5430/51497/2963/5436/6917/2962/5432/11198
higher in male	DE transcripts	R-HSA-167290	Pausing and recovery of HIV elongation	10/1177	29/4013	0.333764	0.85605	0.750246	5431/6923/5430/51497/2963/5436/6917/2962/5432/11198
higher in male	DE transcripts	R-HSA-167152	Formation of HIV elongation complex in the absence of HIV Tat	13/1177	39/4013	0.346368	0.873279	0.765346	5431/902/2071/1022/6923/5430/51497/2963/5436/6917/2962/5432/11198
higher in male	DE transcripts	R-HSA-2644602	Signaling by NOTCH1 PEST Domain Mutants in Cancer	13/1177	39/4013	0.346368	0.873279	0.765346	9978/7316/5664/2033/6868/55294/6500/10013/1387/9759/54567/102/79718
higher in male	DE transcripts	R-HSA-2644603	Signaling by NOTCH1 in Cancer	13/1177	39/4013	0.346368	0.873279	0.765346	9978/7316/5664/2033/6868/55294/6500/10013/1387/9759/54567/102/79718
higher in male	DE transcripts	R-HSA-2644606	Constitutive Signaling by NOTCH1 PEST Domain Mutants	13/1177	39/4013	0.346368	0.873279	0.765346	9978/7316/5664/2033/6868/55294/6500/10013/1387/9759/54567/102/79718
higher in male	DE transcripts	R-HSA-2894858	Signaling by NOTCH1 HD+PEST Domain Mutants in Cancer	13/1177	39/4013	0.346368	0.873279	0.765346	9978/7316/5664/2033/6868/55294/6500/10013/1387/9759/54567/102/79718
higher in male	DE transcripts	R-HSA-2894862	Constitutive Signaling by NOTCH1 HD+PEST Domain Mutants	13/1177	39/4013	0.346368	0.873279	0.765346	9978/7316/5664/2033/6868/55294/6500/10013/1387/9759/54567/102/79718
higher in male	DE transcripts	R-HSA-3371497	HSP90 chaperone cycle for steroid hormone receptors (SHR)	8/1177	23/4013	0.354492	0.888727	0.778884	3320/7278/7846/10383/84790/10294/1639/1781
higher in male	DE transcripts	R-HSA-8957275	Post-translational protein phosphorylation	8/1177	23/4013	0.354492	0.888727	0.778884	5624/3915/334/3912/7184/2200/2519/102
higher in male	DE transcripts	R-HSA-428157	Sphingolipid metabolism	12/1177	36/4013	0.356608	0.89152	0.781332	8613/7368/55512/6609/221/142891/57488/5587/9517/411/285362/3074
higher in male	DE transcripts	R-HSA-5663202	Diseases of signal transduction	59/1177	192/4013	0.357927	0.892311	0.782026	408/9978/7316/5664/3320/4000/5431/22866/2033/6868/3690/7249/55294/409/5430/2261/6500/54845/2066/27248/5700/2963/5436/8312/5718/8826/5335/10827/7415/2475/10013/5711/1387/2962/60/23164/5432/4140/200734/9759/153090/54567/1499/64223/9444/5594/867/6400/2260/6777/10533/5701/2534/399687/1523/102/79718/5695/5295
higher in male	DE transcripts	R-HSA-1169408	ISG15 antiviral mechanism	15/1177	46/4013	0.364068	0.893873	0.783394	7316/3838/53371/1981/8672/9631/5335/23165/55746/4734/8086/5495/23279/4928/1977
higher in male	DE transcripts	R-HSA-1169410	Antiviral mechanism by IFN-stimulated genes	15/1177	46/4013	0.364068	0.893873	0.783394	7316/3838/53371/1981/8672/9631/5335/23165/55746/4734/8086/5495/23279/4928/1977
higher in male	DE transcripts	R-HSA-163841	Gamma carboxylation, hypusine formation and arylsulfatase activation	7/1177	20/4013	0.366236	0.893873	0.783394	5624/51611/79672/5045/411/285362/89978
higher in male	DE transcripts	R-HSA-383280	Nuclear Receptor transcription pathway	7/1177	20/4013	0.366236	0.893873	0.783394	6095/9971/5468/2494/6256/5469/7182
higher in male	DE transcripts	R-HSA-70614	Amino acid synthesis and interconversion (transamination)	7/1177	20/4013	0.366236	0.893873	0.783394	63826/2746/84706/2805/10003/2744/2346
higher in male	DE transcripts	R-HSA-8939243	RUNX1 interacts with co-factors whose precise effect on RUNX1 targets is not known	7/1177	20/4013	0.366236	0.893873	0.783394	2033/6601/865/57492/28996/1457/55193
higher in male	DE transcripts	R-HSA-196854	Metabolism of vitamins and cofactors	34/1177	109/4013	0.367413	0.893873	0.783394	3320/3339/2643/57107/5167/1504/805/27235/1719/4907/9963/5743/808/64087/8029/160728/5646/31/29967/3417/4036/27249/6513/5091/166785/5095/57016/65220/6472/8876/6515/4337/53630/23590
higher in male	DE transcripts	R-HSA-199992	trans-Golgi Network Vesicle Budding	11/1177	33/4013	0.367593	0.893873	0.783394	408/164/8775/6844/1362/1211/1213/8729/5286/81567/2580
higher in male	DE transcripts	R-HSA-421837	Clathrin derived vesicle budding	11/1177	33/4013	0.367593	0.893873	0.783394	408/164/8775/6844/1362/1211/1213/8729/5286/81567/2580
higher in male	DE transcripts	R-HSA-3781860	Diseases associated with N-glycosylation of proteins	6/1177	17/4013	0.379219	0.912746	0.799934	56052/2683/79796/91869/4247/29929
higher in male	DE transcripts	R-HSA-77595	Processing of Intronless Pre-mRNAs	6/1177	17/4013	0.379219	0.912746	0.799934	29894/51585/53981/8189/10898/1479
higher in male	DE transcripts	R-HSA-113418	Formation of the Early Elongation Complex	10/1177	30/4013	0.379456	0.912746	0.799934	5431/902/2071/1022/5430/51497/2963/5436/2962/5432
higher in male	DE transcripts	R-HSA-167158	Formation of the HIV-1 Early Elongation Complex	10/1177	30/4013	0.379456	0.912746	0.799934	5431/902/2071/1022/5430/51497/2963/5436/2962/5432
higher in male	DE transcripts	R-HSA-1280215	Cytokine Signaling in Immune system	63/1177	207/4013	0.386269	0.926629	0.812102	9978/998/7316/3320/25930/3838/1265/8945/6624/91543/6868/6095/333932/53371/6647/1981/8672/4001/2889/6059/9631/6844/5743/3146/6195/6500/9987/818/5700/7184/8835/23291/5718/5335/23165/5711/55746/4734/6616/4478/9040/5062/821/4684/58480/8878/4312/8086/5594/5783/5495/867/6777/2625/23279/5701/2534/5695/4928/5295/84867/5898/1977
higher in male	DE transcripts	R-HSA-2122947	NOTCH1 Intracellular Domain Regulates Transcription	9/1177	27/4013	0.392376	0.927285	0.812677	9978/7316/2033/55294/6500/10013/1387/9759/79718
higher in male	DE transcripts	R-HSA-166208	mTORC1-mediated signalling	5/1177	14/4013	0.393836	0.927285	0.812677	153129/1981/2475/64223/1977
higher in male	DE transcripts	R-HSA-1912408	Pre-NOTCH Transcription and Translation	5/1177	14/4013	0.393836	0.927285	0.812677	2033/27161/1387/4853/26523
higher in male	DE transcripts	R-HSA-5654726	Negative regulation of FGFR1 signaling	5/1177	14/4013	0.393836	0.927285	0.812677	7316/8569/5594/867/2260
higher in male	DE transcripts	R-HSA-5654732	Negative regulation of FGFR3 signaling	5/1177	14/4013	0.393836	0.927285	0.812677	7316/2261/8569/5594/867
higher in male	DE transcripts	R-HSA-73980	RNA Polymerase III Transcription Termination	5/1177	14/4013	0.393836	0.927285	0.812677	10621/55703/51728/11128/4774
higher in male	DE transcripts	R-HSA-8863795	Downregulation of ERBB2 signaling	5/1177	14/4013	0.393836	0.927285	0.812677	7316/3320/2066/9101/8065
higher in male	DE transcripts	R-HSA-159231	Transport of Mature mRNA Derived from an Intronless Transcript	12/1177	37/4013	0.398212	0.932655	0.817383	53371/9631/29894/23165/55746/8086/53981/8189/10898/23279/4928/1977
higher in male	DE transcripts	R-HSA-159234	Transport of Mature mRNAs Derived from Intronless Transcripts	12/1177	37/4013	0.398212	0.932655	0.817383	53371/9631/29894/23165/55746/8086/53981/8189/10898/23279/4928/1977
higher in male	DE transcripts	R-HSA-162599	Late Phase of HIV Life Cycle	33/1177	107/4013	0.399921	0.934199	0.818737	7316/5431/902/53371/2071/1022/2961/9631/8732/2959/6923/6877/5430/51497/8731/2963/5436/6873/23165/6917/55746/2962/5432/11198/5045/6881/8086/5901/51510/7251/23279/4928/9525
higher in male	DE transcripts	R-HSA-3858494	Beta-catenin independent WNT signaling	24/1177	77/4013	0.402365	0.935511	0.819886	7316/2775/27161/805/387/5579/3709/3708/808/409/2782/5592/5700/5718/5711/1211/1213/1499/26523/161/4919/5701/5331/5695
higher in male	DE transcripts	R-HSA-674695	RNA Polymerase II Pre-transcription Events	21/1177	67/4013	0.402585	0.935511	0.819886	5431/9646/902/85403/2071/1022/2961/2959/6923/6877/5430/51497/2963/5436/6873/6917/2962/79577/5432/11198/6881
[truncated: 1,263 more rows]

## Sheet: B) DE gene
# Enrichment analysis of differentially expressed genes.
# Direction = The direction of the expression change (higher in females or higher in males).
# Group = The enrichment analysis is carried out separately for the genes that have higher expression in male or female (DE transcripts) as well as for genes that are only detected in one gender (gender specific).
# GeneRatio = The number of differentially expressed genes in each Reactome category relative to the total number of differentially expressed genes.
# BgRatio = The number of genes annotated in each Reactome category relative to the total number of Reactome annotated genes (genes in universe).
Direction	Group	ID	Description	GeneRatio	BgRatio	p value	Adjusted p value	Q value	NCBI gene IDs
higher in female	DE genes	R-HSA-3000171	Non-integrin membrane-ECM interactions	14/746	18/4014	7.6834e-08	6.66151e-05	6.1629e-05	3339/780/284217/1301/375790/3690/3911/8573/9378/3912/1756/3915/1280/1288
higher in female	DE genes	R-HSA-3000178	ECM proteoglycans	14/746	19/4014	2.42245e-07	7.52146e-05	6.95848e-05	3339/284217/375790/5802/3690/3911/8516/3912/4593/4038/3915/4684/1280/1288
higher in female	DE genes	R-HSA-1474244	Extracellular matrix organization	36/746	85/4014	2.60258e-07	7.52146e-05	6.95848e-05	7837/825/2192/170692/3339/3676/780/3818/284217/1301/375790/5802/23385/3690/3911/8573/9378/8516/5351/8038/3912/81578/4593/4038/2201/22795/2200/9509/4312/102/2/1756/3915/4684/1280/1288
higher in female	DE genes	R-HSA-373760	L1CAM interactions	22/746	44/4014	2.07922e-06	0.000450672	0.000416939	286/287/6709/6335/5594/161/6711/284217/3690/1739/288/3912/4897/1759/8506/285643/51332/9252/3915/4684/2260/6334
higher in female	DE genes	R-HSA-375165	NCAM signaling for neurite out-growth	12/746	17/4014	3.87378e-06	0.000671713	0.000621435	775/6709/5594/6711/375790/5786/8912/51332/9252/4684/2260/1280
higher in female	DE genes	R-HSA-3906995	Diseases associated with O-glycosylation of proteins	13/746	21/4014	1.33271e-05	0.00192577	0.00178163	170692/29954/79875/23145/9037/4851/10585/339366/9509/10418/11173/4853/80070
higher in female	DE genes	R-HSA-445095	Interaction between L1 and Ankyrins	9/746	12/4014	3.25309e-05	0.00402919	0.0037276	286/287/6709/6335/6711/288/4897/51332/6334
higher in female	DE genes	R-HSA-194840	Rho GTPase cycle	21/746	48/4014	4.75549e-05	0.00515377	0.00476801	23263/90627/50649/6655/26230/201176/394/7204/4650/57522/80728/23365/84144/57449/9743/8874/2/9639/9828/57584/23526
higher in female	DE genes	R-HSA-5083635	Defective B3GALTL causes Peters-plus syndrome (PpS)	9/746	13/4014	8.83123e-05	0.00775764	0.00717698	170692/79875/23145/9037/339366/9509/10418/11173/80070
higher in female	DE genes	R-HSA-3214841	PKMTs methylate histone lysines	14/746	27/4014	9.44232e-05	0.00775764	0.00717698	10919/2146/58508/84444/9869/2122/7468/333932/55904/55729/55870/29072/4297/4791
higher in female	DE genes	R-HSA-3108214	SUMOylation of DNA damage response and repair proteins	21/746	50/4014	9.84245e-05	0.00775764	0.00717698	10735/23225/10274/7508/8924/23165/641/9631/8021/9126/23511/9656/9688/8243/22955/23137/5903/79677/1911/4928/23279
higher in female	DE genes	R-HSA-397014	Muscle contraction	22/746	55/4014	0.000160761	0.0110076	0.0101837	4638/3708/477/6547/775/7273/6335/4882/10699/4881/93589/478/28996/88/492/444/4624/6546/1756/10580/6262/6334
higher in female	DE genes	R-HSA-983712	Ion channel transport	25/746	66/4014	0.00016505	0.0110076	0.0101837	477/22802/259232/54822/535/344905/538/57578/1179/7316/23200/56302/7224/50636/478/55283/144453/285175/492/10396/444/9635/57198/57194/6262
higher in female	DE genes	R-HSA-5173214	O-glycosylation of TSR domain-containing proteins	9/746	14/4014	0.000206629	0.0120124	0.0111133	170692/79875/23145/9037/339366/9509/10418/11173/80070
higher in female	DE genes	R-HSA-112316	Neuronal System	42/746	134/4014	0.000207827	0.0120124	0.0111133	114/6540/109/5594/5923/22829/2904/6531/161/57502/3746/673/43/115/4905/5802/9568/3778/2319/8573/22999/57669/9378/1739/774/8499/4646/3745/2898/2891/88/111/320/6539/85358/80852/341359/10497/3782/60482/1135/7915
higher in female	DE genes	R-HSA-9006934	Signaling by Receptor Tyrosine Kinases	53/746	183/4014	0.000311557	0.0161249	0.014918	2321/3708/5664/2324/535/5594/5289/4915/3643/2904/1795/161/284217/85440/64223/3480/673/1301/5802/9101/7316/23385/3690/3911/5125/2475/9844/8038/57498/3912/2066/54845/6464/30849/5335/55914/1759/5430/10787/6777/102/3667/8874/9611/1499/9252/5800/3915/9475/2260/253260/1793/1280
higher in female	DE genes	R-HSA-1368082	RORA activates gene expression	8/746	12/4014	0.00033502	0.0161249	0.014918	79718/80205/5469/6095/1387/6720/2033/10498
higher in female	DE genes	R-HSA-216083	Integrin cell surface interactions	8/746	12/4014	0.00033502	0.0161249	0.014918	3339/3676/375790/3690/8516/2200/1280/1288
higher in female	DE genes	R-HSA-422475	Axon guidance	72/746	268/4014	0.000353372	0.0161249	0.014918	8453/286/6092/287/5695/5664/775/6709/4651/6335/5594/2904/5649/161/1600/6711/284217/5293/8633/25/6655/3983/375790/9037/23053/9353/5700/57453/7316/64283/23385/3690/4628/7204/5362/1739/4650/23332/7224/57522/288/3912/6464/6585/5335/5786/80728/23365/4897/8912/5909/1759/4756/1826/5707/8506/85358/102/8874/285643/51332/9252/80031/3915/9475/4684/5979/2260/1793/1280/6334/5708
higher in female	DE genes	R-HSA-3108232	SUMO E3 ligases SUMOylate target proteins	30/746	89/4014	0.000426413	0.018485	0.0171014	10735/23225/10274/7508/8924/23165/2494/641/6095/1786/1387/9631/8021/9126/5468/23511/9656/9688/8243/22955/28996/23137/5903/79677/2033/9759/1911/4928/4791/23279
higher in female	DE genes	R-HSA-68884	Mitotic Telophase/Cytokinesis	8/746	13/4014	0.000729753	0.0283469	0.0262251	10735/10274/10112/9126/23047/25836/8243/5347
higher in female	DE genes	R-HSA-373752	Netrin-1 signaling	12/746	25/4014	0.000749749	0.0283469	0.0262251	4651/8633/3983/9353/57453/7204/7224/6585/5335/4756/1826/1793
higher in female	DE genes	R-HSA-1266738	Developmental Biology	97/746	391/4014	0.000773342	0.0283469	0.0262251	8453/286/6092/287/5695/5664/79718/2146/80205/775/6709/4651/6335/5594/2904/58508/5649/161/1600/6711/284217/5293/2494/8633/25/5469/6655/3983/375790/9037/23053/9353/5700/57453/7051/7316/9043/64283/23385/3690/4628/1387/7204/5362/1739/5468/4650/23332/6720/7224/57522/288/333932/3912/4851/6464/6585/5335/5786/80728/23365/4897/8912/5909/1759/9282/4756/53616/1826/5707/23254/5430/9439/2033/8506/85358/112950…
higher in female	DE genes	R-HSA-2990846	SUMOylation	30/746	92/4014	0.000801454	0.0283469	0.0262251	10735/23225/10274/7508/8924/23165/2494/641/6095/1786/1387/9631/8021/9126/5468/23511/9656/9688/8243/22955/28996/23137/5903/79677/2033/9759/1911/4928/4791/23279
higher in female	DE genes	R-HSA-193648	NRAGE signals death through JNK	10/746	19/4014	0.000843253	0.0283469	0.0262251	23263/50649/6655/26230/7204/23365/57449/8874/9639/9828
higher in female	DE genes	R-HSA-3247509	Chromatin modifying enzymes	40/746	134/4014	0.000882776	0.0283469	0.0262251	10919/51742/1108/79718/2146/51780/58508/84444/9767/5077/9869/2122/23522/7468/1387/57492/333932/55904/8473/23081/6597/55578/55193/8607/2033/55729/10765/55870/55250/29072/9611/54014/4297/3054/84159/22992/196528/4791/10498/6601
higher in female	DE genes	R-HSA-4839726	Chromatin organization	40/746	134/4014	0.000882776	0.0283469	0.0262251	10919/51742/1108/79718/2146/51780/58508/84444/9767/5077/9869/2122/23522/7468/1387/57492/333932/55904/8473/23081/6597/55578/55193/8607/2033/55729/10765/55870/55250/29072/9611/54014/4297/3054/84159/22992/196528/4791/10498/6601
higher in female	DE genes	R-HSA-194315	Signaling by Rho GTPases	47/746	165/4014	0.00100955	0.0312601	0.0289203	7514/4638/23263/1062/11113/23002/5594/5289/9793/90627/25/50649/6655/26230/201176/8826/394/4628/5586/7204/25909/4650/23332/57522/333932/2316/30849/23081/80728/23365/84144/5903/10787/57449/9743/8874/4928/2/9639/9828/5347/1499/9475/23279/57584/1730/23526
higher in female	DE genes	R-HSA-2672351	Stimuli-sensing channels	15/746	36/4014	0.00107625	0.032176	0.0297676	22802/259232/54822/57578/1179/7316/56302/7224/50636/55283/144453/285175/444/9635/6262
higher in female	DE genes	R-HSA-392154	Nitric oxide stimulates guanylate cyclase	7/746	11/4014	0.00122571	0.0354229	0.0327715	3708/3778/8654/10846/5139/5592/5152
higher in female	DE genes	R-HSA-112315	Transmission across Chemical Synapses	30/746	96/4014	0.00173135	0.0484221	0.0447977	114/6540/109/5594/5923/2904/6531/161/673/43/115/4905/9568/8573/22999/1739/774/8499/4646/2898/2891/88/111/320/6539/80852/10497/60482/1135/7915
higher in female	DE genes	R-HSA-5576891	Cardiac conduction	16/746	42/4014	0.00229107	0.0620736	0.0574275	3708/477/6547/775/6335/4882/10699/4881/93589/478/28996/492/444/6546/6262/6334
higher in female	DE genes	R-HSA-1500931	Cell-Cell communication	14/746	35/4014	0.00250035	0.0656911	0.0607741	2318/6709/64398/6711/4868/4301/8826/8573/2316/54549/88/56288/1499/10979
higher in female	DE genes	R-HSA-416482	G alpha (12/13) signalling events	11/746	25/4014	0.00297802	0.0725629	0.0671316	23263/50649/6655/26230/7204/23365/57449/8874/9639/9828/9475
higher in female	DE genes	R-HSA-204998	Cell death signalling via NRAGE, NRIF and NADE	13/746	32/4014	0.00301299	0.0725629	0.0671316	23263/5664/50649/6655/26230/7316/23385/7204/23365/57449/8874/9639/9828
higher in female	DE genes	R-HSA-6794362	Protein-protein interactions at synapses	13/746	32/4014	0.00301299	0.0725629	0.0671316	22829/2904/57502/5802/2319/8573/57669/9378/1739/8499/320/85358/341359
higher in female	DE genes	R-HSA-375170	CDO in myogenesis	6/746	10/4014	0.00429179	0.0962765	0.0890702	25/9043/4756/1496/1499/6938
higher in female	DE genes	R-HSA-525793	Myogenesis	6/746	10/4014	0.00429179	0.0962765	0.0890702	25/9043/4756/1496/1499/6938
higher in female	DE genes	R-HSA-3371556	Cellular response to heat stress	19/746	56/4014	0.00433078	0.0962765	0.0890702	23225/10013/5594/64223/23165/1387/9631/8021/2475/545/23511/9688/7415/5903/2033/4928/259217/23279/1915
higher in female	DE genes	R-HSA-1474228	Degradation of the extracellular matrix	16/746	45/4014	0.00511682	0.110907	0.102606	825/170692/3339/3818/1301/23385/3911/3912/2201/2200/4312/102/2/3915/1280/1288
higher in female	DE genes	R-HSA-8939243	RUNX1 interacts with co-factors whose precise effect on RUNX1 targets is not known	9/746	20/4014	0.00595505	0.125465	0.116074	57492/6597/22955/28996/55193/2033/1911/196528/6601
higher in female	DE genes	R-HSA-2122947	NOTCH1 Intracellular Domain Regulates Transcription	11/746	27/4014	0.00607787	0.125465	0.116074	79718/10013/7316/1387/8454/4851/3091/2033/9759/55294/9611
higher in female	DE genes	R-HSA-8875878	MET promotes cell motility	7/746	14/4014	0.00758488	0.152932	0.141485	284217/85440/1301/3911/3912/3915/1280
higher in female	DE genes	R-HSA-400253	Circadian Clock	13/746	36/4014	0.00968817	0.190901	0.176612	79718/80205/5469/6095/7316/1387/8454/6720/3091/2033/9611/10498/8864
higher in female	DE genes	R-HSA-112314	Neurotransmitter receptors and postsynaptic signal transmission	18/746	56/4014	0.0101187	0.194954	0.180362	114/109/5594/5923/2904/161/673/115/4905/9568/1739/4646/2898/2891/88/111/80852/1135
higher in female	DE genes	R-HSA-109582	Hemostasis	49/746	194/4014	0.0111421	0.210004	0.194286	140628/135228/3708/1062/6547/7273/5660/3676/10112/5594/8527/3818/1795/85440/150/7035/55582/25/747/23348/3778/11069/6647/3690/3832/333932/6464/285/2316/55605/5335/88/492/4312/9162/8654/6546/55604/10846/5139/2/5592/285643/9749/3700/1607/10257/1793/5152
higher in female	DE genes	R-HSA-442755	Activation of NMDA receptors and postsynaptic events	9/746	22/4014	0.012398	0.220341	0.203848	114/109/5594/5923/2904/673/1739/2891/88
higher in female	DE genes	R-HSA-936837	Ion transport by P-type ATPases	9/746	22/4014	0.012398	0.220341	0.203848	477/344905/538/23200/478/492/10396/57198/57194
higher in female	DE genes	R-HSA-166520	Signaling by NTRKs	15/746	45/4014	0.0127766	0.220341	0.203848	5594/4915/2904/1795/161/673/5802/5125/57498/6464/5335/1759/3667/9252/5800
higher in female	DE genes	R-HSA-3214842	HDMs demethylate histones	6/746	12/4014	0.0134695	0.220341	0.203848	51780/333932/23081/10765/84159/22992
higher in female	DE genes	R-HSA-373753	Nephrin family interactions	6/746	12/4014	0.0134695	0.220341	0.203848	6709/6711/4868/8826/8573/88
higher in female	DE genes	R-HSA-399719	Trafficking of AMPA receptors	6/746	12/4014	0.0134695	0.220341	0.203848	161/4905/1739/4646/2891/80852
higher in female	DE genes	R-HSA-399721	Glutamate binding, activation of AMPA receptors and synaptic plasticity	6/746	12/4014	0.0134695	0.220341	0.203848	161/4905/1739/4646/2891/80852
higher in female	DE genes	R-HSA-168271	Transport of Ribonucleoproteins into the Host Nucleus	10/746	26/4014	0.0138847	0.222927	0.206241	23225/23165/9631/8021/23511/9688/5903/4928/3837/23279
higher in female	DE genes	R-HSA-5578775	Ion homeostasis	8/746	19/4014	0.0149836	0.236197	0.218517	3708/477/6547/478/492/444/6546/6262
higher in female	DE genes	R-HSA-3781865	Diseases of glycosylation	19/746	63/4014	0.0171157	0.252562	0.233658	170692/3339/29954/79875/2262/23145/375790/9037/1464/440138/4851/10585/339366/9509/10418/11173/4853/80070/22856
higher in female	DE genes	R-HSA-74751	Insulin receptor signalling cascade	7/746	16/4014	0.0179454	0.252562	0.233658	5594/5289/3643/6464/30849/3667/2260
higher in female	DE genes	R-HSA-168274	Export of Viral Ribonucleoproteins from Nucleus	10/746	27/4014	0.018477	0.252562	0.233658	7514/23225/23165/9631/8021/23511/9688/5903/4928/23279
higher in female	DE genes	R-HSA-168333	NEP/NS2 Interacts with the Cellular Export Machinery	10/746	27/4014	0.018477	0.252562	0.233658	7514/23225/23165/9631/8021/23511/9688/5903/4928/23279
higher in female	DE genes	R-HSA-177243	Interactions of Rev with host cellular proteins	11/746	31/4014	0.0193075	0.252562	0.233658	7514/23225/23165/9631/8021/23511/9688/5903/4928/3837/23279
higher in female	DE genes	R-HSA-5173105	O-linked glycosylation	11/746	31/4014	0.0193075	0.252562	0.233658	170692/29954/79875/23145/9037/10585/339366/9509/10418/11173/80070
higher in female	DE genes	R-HSA-163685	Integration of energy metabolism	15/746	47/4014	0.0193461	0.252562	0.233658	3708/114/775/109/150/115/11069/8826/5207/3745/47/111/1131/6513/51422
higher in female	DE genes	R-HSA-1655829	Regulation of cholesterol biosynthesis by SREBP (SREBF)	12/746	35/4014	0.0197165	0.252562	0.233658	79718/80205/4520/8720/5469/1387/6720/10427/10484/3837/10498/22937
higher in female	DE genes	R-HSA-2644602	Signaling by NOTCH1 PEST Domain Mutants in Cancer	13/746	39/4014	0.0198088	0.252562	0.233658	5664/79718/10013/7316/23385/1387/8454/4851/2033/9759/102/55294/9611
higher in female	DE genes	R-HSA-2644603	Signaling by NOTCH1 in Cancer	13/746	39/4014	0.0198088	0.252562	0.233658	5664/79718/10013/7316/23385/1387/8454/4851/2033/9759/102/55294/9611
higher in female	DE genes	R-HSA-2644606	Constitutive Signaling by NOTCH1 PEST Domain Mutants	13/746	39/4014	0.0198088	0.252562	0.233658	5664/79718/10013/7316/23385/1387/8454/4851/2033/9759/102/55294/9611
higher in female	DE genes	R-HSA-2894858	Signaling by NOTCH1 HD+PEST Domain Mutants in Cancer	13/746	39/4014	0.0198088	0.252562	0.233658	5664/79718/10013/7316/23385/1387/8454/4851/2033/9759/102/55294/9611
higher in female	DE genes	R-HSA-2894862	Constitutive Signaling by NOTCH1 HD+PEST Domain Mutants	13/746	39/4014	0.0198088	0.252562	0.233658	5664/79718/10013/7316/23385/1387/8454/4851/2033/9759/102/55294/9611
higher in female	DE genes	R-HSA-438064	Post NMDA receptor activation events	8/746	20/4014	0.0210027	0.258298	0.238965	114/109/5594/5923/2904/673/1739/88
higher in female	DE genes	R-HSA-446728	Cell junction organization	8/746	20/4014	0.0210027	0.258298	0.238965	2318/64398/4301/2316/54549/56288/1499/10979
higher in female	DE genes	R-HSA-8935690	Digestion	6/746	13/4014	0.0211525	0.258298	0.238965	27159/1118/280/5407/8972/8513
higher in female	DE genes	R-HSA-6794361	Neurexins and neuroligins	9/746	24/4014	0.0229577	0.268691	0.24858	22829/2904/57502/8573/57669/9378/320/85358/341359
higher in female	DE genes	R-HSA-5673001	RAF/MAP kinase cascade	29/746	109/4014	0.0231905	0.268691	0.24858	9693/5695/6709/5594/5923/2904/25780/6711/673/5700/7316/8826/3690/1739/2066/6464/5786/88/153090/5707/3667/51332/8452/4684/5979/2260/22866/1850/5708
higher in female	DE genes	R-HSA-180746	Nuclear import of Rev protein	10/746	28/4014	0.0240939	0.268691	0.24858	23225/23165/9631/8021/23511/9688/5903/4928/3837/23279
higher in female	DE genes	R-HSA-2129379	Molecules associated with elastic fibres	5/746	10/4014	0.0241729	0.268691	0.24858	2192/3690/8516/2201/2200
higher in female	DE genes	R-HSA-421270	Cell-cell junction organization	5/746	10/4014	0.0241729	0.268691	0.24858	64398/4301/54549/56288/1499
higher in female	DE genes	R-HSA-9013695	NOTCH4 Intracellular Domain Regulates Transcription	5/746	10/4014	0.0241729	0.268691	0.24858	2324/1387/4851/2033/4853
higher in female	DE genes	R-HSA-9034015	Signaling by NTRK3 (TRKC)	5/746	10/4014	0.0241729	0.268691	0.24858	5802/6464/5335/3667/5800
higher in female	DE genes	R-HSA-193704	p75 NTR receptor-mediated signalling	13/746	40/4014	0.0245145	0.269039	0.248901	23263/5664/50649/6655/26230/7316/23385/7204/23365/57449/8874/9639/9828
higher in female	DE genes	R-HSA-382551	Transport of small molecules	72/746	315/4014	0.0273304	0.296194	0.274024	5695/3954/477/22802/55832/259232/54822/6547/114/48/6549/6558/284129/23461/21/19/6540/535/109/4864/8029/8720/6531/161/344905/538/115/57578/10058/1179/5700/57282/6550/7316/10057/5243/23200/56302/9498/115584/8454/5125/7224/7415/50636/478/55283/144453/6519/285175/492/10396/5707/444/111/6539/26503/6546/9635/2/6542/6560/57198/55343/6513/60482/10257/57194/6262/89845/5708/6565
higher in female	DE genes	R-HSA-1980143	Signaling by NOTCH1	14/746	45/4014	0.0291715	0.309966	0.286765	5664/79718/10013/7316/23385/1387/8454/4851/3091/2033/9759/102/55294/9611
higher in female	DE genes	R-HSA-5684996	MAPK1/MAPK3 signaling	29/746	111/4014	0.0293163	0.309966	0.286765	9693/5695/6709/5594/5923/2904/25780/6711/673/5700/7316/8826/3690/1739/2066/6464/5786/88/153090/5707/3667/51332/8452/4684/5979/2260/22866/1850/5708
higher in female	DE genes	R-HSA-170822	Regulation of Glucokinase by Glucokinase Regulatory Protein	9/746	25/4014	0.0301324	0.314757	0.291198	23225/23165/9631/8021/23511/9688/5903/4928/23279
higher in female	DE genes	R-HSA-5620916	VxPx cargo-targeting to cilium	6/746	14/4014	0.0313281	0.315831	0.292192	50807/23265/11336/8729/55763/55770
higher in female	DE genes	R-HSA-8853659	RET signaling	6/746	14/4014	0.0313281	0.315831	0.292192	5293/6464/5335/5909/85358/5979
higher in female	DE genes	R-HSA-8963743	Digestion and absorption	6/746	14/4014	0.0313281	0.315831	0.292192	27159/1118/280/5407/8972/8513
higher in female	DE genes	R-HSA-264876	Insulin processing	7/746	18/4014	0.0355344	0.350607	0.324364	4644/1363/23265/5122/11336/55763/55770
higher in female	DE genes	R-HSA-8941326	RUNX2 regulates bone development	5/746	11/4014	0.0376744	0.350607	0.324364	10013/5594/25/9759/2736
higher in female	DE genes	R-HSA-977444	GABA B receptor activation	5/746	11/4014	0.0376744	0.350607	0.324364	114/109/115/9568/111
higher in female	DE genes	R-HSA-991365	Activation of GABAB receptors	5/746	11/4014	0.0376744	0.350607	0.324364	114/109/115/9568/111
higher in female	DE genes	R-HSA-73887	Death Receptor Signalling	16/746	55/4014	0.0378482	0.350607	0.324364	23263/5664/50649/6655/26230/7316/23385/7204/10616/23365/57449/8874/9639/9828/8567/56957
higher in female	DE genes	R-HSA-4570464	SUMOylation of RNA binding proteins	11/746	34/4014	0.0383299	0.350607	0.324364	23225/23165/9631/8021/23511/9688/22955/5903/1911/4928/23279
higher in female	DE genes	R-HSA-180910	Vpr-mediated nuclear import of PICs	9/746	26/4014	0.0387342	0.350607	0.324364	23225/23165/9631/8021/23511/9688/5903/4928/23279
higher in female	DE genes	R-HSA-381426	Regulation of Insulin-like Growth Factor (IGF) transport and uptake by Insulin-like Growth Factor Binding Proteins (IGFBPs)	9/746	26/4014	0.0387342	0.350607	0.324364	3483/8720/7184/3912/4241/2200/4312/102/3915
higher in female	DE genes	R-HSA-165054	Rev-mediated nuclear export of HIV RNA	10/746	30/4014	0.0388215	0.350607	0.324364	7514/23225/23165/9631/8021/23511/9688/5903/4928/23279
higher in female	DE genes	R-HSA-422356	Regulation of insulin secretion	10/746	30/4014	0.0388215	0.350607	0.324364	3708/114/775/150/11069/8826/3745/111/1131/6513
higher in female	DE genes	R-HSA-2404192	Signaling by Type 1 Insulin-like Growth Factor 1 Receptor (IGF1R)	6/746	15/4014	0.0442287	0.387336	0.358344	5289/3480/6464/30849/3667/2260
higher in female	DE genes	R-HSA-2428924	IGF1R signaling cascade	6/746	15/4014	0.0442287	0.387336	0.358344	5289/3480/6464/30849/3667/2260
higher in female	DE genes	R-HSA-442742	CREB phosphorylation through the activation of Ras	6/746	15/4014	0.0442287	0.387336	0.358344	5594/5923/2904/673/1739/88
higher in female	DE genes	R-HSA-4551638	SUMOylation of chromatin organization proteins	12/746	39/4014	0.0452927	0.392687	0.363295	23225/23165/9631/8021/23511/9688/22955/5903/9759/1911/4928/23279
higher in female	DE genes	R-HSA-168276	NS1 Mediated Effects on Host Pathways	10/746	31/4014	0.048114	0.405989	0.3756	23225/23165/9631/8021/23511/9688/5903/4928/3837/23279
higher in female	DE genes	R-HSA-418346	Platelet homeostasis	10/746	31/4014	0.048114	0.405989	0.3756	3708/6547/3778/492/8654/6546/10846/5139/5592/5152
higher in female	DE genes	R-HSA-5683057	MAPK family signaling cascades	31/746	125/4014	0.0483106	0.405989	0.3756	7514/9693/5695/6709/5594/5923/2904/25780/6711/673/5700/7316/8826/3690/1739/2066/6464/5786/88/153090/5707/3667/51332/8452/26523/4684/5979/2260/22866/1850/5708
higher in female	DE genes	R-HSA-176033	Interactions of Vpr with host cellular proteins	9/746	27/4014	0.0488627	0.405989	0.3756	23225/23165/9631/8021/23511/9688/5903/4928/23279
higher in female	DE genes	R-HSA-1169410	Antiviral mechanism by IFN-stimulated genes	14/746	48/4014	0.0491682	0.405989	0.3756	23225/23165/7316/9631/8021/23511/9688/2316/5335/8672/5903/4928/3837/23279
higher in female	DE genes	R-HSA-913531	Interferon Signaling	16/746	57/4014	0.0512872	0.41949	0.388092	23225/23165/7316/9631/8021/23511/9688/2316/5335/10612/8672/5903/4928/3837/4684/23279
higher in female	DE genes	R-HSA-2980736	Peptide hormone metabolism	12/746	40/4014	0.0541976	0.433214	0.400788	290/4644/1363/1636/4311/43/23265/5122/11336/55763/1499/55770
[truncated: 2,126 more rows]

## Sheet: C) DE alternative transcript
# Enrichment analysis of differentially expressed transcripts not detected in gene level analysis as differentially expressed.
[truncated: 2,619 more rows]

[truncated: 6 more sheets: D) DE splicing, E) DE CpG methylation, F) DE H3K4me3, G) DE H3K27me3, H) Co-occuring events, I) Heatmap clusters]
